# Supplementary material for: Empowering large chemical knowledge bases for exposomics: PubChemLite meets MetFrag
Source: J Cheminform. 2021 Mar 8;13:19. doi: 10.1186/s13321-021-00489-0 (PMC7938590; doi:10.1186/s13321-021-00489-0)
Supplement: Supplementary file 2 — Additional file 2. The merged benchmarking set of 977 compounds used in main text (CSV). [file 13321_2021_489_MOESM2_ESM.csv]

PCIDs	PCID_PreferedSMILES	PCID_SMILES	SameCID	PCID_IDExch	InChIKey_IDExch	IK_FB	BenchmarkSet_firstMatch	Alt_IK_FB	msms_avail	msms_peaks	isPos	Input_CID	Parent_CID	Name	IUPAC_Name	SMILES	InChI	InChIKey	MolecularFormula	ExactMass
338	C1=CC=C(C(=C1)C(=O)O)O	338	TRUE	338	YGSDEFSMJLZEOE-UHFFFAOYSA-N	YGSDEFSMJLZEOE	EQX369602.txt		TRUE	137.024516666667:72614928;93.0346:201430160;75.0241:2487196.8;67.018975:598560.8;65.0397:22792494;	TRUE	338	338	Salicylic acid	2-hydroxybenzoic acid	C1=CC=C(C(=C1)C(=O)O)O	InChI=1S/C7H6O3/c8-6-4-2-1-3-5(6)7(9)10/h1-4,8H,(H,9,10)	YGSDEFSMJLZEOE-UHFFFAOYSA-N	C7H6O3	138.031694
412	C1CC(NC1)C2=CN=CC=C2	412	TRUE	412	MYKUKUCHPMASKF-UHFFFAOYSA-N	MYKUKUCHPMASKF	EQX328001.txt		TRUE	149.107316666667:159747680;146.060025:446386.8;132.080728571429:107833464;131.072916666667:2089821.8;130.065155555556:80632048;128.04934:747241.9;121.0762:140390.3;120.0807875:4371813.5;119.072933333333:1478147.9;118.065071428571:11561012;117.057288888889:82643920;116.049466666667:1439252.6;115.0542:5632760;110.06:1078223.4;106.065111111111:23606398;105.06988:1971285.5;105.044725:4138262;104.0493…	TRUE	412	412	Nornicotine	3-pyrrolidin-2-ylpyridine	C1CC(NC1)C2=CN=CC=C2	InChI=1S/C9H12N2/c1-3-8(7-10-5-1)9-4-2-6-11-9/h1,3,5,7,9,11H,2,4,6H2	MYKUKUCHPMASKF-UHFFFAOYSA-N	C9H12N2	148.100048
444	CC(C(=O)C1=CC(=CC=C1)Cl)NC(C)(C)C	444	TRUE	444	SNPPWIUOZRMYNY-UHFFFAOYSA-N	SNPPWIUOZRMYNY	EAX280301.mb		TRUE	240.11484:999;184.052536363636:999;167.025821428571:441;166.041921428571:999;158.0714:4;151.018442857143:51;148.0759:3;139.030954545455:419;138.9982:34;132.057066666667:15;131.073066666667:999;130.0652625:588;104.06225:15;103.0543125:337;77.0385666666667:16;57.06989:61;	TRUE	444	444	Bupropion	2-(tert-butylamino)-1-(3-chlorophenyl)propan-1-one	CC(C(=O)C1=CC(=CC=C1)Cl)NC(C)(C)C	InChI=1S/C13H18ClNO/c1-9(15-13(2,3)4)12(16)10-6-5-7-11(14)8-10/h5-9,15H,1-4H3	SNPPWIUOZRMYNY-UHFFFAOYSA-N	C13H18ClNO	239.107692
588	CN1CC(=O)N=C1N	137319715	FALSE	137319715	DDRJAANPRJIHGJ-UHFFFAOYSA-N	DDRJAANPRJIHGJ	UFX412501.txt		TRUE	114.066133333333:249927;86.0712:13303.6;	TRUE	137319715	137319715	Krebiozen	2-imino-1-methylimidazolidin-4-one	CN1CC(=O)NC1=N	InChI=1S/C4H7N3O/c1-7-2-3(8)6-4(7)5/h2H2,1H3,(H2,5,6,8)	DDRJAANPRJIHGJ-UHFFFAOYSA-N	C4H7N3O	113.058912
681	C1=CC(=C(C=C1CCN)O)O	681	TRUE	681	VYFYYTLLBUKUHU-UHFFFAOYSA-N	VYFYYTLLBUKUHU	EQX329902.txt		TRUE	152.071633333333:12393276;137.024366666667:414333;136.016466666667:54185.5;135.0452:21394.9;124.0165:225834.1;123.04515:580475.4;122.0374:7119705;121.029625:62859.5;108.021666666667:44471.3;95.0503:17659.8;93.0346:28652.6;81.0346:3724.6;	TRUE	681	681	Dopamine	4-(2-aminoethyl)benzene-1,2-diol	C1=CC(=C(C=C1CCN)O)O	InChI=1S/C8H11NO2/c9-4-3-6-1-2-7(10)8(11)5-6/h1-2,5,10-11H,3-4,9H2	VYFYYTLLBUKUHU-UHFFFAOYSA-N	C8H11NO2	153.078979
991	CCOP(=S)(OCC)OC1=CC=C(C=C1)[N+](=O)[O-]	991	TRUE	991	LCCNCVORNKJIRZ-UHFFFAOYSA-N	LCCNCVORNKJIRZ	EQX311501.txt		TRUE	292.04015:5087573;282.0192:83103.7;268.0034:34816.5;264.0088:11887035.8;253.988075:1766538.2;235.977516666667:28021815.5;221.974775:51863;220.000325:351452.2;218.97482:569397.3;217.9671:110141.8;216.983066666667:54631.3;205.97954:179107.8;204.97185:81574;202.997533333333:163050.9;201.00565:11311.5;200.964466666667:49660.1;198.972666666667:29872.6;189.98465:2750115.2;188.97685:174008.9;187.969075:…	TRUE	991	991	Parathion	diethoxy-(4-nitrophenoxy)-sulfanylidene-lambda5-phosphane	CCOP(=S)(OCC)OC1=CC=C(C=C1)[N+](=O)[O-]	InChI=1S/C10H14NO5PS/c1-3-14-17(18,15-4-2)16-10-7-5-9(6-8-10)11(12)13/h5-8H,3-4H2,1-2H3	LCCNCVORNKJIRZ-UHFFFAOYSA-N	C10H14NO5PS	291.033031
992	C1(=C(C(=C(C(=C1Cl)Cl)Cl)Cl)Cl)O	992	TRUE	992	IZUPBVBPLAPZRR-UHFFFAOYSA-N	IZUPBVBPLAPZRR	EQX371802.txt		TRUE	262.83978:18248460;227.8708:10324.4;215.8709:2645.4;199.87605:5920.8;	TRUE	992	992	Pentachlorophenol	2,3,4,5,6-pentachlorophenol	C1(=C(C(=C(C(=C1Cl)Cl)Cl)Cl)Cl)O	InChI=1S/C6HCl5O/c7-1-2(8)4(10)6(12)5(11)3(1)9/h12H	IZUPBVBPLAPZRR-UHFFFAOYSA-N	C6HCl5O	263.847003
1355	C1CN(CCN1)C2=CC(=CC=C2)Cl	1355	TRUE	1355	VHFVKMTVMIZMIK-UHFFFAOYSA-N	VHFVKMTVMIZMIK	EAX281801.mb		TRUE	197.084176923077:999;195.068409090909:86;180.05757:41;178.0418:4;168.051809090909:5;167.037:8;166.0418375:40;162.115:1;160.099616666667:6;154.041876923077:999;152.02621:32;151.01855:2;145.08862:14;144.0809:21;140.0262:140;139.0057:51;138.010533333333:43;132.081075:7;130.065033333333:20;127.018233333333:18;126.010475:21;120.08074:13;119.073:883;118.0652:910;117.0572875:57;113.0154:6;112.0074:27;11…	TRUE	1355	1355	1-(3-Chlorophenyl)piperazine	1-(3-chlorophenyl)piperazine	C1CN(CCN1)C2=CC(=CC=C2)Cl	InChI=1S/C10H13ClN2/c11-9-2-1-3-10(8-9)13-6-4-12-5-7-13/h1-3,8,12H,4-7H2	VHFVKMTVMIZMIK-UHFFFAOYSA-N	C10H13ClN2	196.076726
1486	C1=CC(=C(C=C1Cl)Cl)OCC(=O)O	1486	TRUE	1486	OVSKIKFHRZPJSS-UHFFFAOYSA-N	OVSKIKFHRZPJSS	EAX026702.mb		TRUE	218.9621:229;174.972425:22;160.956807142857:999;124.9799125:787;89.00326:379;	TRUE	1486	1486	2,4-Dichlorophenoxyacetic acid	2-(2,4-dichlorophenoxy)acetic acid	C1=CC(=C(C=C1Cl)Cl)OCC(=O)O	InChI=1S/C8H6Cl2O3/c9-5-1-2-7(6(10)3-5)13-4-8(11)12/h1-3H,4H2,(H,11,12)	OVSKIKFHRZPJSS-UHFFFAOYSA-N	C8H6Cl2O3	219.969399
1530	CN1C2=C(N=CC(=C2)C3=CC=CC=C3)N=C1N	1530	TRUE	1530	UQVKZNNCIHJZLS-UHFFFAOYSA-N	UQVKZNNCIHJZLS	XX831701		TRUE	225.1135:342511808;210.0901:14844303;208.0871:1426030.6;184.0869:714435.6;183.0918:853020;181.0757:414517.3;167.0606:713824.9;165.0771:533124.4;157.0761:954753.4;140.0492:378344.3;	TRUE	1530	1530	2-Amino-1-methyl-6-phenylimidazo[4,5-b]pyridine	1-methyl-6-phenylimidazo[4,5-b]pyridin-2-amine	CN1C2=C(N=CC(=C2)C3=CC=CC=C3)N=C1N	InChI=1S/C13H12N4/c1-17-11-7-10(9-5-3-2-4-6-9)8-15-12(11)16-13(17)14/h2-8H,1H3,(H2,14,15,16)	UQVKZNNCIHJZLS-UHFFFAOYSA-N	C13H12N4	224.106196
1614	CC(CC1=CC2=C(C=C1)OCO2)N	1614	TRUE	1614	NGBBVGZWCFBOGO-UHFFFAOYSA-N	NGBBVGZWCFBOGO	EQX371501.txt		TRUE	180.1016:18307816;163.075116666667:651783104;151.07528:4732406.5;148.05162:2887671.2;147.0439:7770656.5;145.0647:504020.8;135.043811111111:193504560;133.0646:182966160;131.04914:701463;123.0436:344165.6;122.03606:5458170;121.028214285714:6134221;118.0411:200687.2;115.054085714286:3862669;111.04388:2425369.5;107.048916666667:1080731.8;106.0416:208950;105.069725:271695296;105.0446:44198868;105.0334…	TRUE	1614	1614	Tenamfetamine	1-(1,3-benzodioxol-5-yl)propan-2-amine	CC(CC1=CC2=C(C=C1)OCO2)N	InChI=1S/C10H13NO2/c1-7(11)4-8-2-3-9-10(5-8)13-6-12-9/h2-3,5,7H,4,6,11H2,1H3	NGBBVGZWCFBOGO-UHFFFAOYSA-N	C10H13NO2	179.094629
1615	CC(CC1=CC2=C(C=C1)OCO2)NC	1615	TRUE	1615	SHXWCVYOXRDMCX-UHFFFAOYSA-N	SHXWCVYOXRDMCX	EQX361301.txt		TRUE	194.1174:152113840;163.075166666667:665361024;151.075225:4408595.5;148.051633333333:2512006.2;147.04402:8495604;145.064666666667:624902.9;137.059533333333:1563645.8;135.043922222222:205086384;133.0647:194517856;131.04906:738410.1;122.03615:6212084.5;121.028257142857:6915207;118.041266666667:397428;115.054157142857:3777053.5;111.04396:1763037.9;109.0648:187416.8;107.049:1082263;106.0416:499392.2;1…	TRUE	1615	1615	3,4-Methylenedioxymethamphetamine	1-(1,3-benzodioxol-5-yl)-N-methylpropan-2-amine	CC(CC1=CC2=C(C=C1)OCO2)NC	InChI=1S/C11H15NO2/c1-8(12-2)5-9-3-4-10-11(6-9)14-7-13-10/h3-4,6,8,12H,5,7H2,1-2H3	SHXWCVYOXRDMCX-UHFFFAOYSA-N	C11H15NO2	193.110279
1775	C1=CC=C(C=C1)C2(C(=O)NC(=O)N2)C3=CC=CC=C3	1775	TRUE	1775	CXOFVDLJLONNDW-UHFFFAOYSA-N	CXOFVDLJLONNDW	EQX331902.txt		TRUE	251.082675:22717812;224.0715:13577.5;208.07662:5342354;207.069275:53739;180.081975:903438.8;174.0432:24116.4;150.032333333333:33092.3;146.02476:241953.8;131.0376:13874;121.0296:49721.1;120.045566666667:24488.3;118.0298:6636.3;105.034633333333:57475.5;102.034916666667:10181267;93.0346333333333:12249;77.03955:44863.5;	TRUE	1775	1775	Phenytoin	5,5-diphenylimidazolidine-2,4-dione	C1=CC=C(C=C1)C2(C(=O)NC(=O)N2)C3=CC=CC=C3	InChI=1S/C15H12N2O2/c18-13-15(17-14(19)16-13,11-7-3-1-4-8-11)12-9-5-2-6-10-12/h1-10H,(H2,16,17,18,19)	CXOFVDLJLONNDW-UHFFFAOYSA-N	C15H12N2O2	252.089878
1981	CC1=C(C2=C(N1C(=O)C3=CC=C(C=C3)Cl)C=CC(=C2)OC)CC(=O)OCC(=O)O	1981	TRUE	1981	FSQKKOOTNAMONP-UHFFFAOYSA-N	FSQKKOOTNAMONP	EQX312202.txt		TRUE	312.0798:3756903.2;301.0503:126039.3;297.056175:3105958;282.03265:4082202.5;281.025:453406.7;280.01715:261713;270.0694:1072183.6;269.06146:1086878.4;268.053525:252825.5;266.03785:85181;255.04574:1331329.6;254.03795:596719.1;253.0301:960932.3;252.0222:180872.8;218.061:144487.2;184.040366666667:179425.9;158.0611:3766994.2;157.05335:410992.5;156.0455:99521;153.0111:126343.5;111.00076:910889.4;75.008…	TRUE	1981	1981	Acemetacin	2-[2-[1-(4-chlorobenzoyl)-5-methoxy-2-methylindol-3-yl]acetyl]oxyacetic acid	CC1=C(C2=C(N1C(=O)C3=CC=C(C=C3)Cl)C=CC(=C2)OC)CC(=O)OCC(=O)O	InChI=1S/C21H18ClNO6/c1-12-16(10-20(26)29-11-19(24)25)17-9-15(28-2)7-8-18(17)23(12)21(27)13-3-5-14(22)6-4-13/h3-9H,10-11H2,1-2H3,(H,24,25)	FSQKKOOTNAMONP-UHFFFAOYSA-N	C21H18ClNO6	415.082265
1983	CC(=O)NC1=CC=C(C=C1)O	1983	TRUE	1983	RZVAJINKPMORJF-UHFFFAOYSA-N	RZVAJINKPMORJF	EAX024302.mb		TRUE	150.05607:999;107.037522222222:999;	TRUE	1983	1983	Acetaminophen	N-(4-hydroxyphenyl)acetamide	CC(=O)NC1=CC=C(C=C1)O	InChI=1S/C8H9NO2/c1-6(10)9-7-2-4-8(11)5-3-7/h2-5,11H,1H3,(H,9,10)	RZVAJINKPMORJF-UHFFFAOYSA-N	C8H9NO2	151.063329
1986	CC(=O)NC1=NN=C(S1)S(=O)(=O)N	1986	TRUE	1986	BZKPWHYZMXOIDC-UHFFFAOYSA-N	BZKPWHYZMXOIDC	EQX301102.txt		TRUE	220.981025:21016440.6;178.97:27038.1;158.003:58673;142.00814:438266.5;136.94845:74448.3;126.03105:31386.4;119.9873:25172.9;115.99254:348973.7;115.0085:266044.3;114.99715:48306.5;97.9818333333333:64057.9;83.0251:24927244.6;79.9812:7177166.6;77.9655333333333:299138.2;72.9866:588072;68.0015666666667:90939.3;66.009725:111500.8;63.9624166666667:2425640.8;61.9706:5464407.8;57.9757:9579610.9;	TRUE	1986	1986	Acetazolamide	N-(5-sulfamoyl-1,3,4-thiadiazol-2-yl)acetamide	CC(=O)NC1=NN=C(S1)S(=O)(=O)N	InChI=1S/C4H6N4O3S2/c1-2(9)6-3-7-8-4(12-3)13(5,10)11/h1H3,(H2,5,10,11)(H,6,7,9)	BZKPWHYZMXOIDC-UHFFFAOYSA-N	C4H6N4O3S2	221.988132
1988	CCC1=CC=CC(=C1N(COCC)C(=O)CCl)C	1988	TRUE	1988	VTNQPKFIQCLBDU-UHFFFAOYSA-N	VTNQPKFIQCLBDU	EAX010401.mb		TRUE	270.12565:824;224.083588888889:999;210.06808:36;206.072983333333:34;194.072875:37;188.10645:13;158.096333333333:22;149.096028571429:94;148.112014285714:999;147.103633333333:31;146.096566666667:23;133.088511111111:999;132.080771428571:239;131.0856375:52;91.0541666666667:55;90.0104909090909:79;59.04906:72;	TRUE	1988	1988	Acetochlor	2-chloro-N-(ethoxymethyl)-N-(2-ethyl-6-methylphenyl)acetamide	CCC1=CC=CC(=C1N(COCC)C(=O)CCl)C	InChI=1S/C14H20ClNO2/c1-4-12-8-6-7-11(3)14(12)16(10-18-5-2)13(17)9-15/h6-8H,4-5,9-10H2,1-3H3	VTNQPKFIQCLBDU-UHFFFAOYSA-N	C14H20ClNO2	269.118257
2078	CCC1=C(C(=CC=C1)CC)N(COC)C(=O)CCl	2078	TRUE	2078	XCSGPAVHZFQHGE-UHFFFAOYSA-N	XCSGPAVHZFQHGE	EAX027401.mb		TRUE	270.12535:950;240.115225:7;238.0993:999;224.0836:69;220.088575:97;210.06805:19;208.08875:58;206.073083333333:57;184.1122:24;174.09085:18;173.083333333333:20;172.112075:30;171.104225:51;170.09618:55;163.1116:216;162.127714285714:999;161.119833333333:49;160.1124:22;158.09625:97;148.112:47;147.104188888889:999;146.09644:336;145.10125:34;144.0809:112;134.0964125:68;133.08865:73;132.080716666667:999;1…	TRUE	2078	2078	Alachlor	2-chloro-N-(2,6-diethylphenyl)-N-(methoxymethyl)acetamide	CCC1=C(C(=CC=C1)CC)N(COC)C(=O)CCl	InChI=1S/C14H20ClNO2/c1-4-11-7-6-8-12(5-2)14(11)16(10-18-3)13(17)9-15/h6-8H,4-5,9-10H2,1-3H3	XCSGPAVHZFQHGE-UHFFFAOYSA-N	C14H20ClNO2	269.118257
2082	CCCSC1=CC2=C(C=C1)N=C(N2)NC(=O)OC	2082	TRUE	2082	HXHWSAZORRCQMX-UHFFFAOYSA-N	HXHWSAZORRCQMX	EQX358002.txt		TRUE	264.081533333333:3328968.5;232.055275:6387309;221.026825:1075666;190.0085:34604.5;189.0004375:9695795;162.0134:7903.3;161.005616666667:1396935.9;159.997733333333:1424249.9;158.036233333333:15732.3;156.020633333333:35695.3;135.00242:95865.2;133.994625:167807.9;132.9867:114062.3;129.033433333333:35538.6;128.02575:16114.1;127.0178:10242.7;126.01005:9594.5;121.9947:4178.2;120.9994:2622.3;118.0177:445…	TRUE	2082	2082	Albendazole	methyl N-(6-propylsulfanyl-1H-benzimidazol-2-yl)carbamate	CCCSC1=CC2=C(C=C1)N=C(N2)NC(=O)OC	InChI=1S/C12H15N3O2S/c1-3-6-18-8-4-5-9-10(7-8)14-11(13-9)15-12(16)17-2/h4-5,7H,3,6H2,1-2H3,(H2,13,14,15,16)	HXHWSAZORRCQMX-UHFFFAOYSA-N	C12H15N3O2S	265.088498
2083	CC(C)(C)NCC(C1=CC(=C(C=C1)O)CO)O	2083	TRUE	2083	NDAUXUAQIAJITI-UHFFFAOYSA-N	NDAUXUAQIAJITI	EAX285102.mb		TRUE	238.144975:999;220.134425:999;218.118942857143:999;190.123533333333:999;163.064:557;	TRUE	2083	2083	Salbutamol	4-[2-(tert-butylamino)-1-hydroxyethyl]-2-(hydroxymethyl)phenol	CC(C)(C)NCC(C1=CC(=C(C=C1)O)CO)O	InChI=1S/C13H21NO3/c1-13(2,3)14-7-12(17)9-4-5-11(16)10(6-9)8-15/h4-6,12,14-17H,7-8H2,1-3H3	NDAUXUAQIAJITI-UHFFFAOYSA-N	C13H21NO3	239.152144
2092	CN(CCCNC(=O)C1CCCO1)C2=NC3=CC(=C(C=C3C(=N2)N)OC)OC	2092	TRUE	2092	WNMJYKCGWZFFKR-UHFFFAOYSA-N	WNMJYKCGWZFFKR	EQX335002.txt		TRUE	388.199:16578382;376.16265:122775.8;373.175566666667:5708582;372.167633333333:30203.1;360.1674:10039.6;358.15215:4428216.5;345.1441:252224.5;344.164566666667:14653.9;343.12815:26766.7;342.1568:18653.6;331.141225:440027.7;330.15715:366737.5;330.1205:56914.2;329.125666666667:21397;317.1496:6746.1;315.13475:14430.6;303.14:23915.6;302.125766666667:541424.1;300.1102:5833.1;290.16215:91426.6;288.12295:…	TRUE	2092	2092	Alfuzosin	N-[3-[(4-amino-6,7-dimethoxyquinazolin-2-yl)-methylamino]propyl]oxolane-2-carboxamide	CN(CCCNC(=O)C1CCCO1)C2=NC3=CC(=C(C=C3C(=N2)N)OC)OC	InChI=1S/C19H27N5O4/c1-24(8-5-7-21-18(25)14-6-4-9-28-14)19-22-13-11-16(27-3)15(26-2)10-12(13)17(20)23-19/h10-11,14H,4-9H2,1-3H3,(H,21,25)(H2,20,22,23)	WNMJYKCGWZFFKR-UHFFFAOYSA-N	C19H27N5O4	389.206304
2130	C1C2CC3CC1CC(C2)(C3)N	2130	TRUE	2130	DKNWSYNQZKUICI-UHFFFAOYSA-N	DKNWSYNQZKUICI	EQX312401.txt		TRUE	152.14355:21924410.8;135.1169:43237433.8;107.085566666667:3354109;93.069925:7268389.8;91.0541:820199.2193;81.069975:2482772;79.054275:9391745;69.06995:445818.2;67.054225:5160927.7;55.0543:1295290.8;	TRUE	2130	2130	Amantadine	adamantan-1-amine	C1C2CC3CC1CC(C2)(C3)N	InChI=1S/C10H17N/c11-10-4-7-1-8(5-10)3-9(2-7)6-10/h7-9H,1-6,11H2	DKNWSYNQZKUICI-UHFFFAOYSA-N	C10H17N	151.1361
2132	C1CC(CCC1NCC2=C(C(=CC(=C2)Br)Br)N)O	2132	TRUE	2132	JBDGDEWWOUBZPM-UHFFFAOYSA-N	JBDGDEWWOUBZPM	XX849201		TRUE	376.9863:103132.3;261.8863:451792.8;182.968:20827;166.0743:15634;116.1071:35175.6;104.0496:5330.2;98.0601:21827.1;81.0699:13116.7;	TRUE	2132	2132	Ambroxol	4-[(2-amino-3,5-dibromophenyl)methylamino]cyclohexan-1-ol	C1CC(CCC1NCC2=C(C(=CC(=C2)Br)Br)N)O	InChI=1S/C13H18Br2N2O/c14-9-5-8(13(16)12(15)6-9)7-17-10-1-3-11(18)4-2-10/h5-6,10-11,17-18H,1-4,7,16H2	JBDGDEWWOUBZPM-UHFFFAOYSA-N	C13H18Br2N2O	375.97859
2140	CC(=O)NC1=C(C(=C(C(=C1I)C(=O)O)I)NC(=O)C)I	2140	TRUE	2140	YVPYQUNUQOZFHG-UHFFFAOYSA-N	YVPYQUNUQOZFHG	EAX023901.mb		TRUE	487.87205:87;360.9678:999;342.9573:12;325.9477:32;318.9571:57;300.9463:11;293.90115:258;234.0634:12;233.055384615385:999;220.048266666667:57;219.0397875:145;215.044666666667:78;205.060583333333:313;203.930325:154;192.05281:604;191.057733333333:15;189.0658875:142;187.050028571429:134;180.0526125:403;174.042075:113;165.041875:224;164.05805:36;159.05506:246;149.0343:16;148.063125:228;148.0391625:999…	TRUE	2140	2140	Diatrizoic acid	3,5-diacetamido-2,4,6-triiodobenzoic acid	CC(=O)NC1=C(C(=C(C(=C1I)C(=O)O)I)NC(=O)C)I	InChI=1S/C11H9I3N2O4/c1-3(17)15-9-6(12)5(11(19)20)7(13)10(8(9)14)16-4(2)18/h1-2H3,(H,15,17)(H,16,18)(H,19,20)	YVPYQUNUQOZFHG-UHFFFAOYSA-N	C11H9I3N2O4	613.7696
2151	CC1=C(C(=O)N(N1C)C2=CC=CC=C2)N	2151	TRUE	2151	RLFWWDJHLFCNIJ-UHFFFAOYSA-N	RLFWWDJHLFCNIJ	EAX084501.mb		TRUE	204.1132875:999;189.089709090909:103;188.082266666667:11;187.08668:999;186.1029:4;185.07085:8;176.1184:32;173.07104:333;169.075933333333:6;160.086733333333:15;159.091723076923:764;158.0601:41;146.060046153846:149;145.076135714286:52;142.06485:10;132.080885714286:37;132.044375:15;131.060033333333:6;130.065166666667:29;128.049575:42;122.060133333333:5;121.0764:3;118.065166666667:31;117.0574:9;115.0…	TRUE	2151	2151	4-Aminoantipyrine	4-amino-1,5-dimethyl-2-phenylpyrazol-3-one	CC1=C(C(=O)N(N1C)C2=CC=CC=C2)N	InChI=1S/C11H13N3O/c1-8-10(12)11(15)14(13(8)2)9-6-4-3-5-7-9/h3-7H,12H2,1-2H3	RLFWWDJHLFCNIJ-UHFFFAOYSA-N	C11H13N3O	203.105862
2153	CN1C2=C(C(=O)N(C1=O)C)NC=N2	2153	TRUE	2153	ZFXYFBGIUFBOJW-UHFFFAOYSA-N	ZFXYFBGIUFBOJW	EQX363202.txt		TRUE	179.05755:198637456;165.0309:104007.6;164.034175:88600288;163.0264:31618.3;140.046633333333:1511661.4;136.03912:2831939.2;135.031357142857:11919304;135.007566666667:14776325;126.031:198544.3;124.015275:415149.8;123.039533333333:176536;123.00755:782958.2;122.0360875:49439308;121.028275:1185651.2;120.020433333333:1325367;112.0515:27057.8;109.02822:811191;108.0204:762470.3;107.01255:3067155.2;95.025…	TRUE	2153	2153	Theophylline	1,3-dimethyl-7H-purine-2,6-dione	CN1C2=C(C(=O)N(C1=O)C)NC=N2	InChI=1S/C7H8N4O2/c1-10-5-4(8-3-9-5)6(12)11(2)7(10)13/h3H,1-2H3,(H,8,9)	ZFXYFBGIUFBOJW-UHFFFAOYSA-N	C7H8N4O2	180.064726
2157	CCCCC1=C(C2=CC=CC=C2O1)C(=O)C3=CC(=C(C(=C3)I)OCCN(CC)CC)I	2157	TRUE	2157	IYIKLHRQXLHMJQ-UHFFFAOYSA-N	IYIKLHRQXLHMJQ	EQX306701.txt		TRUE	646.0309:289632360.5;572.9415:1500610.1;516.91585:1049446.2;476.0723:942289.5;460.8535:374154.2;398.8377:414041.7;372.821675:929894.5;359.965:143214.5;358.9571:353180.5;347.96455:499217;346.9568:796006;333.948733333333:225938.6;319.1332:1200682.089;290.093733333333:762781.5;289.086:189357.4;277.0862:1110309.9;276.078075:2986468.3;275.0702:1662103.7;272.9408:316193.4;263.10675:397383.3;263.0705:13…	TRUE	2157	2157	Amiodarone	(2-butyl-1-benzofuran-3-yl)-[4-[2-(diethylamino)ethoxy]-3,5-diiodophenyl]methanone	CCCCC1=C(C2=CC=CC=C2O1)C(=O)C3=CC(=C(C(=C3)I)OCCN(CC)CC)I	InChI=1S/C25H29I2NO3/c1-4-7-11-22-23(18-10-8-9-12-21(18)31-22)24(29)17-15-19(26)25(20(27)16-17)30-14-13-28(5-2)6-3/h8-10,12,15-16H,4-7,11,13-14H2,1-3H3	IYIKLHRQXLHMJQ-UHFFFAOYSA-N	C25H29I2NO3	645.02369
2159	CCN1CCCC1CNC(=O)C2=CC(=C(C=C2OC)N)S(=O)(=O)CC	2159	TRUE	2159	NTJOBXMMWNYJFB-UHFFFAOYSA-N	NTJOBXMMWNYJFB	EAX285202.mb		TRUE	368.16544:999;340.133375:999;276.1733:999;214.0545:110;186.02285:174;184.043616666667:673;163.052:878;156.0124:666;134.02425:999;	TRUE	2159	2159	Amisulpride	4-amino-N-[(1-ethylpyrrolidin-2-yl)methyl]-5-ethylsulfonyl-2-methoxybenzamide	CCN1CCCC1CNC(=O)C2=CC(=C(C=C2OC)N)S(=O)(=O)CC	InChI=1S/C17H27N3O4S/c1-4-20-8-6-7-12(20)11-19-17(21)13-9-16(25(22,23)5-2)14(18)10-15(13)24-3/h9-10,12H,4-8,11,18H2,1-3H3,(H,19,21)	NTJOBXMMWNYJFB-UHFFFAOYSA-N	C17H27N3O4S	369.172228
2160	CN(C)CCC=C1C2=CC=CC=C2CCC3=CC=CC=C31	2160	TRUE	2160	KRMDCWKBEZIMAB-UHFFFAOYSA-N	KRMDCWKBEZIMAB	EAX282101.mb		TRUE	278.190371428571:999;233.13261:999;231.1168:38;218.109008333333:605;217.101314285714:372;216.09328:46;215.085775:70;207.11685:43;205.101133333333:517;204.09345:334;203.085442857143:734;202.07792:186;193.1011:138;192.09325:153;191.085507692308:812;190.077733333333:225;189.06975:112;179.085475:287;178.077625:519;167.0855:10;165.06978:98;155.085491666667:379;155.060375:97;154.07758:53;153.0698666666…	TRUE	2160	2160	Amitriptyline	N,N-dimethyl-3-(2-tricyclo[9.4.0.03,8]pentadeca-1(15),3,5,7,11,13-hexaenylidene)propan-1-amine	CN(C)CCC=C1C2=CC=CC=C2CCC3=CC=CC=C31	InChI=1S/C20H23N/c1-21(2)15-7-12-20-18-10-5-3-8-16(18)13-14-17-9-4-6-11-19(17)20/h3-6,8-12H,7,13-15H2,1-2H3	KRMDCWKBEZIMAB-UHFFFAOYSA-N	C20H23N	277.18305
2187	CC(C)(C#N)C1=CC(=CC(=C1)CN2C=NC=N2)C(C)(C)C#N	2187	TRUE	2187	YBBLVLTVTVSKRW-UHFFFAOYSA-N	YBBLVLTVTVSKRW	XX853202		TRUE	294.1714:215725808;267.1598:1046704;261.1595:488138.8;225.1386:464125088;210.1151:16163560;209.1071:2893781.2;198.1277:5704125.5;195.0916:1477205.1;183.1041:978225.8;171.1168:1058017.6;170.0962:855826.8;168.0807:919586.8;158.0964:1020814.6;157.0887:6652646.5;156.0934:598066.2;156.081:829387.8;142.0651:3225145;131.0855:2306594.8;130.0777:4809535;129.0698:1310302.9;115.0543:601274.6;	TRUE	2187	2187	Anastrozole	2-[3-(2-cyanopropan-2-yl)-5-(1,2,4-triazol-1-ylmethyl)phenyl]-2-methylpropanenitrile	CC(C)(C#N)C1=CC(=CC(=C1)CN2C=NC=N2)C(C)(C)C#N	InChI=1S/C17H19N5/c1-16(2,9-18)14-5-13(8-22-12-20-11-21-22)6-15(7-14)17(3,4)10-19/h5-7,11-12H,8H2,1-4H3	YBBLVLTVTVSKRW-UHFFFAOYSA-N	C17H19N5	293.164046
2201	C1=CC=C2C(=C1)C=C3C=CC=CC3=C2C(=O)O	2201	TRUE	2201	XGWFJBFNAQHLEF-UHFFFAOYSA-N	XGWFJBFNAQHLEF	XX802652		TRUE	221.0608:1156631.1;193.0656:12217.2;177.071:4994870;	FALSE	2201	2201	9-Anthracenecarboxylic acid	anthracene-9-carboxylic acid	C1=CC=C2C(=C1)C=C3C=CC=CC3=C2C(=O)O	InChI=1S/C15H10O2/c16-15(17)14-12-7-3-1-5-10(12)9-11-6-2-4-8-13(11)14/h1-9H,(H,16,17)	XGWFJBFNAQHLEF-UHFFFAOYSA-N	C15H10O2	222.06808
2206	CC1=CC(=O)N(N1C)C2=CC=CC=C2	2206	TRUE	2206	VEQOALNAAJBPNY-UHFFFAOYSA-N	VEQOALNAAJBPNY	EAX033801.mb		TRUE	189.102384615385:999;174.078709090909:241;173.071025:49;172.075625:202;162.09145:28;161.107358333333:518;160.09956:18;159.091716666667:27;159.0553:46;158.060028571429:31;157.052111111111:55;155.0603:23;149.0709625:45;148.075611111111:81;147.09169:453;146.0902:329;145.088583333333:25;145.06856:257;144.08076:425;143.072925:55;135.0554:25;134.0964125:39;133.07605:53;133.052171428571:82;132.08073:137…	TRUE	2206	2206	Antipyrine	1,5-dimethyl-2-phenylpyrazol-3-one	CC1=CC(=O)N(N1C)C2=CC=CC=C2	InChI=1S/C11H12N2O/c1-9-8-11(14)13(12(9)2)10-6-4-3-5-7-10/h3-8H,1-2H3	VEQOALNAAJBPNY-UHFFFAOYSA-N	C11H12N2O	188.094963
2249	CC(C)NCC(COC1=CC=C(C=C1)CC(=O)N)O	2249	TRUE	2249	METKIMKYRPQLGS-UHFFFAOYSA-N	METKIMKYRPQLGS	EAX016901.mb		TRUE	267.170475:999;250.143816666667:94;249.1596:78;232.133033333333:32;225.123342857143:999;222.149:5;208.0967375:350;207.11246:40;204.137966666667:32;190.086318181818:939;180.101975:58;178.08607:226;173.059544444444:77;164.07055:144;163.075385714286:38;162.091272727273:108;162.06615:97;161.0595:13;155.060375:41;152.070275:31;147.0805:11;147.044025:72;145.064775:999;144.080733333333:15;136.0758:13;13…	TRUE	2249	2249	Atenolol	2-[4-[2-hydroxy-3-(propan-2-ylamino)propoxy]phenyl]acetamide	CC(C)NCC(COC1=CC=C(C=C1)CC(=O)N)O	InChI=1S/C14H22N2O3/c1-10(2)16-8-12(17)9-19-13-5-3-11(4-6-13)7-14(15)18/h3-6,10,12,16-17H,7-9H2,1-2H3,(H2,15,18)	METKIMKYRPQLGS-UHFFFAOYSA-N	C14H22N2O3	266.163043
2256	CCNC1=NC(=NC(=N1)Cl)NC(C)C	2256	TRUE	2256	MXWJVTOOROXGIU-UHFFFAOYSA-N	MXWJVTOOROXGIU	EAX028801.mb		TRUE	216.10122:999;188.06986:7;180.124425:5;174.054209090909:999;172.03855:6;146.048:11;146.02284:471;138.102725:24;138.07746:164;132.032372727273:507;110.046128571429:70;104.001041666667:999;96.0556333333333:651;90.01055:22;79.00578:510;71.0603875:208;68.02431:937;61.9791857142857:70;	TRUE	2256	2256	Atrazine	6-chloro-4-N-ethyl-2-N-propan-2-yl-1,3,5-triazine-2,4-diamine	CCNC1=NC(=NC(=N1)Cl)NC(C)C	InChI=1S/C8H14ClN5/c1-4-10-7-12-6(9)13-8(14-7)11-5(2)3/h5H,4H2,1-3H3,(H2,10,11,12,13,14)	MXWJVTOOROXGIU-UHFFFAOYSA-N	C8H14ClN5	215.093773
2265	CN1C=NC(=C1SC2=NC=NC3=C2NC=N3)[N+](=O)[O-]	2265	TRUE	2265	LMEKQMALGUDUQG-UHFFFAOYSA-N	LMEKQMALGUDUQG	XX832851		TRUE	276.0309:577916.1;230.0374:5179;229.0299:6388.4;158.003:188997.5;144.0315:4246.4;138.9843:2793.5;134.0232:15878.2;	FALSE	2265	2265	Azathioprine	6-(3-methyl-5-nitroimidazol-4-yl)sulfanyl-7H-purine	CN1C=NC(=C1SC2=NC=NC3=C2NC=N3)[N+](=O)[O-]	InChI=1S/C9H7N7O2S/c1-15-4-14-7(16(17)18)9(15)19-8-5-6(11-2-10-5)12-3-13-8/h2-4H,1H3,(H,10,11,12,13)	LMEKQMALGUDUQG-UHFFFAOYSA-N	C9H7N7O2S	277.038194
2267	CN1CCCC(CC1)N2C(=O)C3=CC=CC=C3C(=N2)CC4=CC=C(C=C4)Cl	2267	TRUE	2267	MBUVEWMHONZEQD-UHFFFAOYSA-N	MBUVEWMHONZEQD	XX850803		TRUE	382.1681:274929120;351.1261:3332576.5;309.0787:806144.6;271.0632:6192715;159.0553:2065560.5;125.0152:1041209.2;112.1121:295460352;110.0964:996106.9;84.0808:9662398;82.0651:466496.1;81.0699:11610097;79.0543:3803807;70.0652:2769030;69.07:1148930.9;58.0653:39573348;55.0544:515193.3;	TRUE	2267	2267	Azelastine	4-[(4-chlorophenyl)methyl]-2-(1-methylazepan-4-yl)phthalazin-1-one	CN1CCCC(CC1)N2C(=O)C3=CC=CC=C3C(=N2)CC4=CC=C(C=C4)Cl	InChI=1S/C22H24ClN3O/c1-25-13-4-5-18(12-14-25)26-22(27)20-7-3-2-6-19(20)21(24-26)15-16-8-10-17(23)11-9-16/h2-3,6-11,18H,4-5,12-15H2,1H3	MBUVEWMHONZEQD-UHFFFAOYSA-N	C22H24ClN3O	381.16079
2268	COP(=S)(OC)SCN1C(=O)C2=CC=CC=C2N=N1	2268	TRUE	2268	CJJOSEISRRTUQB-UHFFFAOYSA-N	CJJOSEISRRTUQB	EQX365501.txt		TRUE	260.9806:716407.4;182.993533333333:90281.3;170.9701:289257.2;167.96995:19732.1;167.016266666667:240312.5;164.0709:14957.5;160.05065:638948.9;157.0085:29870.9;154.0088:9534.2;152.98295:1824;151.99284:49586.1;150.05512:183474;148.02175:32130.9;144.997066666667:1800.7;142.992814285714:1371211.6;137.00575:24700.7;135.997733333333:4053.2;135.044125:17701.8;132.0445:1195712;130.04015:86395.2;127.99255:…	TRUE	2268	2268	Azinphos-methyl	3-(dimethoxyphosphinothioylsulfanylmethyl)-1,2,3-benzotriazin-4-one	COP(=S)(OC)SCN1C(=O)C2=CC=CC=C2N=N1	InChI=1S/C10H12N3O3PS2/c1-15-17(18,16-2)19-7-13-10(14)8-5-3-4-6-9(8)11-12-13/h3-6H,7H2,1-2H3	CJJOSEISRRTUQB-UHFFFAOYSA-N	C10H12N3O3PS2	317.005771
2314	CC1(OC2=C(O1)C(=CC=C2)OC(=O)NC)C	2314	TRUE	2314	XEGGRYVFLWGFHI-UHFFFAOYSA-N	XEGGRYVFLWGFHI	XX847601		TRUE	224.0917:523653;167.0703:87172728;149.0598:360295.6;141.0543:406298.3;127.039:3837627.8;121.0647:416731.4;110.0346:184762.9;109.0284:149251824;81.0335:18563040;59.0493:20768892;53.0388:281625.4;	TRUE	2314	2314	Bendiocarb	(2,2-dimethyl-1,3-benzodioxol-4-yl) N-methylcarbamate	CC1(OC2=C(O1)C(=CC=C2)OC(=O)NC)C	InChI=1S/C11H13NO4/c1-11(2)15-8-6-4-5-7(9(8)16-11)14-10(13)12-3/h4-6H,1-3H3,(H,12,13)	XEGGRYVFLWGFHI-UHFFFAOYSA-N	C11H13NO4	223.084458
2326	CC(COC1=CC=CC=C1CC2=CC=CC=C2)N3CCCCC3	2326	TRUE	2326	JTUQXGZRVLWBCR-UHFFFAOYSA-N	JTUQXGZRVLWBCR	EQX329601.txt		TRUE	310.216525:1916244096;193.076025:5938301.5;183.08052:37102368;182.072833333333:3113378.8;181.064766666667:10300776;177.1148:1976299.1;176.107:1615952.8;169.0647:1139859.9;168.057033333333:5631022.5;167.08545:2660181.8;166.077766666667:4271175;165.0699:73015728;164.0621:1630687;163.0545:410519.4;155.0855:26979642;155.0605:2431967.5;154.077766666667:8245144;153.0699:19130950;152.0621:20931312;147.0…	TRUE	2326	2326	Benproperine	1-[1-(2-benzylphenoxy)propan-2-yl]piperidine	CC(COC1=CC=CC=C1CC2=CC=CC=C2)N3CCCCC3	InChI=1S/C21H27NO/c1-18(22-14-8-3-9-15-22)17-23-21-13-7-6-12-20(21)16-19-10-4-2-5-11-19/h2,4-7,10-13,18H,3,8-9,14-17H2,1H3	JTUQXGZRVLWBCR-UHFFFAOYSA-N	C21H27NO	309.209264
2327	C1=CC(=C(C(=C1CNNC(=O)C(CO)N)O)O)O	2327	TRUE	2327	BNQDCRGUHNALGH-UHFFFAOYSA-N	BNQDCRGUHNALGH	EQX285302.txt		TRUE	256.0937:40641.8;137.024316666667:1674129.3;128.0353:1786.1;125.0244:62465.2;118.062283333333:940736.9;109.0295:773444.1;97.0295:2363.5;88.0516:368398.6;86.0359833333333:195117.4;81.0345:20234.8;74.02475:816.2;71.0250666666667:149138.1;69.0346:1175.1;65.0397:6255;55.0187666666667:8087.1;	TRUE	2327	2327	Benserazide	2-amino-3-hydroxy-N'-[(2,3,4-trihydroxyphenyl)methyl]propanehydrazide	C1=CC(=C(C(=C1CNNC(=O)C(CO)N)O)O)O	InChI=1S/C10H15N3O5/c11-6(4-14)10(18)13-12-3-5-1-2-7(15)9(17)8(5)16/h1-2,6,12,14-17H,3-4,11H2,(H,13,18)	BNQDCRGUHNALGH-UHFFFAOYSA-N	C10H15N3O5	257.101171
2328	CC(C)N1C(=O)C2=CC=CC=C2NS1(=O)=O	2328	TRUE	2328	ZOMSMJKLGFBRBS-UHFFFAOYSA-N	ZOMSMJKLGFBRBS	EAX025302.mb		TRUE	239.049645454545:999;197.002781818182:999;195.9949125:116;175.08781:783;167.99965:22;147.08152:29;145.06605:3;133.04069:398;132.0329:999;117.0458:190;116.03775:17;105.03442:59;79.95732:70;	TRUE	2328	2328	Bentazone	2,2-dioxo-3-propan-2-yl-1H-2lambda6,1,3-benzothiadiazin-4-one	CC(C)N1C(=O)C2=CC=CC=C2NS1(=O)=O	InChI=1S/C10H12N2O3S/c1-7(2)12-10(13)8-5-3-4-6-9(8)11-16(12,14)15/h3-7,11H,1-2H3	ZOMSMJKLGFBRBS-UHFFFAOYSA-N	C10H12N2O3S	240.056863
2347	CCCCOC(=O)C1=CC=CC=C1C(=O)OCC2=CC=CC=C2	2347	TRUE	2347	IRIAEXORFWYRCZ-UHFFFAOYSA-N	IRIAEXORFWYRCZ	EQX359701.txt		TRUE	205.0858:19704786;181.0496:191044.6;163.03885:182632.6;149.023271428571:76602944;121.0334:6500926.5;111.043966666667:949154.6;93.033475:1201734;91.0542:170566832;90.0463:149315.7;89.03845:264358.2;79.0178:102787.4;75.0227:29079.5;74.01505:145853.3;67.9892:326967.3;65.0384777777778:55664672;64.0306:57616.1;63.0229:5358304.5;62.0151:2340963;61.0072:840346;57.0697833333333:1678229.2;54.01:64792.6;53…	TRUE	2347	2347	Benzyl butyl phthalate	2-O-benzyl 1-O-butyl benzene-1,2-dicarboxylate	CCCCOC(=O)C1=CC=CC=C1C(=O)OCC2=CC=CC=C2	InChI=1S/C19H20O4/c1-2-3-13-22-18(20)16-11-7-8-12-17(16)19(21)23-14-15-9-5-4-6-10-15/h4-12H,2-3,13-14H2,1H3	IRIAEXORFWYRCZ-UHFFFAOYSA-N	C19H20O4	312.136159
56069	C[C@](CS(=O)(=O)C1=CC=C(C=C1)F)(C(=O)NC2=CC(=C(C=C2)C#N)C(F)(F)F)O	56069	TRUE	56069	LKJPYSCBVHEWIU-KRWDZBQOSA-N	LKJPYSCBVHEWIU	EAX280902.mb		TRUE	429.0543:187;411.04294:13;255.0387125:999;243.013516666667:24;227.044366666667:11;185.033125:999;184.038107692308:282;173.007716666667:130;158.992066666667:70;158.02225:57;145.0207:29;95.03022:21;78.9859:67;63.9624875:57;	TRUE	56069	56069	(R)-Bicalutamide	(2R)-N-[4-cyano-3-(trifluoromethyl)phenyl]-3-(4-fluorophenyl)sulfonyl-2-hydroxy-2-methylpropanamide	C[C@](CS(=O)(=O)C1=CC=C(C=C1)F)(C(=O)NC2=CC(=C(C=C2)C#N)C(F)(F)F)O	InChI=1S/C18H14F4N2O4S/c1-17(26,10-29(27,28)14-6-3-12(19)4-7-14)16(25)24-13-5-2-11(9-23)15(8-13)18(20,21)22/h2-8,26H,10H2,1H3,(H,24,25)/t17-/m0/s1	LKJPYSCBVHEWIU-KRWDZBQOSA-N	C18H14F4N2O4S	430.061041
2378	C1=CC=C(C=C1)C2=CC=C(C=C2)C(C3=CC=CC=C3)N4C=CN=C4	2378	TRUE	2378	OCAPBUJLXMYKEJ-UHFFFAOYSA-N	OCAPBUJLXMYKEJ	XX849101		TRUE	243.1169:161667568;242.1091:1936333.8;241.1011:5444254.5;228.0934:15059243;227.0857:1032362.1;215.0856:5367623;202.0774:1288176.6;178.0776:436473.6;166.0777:343169.6;165.0699:17350806;141.0698:1662505.6;115.0543:8467265;91.0542:15924800;	TRUE	2378	2378	Bifonazole	1-[phenyl-(4-phenylphenyl)methyl]imidazole	C1=CC=C(C=C1)C2=CC=C(C=C2)C(C3=CC=CC=C3)N4C=CN=C4	InChI=1S/C22H18N2/c1-3-7-18(8-4-1)19-11-13-21(14-12-19)22(24-16-15-23-17-24)20-9-5-2-6-10-20/h1-17,22H	OCAPBUJLXMYKEJ-UHFFFAOYSA-N	C22H18N2	310.146999
2405	CC(C)NCC(COC1=CC=C(C=C1)COCCOC(C)C)O	2405	TRUE	2405	VHYCDWMUTMEGQY-UHFFFAOYSA-N	VHYCDWMUTMEGQY	EQX301301.txt		TRUE	326.2327:1299801234.9;308.221666666667:2992910.9;222.1492:23865512.9;204.1384:26951209.2;163.075275:5840170;162.091325:17477159;149.0962:1030892.5;147.08048:25968412.4;145.06484:14220031.2;144.080833333333:573029.4;137.0598:8142797;134.060125:1419822.5;133.0648:36921870.3;129.070033333333:1583658;121.06474:11862352;119.085475:3607508;119.04914:18123254.7;117.069875:3455250.8;116.10695:768329136.3…	TRUE	2405	2405	Bisoprolol	1-(propan-2-ylamino)-3-[4-(2-propan-2-yloxyethoxymethyl)phenoxy]propan-2-ol	CC(C)NCC(COC1=CC=C(C=C1)COCCOC(C)C)O	InChI=1S/C18H31NO4/c1-14(2)19-11-17(20)13-23-18-7-5-16(6-8-18)12-21-9-10-22-15(3)4/h5-8,14-15,17,19-20H,9-13H2,1-4H3	VHYCDWMUTMEGQY-UHFFFAOYSA-N	C18H31NO4	325.225308
2441	C1C(=O)NC2=C(C=C(C=C2)Br)C(=N1)C3=CC=CC=N3	2441	TRUE	2441	VMIYHDSEFNYJSL-UHFFFAOYSA-N	VMIYHDSEFNYJSL	EQX362802.txt		TRUE	313.993333333333:872173.2;312.9863:3442.3;311.977666666667:5314.9;286.982525:113940.9;285.9748:1008867.1;270.9876:15656.4;92.0505:1949.3;78.9188666666667:1129560.4;	TRUE	2441	2441	Bromazepam	7-bromo-5-pyridin-2-yl-1,3-dihydro-1,4-benzodiazepin-2-one	C1C(=O)NC2=C(C=C(C=C2)Br)C(=N1)C3=CC=CC=N3	InChI=1S/C14H10BrN3O/c15-9-4-5-11-10(7-9)14(17-8-13(19)18-11)12-3-1-2-6-16-12/h1-7H,8H2,(H,18,19)	VMIYHDSEFNYJSL-UHFFFAOYSA-N	C14H10BrN3O	315.00072
2466	CCCCOC1=CC=C(C=C1)CC(=O)NO	2466	TRUE	2466	MXJWRABVEGLYDG-UHFFFAOYSA-N	MXJWRABVEGLYDG	EQX332202.txt		TRUE	237.1017:2043.8;222.113633333333:5109608.5;204.0179:3581.1;193.08675:5461.9;192.0173:9714;165.043033333333:24918.7;162.0072:2770.9;151.02735:2804.8;149.02435:48797.9;148.04038:28533.7;147.03262:33290.1;146.024733333333:88913.2;134.0246:3315.1;130.017266666667:7225.2;123.045183333333:34413.3;123.008666666667:7381.2;121.0295:9162.3;120.045516666667:39716.7;119.0377:65594.1;118.03:410907;108.0217166…	TRUE	2466	2466	Bufexamac	2-(4-butoxyphenyl)-N-hydroxyacetamide	CCCCOC1=CC=C(C=C1)CC(=O)NO	InChI=1S/C12H17NO3/c1-2-3-8-16-11-6-4-10(5-7-11)9-12(14)13-15/h4-7,15H,2-3,8-9H2,1H3,(H,13,14)	MXJWRABVEGLYDG-UHFFFAOYSA-N	C12H17NO3	223.120843
2467	COC1=CC(=C(C(=C1)OC)C(=O)CCCN2CCCC2)OC	2467	TRUE	2467	OWYLAEYXIQKAOL-UHFFFAOYSA-N	OWYLAEYXIQKAOL	EQX306801.txt		TRUE	308.1853:658051371.4;290.17465:14502278.7;237.111966666667:626598693.3;222.08835:6275892.6;221.1172:4387593;219.101366666667:2189447.8;209.117025:11983703.7;207.1014:3081005.6;204.07795:13146597.7;203.07:2173639.789;198.052:16950386.5;195.101175:45108613;195.064966666667:350631873.1;194.09365:3352893.1;193.085625:1346145.5;192.07785:660963.2;191.10645:1754860.5;191.070075:43277038.3;189.09095:503…	TRUE	2467	2467	Buflomedil	4-pyrrolidin-1-yl-1-(2,4,6-trimethoxyphenyl)butan-1-one	COC1=CC(=C(C(=C1)OC)C(=O)CCCN2CCCC2)OC	InChI=1S/C17H25NO4/c1-20-13-11-15(21-2)17(16(12-13)22-3)14(19)7-6-10-18-8-4-5-9-18/h11-12H,4-10H2,1-3H3	OWYLAEYXIQKAOL-UHFFFAOYSA-N	C17H25NO4	307.178358
2474	CCCCN1CCCCC1C(=O)NC2=C(C=CC=C2C)C	2474	TRUE	2474	LEBVLXFERQHONN-UHFFFAOYSA-N	LEBVLXFERQHONN	EQX330501.txt		TRUE	289.227433333333:2379604736;150.091375:14324674;140.143416666667:2542920448;138.12785:2679719.5;132.08075:2744586.5;123.0806:539223;112.1121:32376990;107.073:3777154.5;106.0654:529391;105.06995:1993096.4;98.09644:336239680;96.08075:1992584.9;84.0807833333333:503842080;83.07295:2031983.5;82.06515:6650056;70.0651:45809864;69.0699:546350.9;67.9894:784113.5;67.0542666666667:15515421;57.0699333333333:…	TRUE	2474	2474	Bupivacaine	1-butyl-N-(2,6-dimethylphenyl)piperidine-2-carboxamide	CCCCN1CCCCC1C(=O)NC2=C(C=CC=C2C)C	InChI=1S/C18H28N2O/c1-4-5-12-20-13-7-6-11-16(20)18(21)19-17-14(2)9-8-10-15(17)3/h8-10,16H,4-7,11-13H2,1-3H3,(H,19,21)	LEBVLXFERQHONN-UHFFFAOYSA-N	C18H28N2O	288.220164
2519	CN1C=NC2=C1C(=O)N(C(=O)N2C)C	2519	TRUE	2519	RYYVLZVUVIJVGH-UHFFFAOYSA-N	RYYVLZVUVIJVGH	EAX030301.mb		TRUE	195.0876:999;138.066176923077:999;136.0503:14;123.04265:368;111.055257142857:33;110.07123:452;109.0396:122;97.0395666666667:15;83.0603125:328;82.052525:29;81.04465:29;69.0446888888889:246;68.0368:13;67.02905:9;56.0494:65;	TRUE	2519	2519	Caffeine	1,3,7-trimethylpurine-2,6-dione	CN1C=NC2=C1C(=O)N(C(=O)N2C)C	InChI=1S/C8H10N4O2/c1-10-4-9-6-5(10)7(13)12(3)8(14)11(6)2/h4H,1-3H3	RYYVLZVUVIJVGH-UHFFFAOYSA-N	C8H10N4O2	194.080376
2520	CC(C)C(CCCN(C)CCC1=CC(=C(C=C1)OC)OC)(C#N)C2=CC(=C(C=C2)OC)OC	2520	TRUE	2520	SGTNSNPWRIOYBX-UHFFFAOYSA-N	SGTNSNPWRIOYBX	EAX067401.mb		TRUE	455.29058:999;386.2325:20;303.207:999;264.196075:8;261.159975:33;260.1646125:111;245.141633333333:5;243.13825:6;233.15415:5;218.117457142857:30;217.109825:13;203.093666666667:17;202.0866:32;194.11775:4;191.1067:20;188.07055:13;187.09915:24;179.10665:3;177.0910375:57;176.07068:57;174.09135:34;172.0755:34;165.091175:999;164.08348:31;160.0883:24;159.0806:17;152.083242857143:29;151.0753875:179;150.06…	TRUE	2520	2520	Verapamil	2-(3,4-dimethoxyphenyl)-5-[2-(3,4-dimethoxyphenyl)ethyl-methylamino]-2-propan-2-ylpentanenitrile	CC(C)C(CCCN(C)CCC1=CC(=C(C=C1)OC)OC)(C#N)C2=CC(=C(C=C2)OC)OC	InChI=1S/C27H38N2O4/c1-20(2)27(19-28,22-10-12-24(31-5)26(18-22)33-7)14-8-15-29(3)16-13-21-9-11-23(30-4)25(17-21)32-6/h9-12,17-18,20H,8,13-16H2,1-7H3	SGTNSNPWRIOYBX-UHFFFAOYSA-N	C27H38N2O4	454.283158
2541	CCOC1=NC2=CC=CC(=C2N1CC3=CC=C(C=C3)C4=CC=CC=C4C5=NNN=N5)C(=O)O	2541	TRUE	2541	HTQMVQVXFRQIKW-UHFFFAOYSA-N	HTQMVQVXFRQIKW	EAX280402.mb		TRUE	439.15245:999;411.14645:58;396.13515:42;395.1624:23;367.155933333333:51;354.101066666667:110;352.146033333333:38;339.14895:27;324.113833333333:177;311.11905:67;310.110475:131;309.10331:999;309.07395:80;306.10405:239;293.108125:546;292.100466666667:163;281.108566666667:110;205.06195:135;195.0823:69;190.06625:277;177.0303:4;176.02252:101;161.072185714286:260;147.019971428571:240;133.040725:999;132.…	TRUE	2541	2541	Candesartan	2-ethoxy-3-[[4-[2-(2H-tetrazol-5-yl)phenyl]phenyl]methyl]benzimidazole-4-carboxylic acid	CCOC1=NC2=CC=CC(=C2N1CC3=CC=C(C=C3)C4=CC=CC=C4C5=NNN=N5)C(=O)O	InChI=1S/C24H20N6O3/c1-2-33-24-25-20-9-5-8-19(23(31)32)21(20)30(24)14-15-10-12-16(13-11-15)17-6-3-4-7-18(17)22-26-28-29-27-22/h3-13H,2,14H2,1H3,(H,31,32)(H,26,27,28,29)	HTQMVQVXFRQIKW-UHFFFAOYSA-N	C24H20N6O3	440.159689
2554	C1=CC=C2C(=C1)C=CC3=CC=CC=C3N2C(=O)N	2554	TRUE	2554	FFGPTBGBLSHEPO-UHFFFAOYSA-N	FFGPTBGBLSHEPO	EAX019401.mb		TRUE	237.102:999;220.075357142857:87;194.096271428571:999;193.0883:999;192.08065:478;191.07275:189;190.06512:47;179.0729625:538;178.07135:38;177.0662:27;176.061933333333:22;167.079733333333:93;166.072:22;165.06972:256;152.061725:89;151.0542:8;117.057333333333:25;116.04935:31;91.0541:27;	TRUE	2554	2554	Carbamazepine	benzo[b][1]benzazepine-11-carboxamide	C1=CC=C2C(=C1)C=CC3=CC=CC=C3N2C(=O)N	InChI=1S/C15H12N2O/c16-15(18)17-13-7-3-1-5-11(13)9-10-12-6-2-4-8-14(12)17/h1-10H,(H2,16,18)	FFGPTBGBLSHEPO-UHFFFAOYSA-N	C15H12N2O	236.094963
2555	C1=CC=C2C(=C1)C3C(O3)C4=CC=CC=C4N2C(=O)N	2555	TRUE	2555	ZRWWEEVEIOGMMT-UHFFFAOYSA-N	ZRWWEEVEIOGMMT	EAX091601.mb		TRUE	253.09742:999;236.070622222222:999;210.0915:999;208.0758:125;193.08882:17;192.08055:8;182.096492857143:339;181.0887:43;180.080842857143:999;179.07284:35;167.07305:140;165.069866666667:22;153.07025:6;152.06215:22;	TRUE	2555	2555	Carbamazepine-10,11-epoxide	3-oxa-11-azatetracyclo[10.4.0.02,4.05,10]hexadeca-1(16),5,7,9,12,14-hexaene-11-carboxamide	C1=CC=C2C(=C1)C3C(O3)C4=CC=CC=C4N2C(=O)N	InChI=1S/C15H12N2O2/c16-15(18)17-11-7-3-1-5-9(11)13-14(19-13)10-6-2-4-8-12(10)17/h1-8,13-14H,(H2,16,18)	ZRWWEEVEIOGMMT-UHFFFAOYSA-N	C15H12N2O2	252.089878
2566	CC1(CC2=C(O1)C(=CC=C2)OC(=O)NC)C	2566	TRUE	2566	DUEPRVBVGDRKAG-UHFFFAOYSA-N	DUEPRVBVGDRKAG	EQX304001.txt		TRUE	222.112233333333:78902633.6;191.0701:930445.9;165.090816666667:512710517;147.0803:12128168.6;137.095833333333:1877978.3;137.0596:28238128.1;132.056866666667:1544086.1;131.0492:894463.3;129.0697:493507.3;128.0619:681207.3;123.0439:390428942.5;119.08545:12941427;119.0491:4769700.1;117.069766666667:2084477.2;115.0541:416656.9;111.04388:4895071.5;110.0361:1340899.8;109.0647:892359.3;109.02832:2301599…	TRUE	2566	2566	Carbofuran	(2,2-dimethyl-3H-1-benzofuran-7-yl) N-methylcarbamate	CC1(CC2=C(O1)C(=CC=C2)OC(=O)NC)C	InChI=1S/C12H15NO3/c1-12(2)7-8-5-4-6-9(10(8)16-12)15-11(14)13-3/h4-6H,7H2,1-3H3,(H,13,14)	DUEPRVBVGDRKAG-UHFFFAOYSA-N	C12H15NO3	221.105193
2576	CCCC(C)(COC(=O)N)COC(=O)NC(C)C	2576	TRUE	2576	OFZCIYFFPZCNJE-UHFFFAOYSA-N	OFZCIYFFPZCNJE	EQX332701.txt		TRUE	261.1812:2344996;200.164633333333:52086392;176.128333333333:168870880;158.1177:76960776;133.12245:1048376.1;115.11186:29584020;104.070733333333:11721899;97.1012833333333:130064296;86.06014:1545384.1;73.0648666666667:2308899.5;71.0855833333333:2647544.2;69.0699166666667:17079544;67.9893:122678.2;67.0542333333333:189225.3;62.0237166666667:116658944;59.0492666666667:5195744;57.07:359177.3;55.05435:2…	TRUE	2576	2576	Carisoprodol	[2-(carbamoyloxymethyl)-2-methylpentyl] N-propan-2-ylcarbamate	CCCC(C)(COC(=O)N)COC(=O)NC(C)C	InChI=1S/C12H24N2O4/c1-5-6-12(4,7-17-10(13)15)8-18-11(16)14-9(2)3/h9H,5-8H2,1-4H3,(H2,13,15)(H,14,16)	OFZCIYFFPZCNJE-UHFFFAOYSA-N	C12H24N2O4	260.173607
2662	CC1=CC=C(C=C1)C2=CC(=NN2C3=CC=C(C=C3)S(=O)(=O)N)C(F)(F)F	2662	TRUE	2662	RZEKVGVHFLEQIL-UHFFFAOYSA-N	RZEKVGVHFLEQIL	XX851653		TRUE	380.0687:13105456;317.0906:88583.2;316.1067:2978484.8;315.0981:55059.5;296.1005:958371.4;295.0925:66530.9;277.0785:47721.7;276.0943:1350579.1;275.0873:95378;269.0899:98632.6;268.0944:154076.1;256.0882:238321.2;255.0808:49429.5;251.0994:34500.7;249.0834:226392;248.0868:52238.8;247.1116:619319.9;246.1038:221456.5;245.0964:39741.6;229.0772:59452;225.0836:22734;225.0648:332681.9;225.0523:88962.5;224.…	FALSE	2662	2662	Celecoxib	4-[5-(4-methylphenyl)-3-(trifluoromethyl)pyrazol-1-yl]benzenesulfonamide	CC1=CC=C(C=C1)C2=CC(=NN2C3=CC=C(C=C3)S(=O)(=O)N)C(F)(F)F	InChI=1S/C17H14F3N3O2S/c1-11-2-4-12(5-3-11)15-10-16(17(18,19)20)22-23(15)13-6-8-14(9-7-13)26(21,24)25/h2-10H,1H3,(H2,21,24,25)	RZEKVGVHFLEQIL-UHFFFAOYSA-N	C17H14F3N3O2S	381.075882
2663	CCN(CC)C(=O)NC1=CC(=C(C=C1)OCC(CNC(C)(C)C)O)C(=O)C	2663	TRUE	2663	JOATXPAWOHTVSZ-UHFFFAOYSA-N	JOATXPAWOHTVSZ	EQX301502.txt		TRUE	378.2396:31254125.3;335.2219:32317.3;305.15:27912.1;279.1707:66318.3;263.1403:696456.8;263.10355:160264;248.116525:18010090;247.10888:267589.9;221.093033333333:91272;219.077433333333:16666550.6;207.0538:53268.1;205.1104:83168.1;204.102866666667:2503559;203.0463:31166.7;190.087316666667:6666263.6;190.05105:176834.4;188.071766666667:181530.9;176.071333333333:21581569.3;176.03548:7918402.7;175.06403…	TRUE	2663	2663	Celiprolol	3-[3-acetyl-4-[3-(tert-butylamino)-2-hydroxypropoxy]phenyl]-1,1-diethylurea	CCN(CC)C(=O)NC1=CC(=C(C=C1)OCC(CNC(C)(C)C)O)C(=O)C	InChI=1S/C20H33N3O4/c1-7-23(8-2)19(26)22-15-9-10-18(17(11-15)14(3)24)27-13-16(25)12-21-20(4,5)6/h9-11,16,21,25H,7-8,12-13H2,1-6H3,(H,22,26)	JOATXPAWOHTVSZ-UHFFFAOYSA-N	C20H33N3O4	379.247107
2678	C1CN(CCN1CCOCC(=O)O)C(C2=CC=CC=C2)C3=CC=C(C=C3)Cl	2678	TRUE	2678	ZKLPARSLTMPFCP-UHFFFAOYSA-N	ZKLPARSLTMPFCP	EAX277202.mb		TRUE	387.1479:999;199.03145:999;185.0934:999;75.0087:999;	TRUE	2678	2678	Cetirizine	2-[2-[4-[(4-chlorophenyl)-phenylmethyl]piperazin-1-yl]ethoxy]acetic acid	C1CN(CCN1CCOCC(=O)O)C(C2=CC=CC=C2)C3=CC=C(C=C3)Cl	InChI=1S/C21H25ClN2O3/c22-19-8-6-18(7-9-19)21(17-4-2-1-3-5-17)24-12-10-23(11-13-24)14-15-27-16-20(25)26/h1-9,21H,10-16H2,(H,25,26)	ZKLPARSLTMPFCP-UHFFFAOYSA-N	C21H25ClN2O3	388.15537
2710	CN1CCN(CC1)C(C2=CC=CC=C2)C3=CC=C(C=C3)Cl	2710	TRUE	2710	WFNAKBGANONZEQ-UHFFFAOYSA-N	WFNAKBGANONZEQ	EQX347601.txt		TRUE	201.046483333333:596848320;199.030933333333:8835899;196.051866666667:7321960;194.0362:805404.6;193.07608:18544640;186.0229:511089.5;183.080475:11601975;179.0605:328872.9;169.06465:767512.4;168.056875:19384724;166.0777:376935776;165.069822222222:463222496;164.062:51772952;163.053966666667:88707608;162.0465:3605834.5;161.0386:718895.5;155.0604:511433.7;152.061975:1010722.6;151.05405:401593.8;150.04…	TRUE	2710	2710	Chlorcyclizine	1-[(4-chlorophenyl)-phenylmethyl]-4-methylpiperazine	CN1CCN(CC1)C(C2=CC=CC=C2)C3=CC=C(C=C3)Cl	InChI=1S/C18H21ClN2/c1-20-11-13-21(14-12-20)18(15-5-3-2-4-6-15)16-7-9-17(19)10-8-16/h2-10,18H,11-14H2,1H3	WFNAKBGANONZEQ-UHFFFAOYSA-N	C18H21ClN2	300.139326
2712	CN=C1CN(C(=C2C=C(C=CC2=N1)Cl)C3=CC=CC=C3)O	2712	TRUE	2712	BUCORZSTKDOEKQ-UHFFFAOYSA-N	BUCORZSTKDOEKQ	EQX361702.txt		TRUE	298.0749:3130594.8;270.0561:4560.7;267.0696:2010.3;255.069325:8356.8;255.03292:13081.9;254.06125:2770653;253.053616666667:454632.5;251.03806:42145.3;249.0669:5761.6;241.0303:11897.9;240.0461:6373.1;239.03825:7021.2;238.03002:147770.8;227.0381:2186.5;226.04275:16385;224.02705:5251.9;222.0793:3452.9;221.071975:22432.8;219.05625:1708.4;218.084833333333:2307.5;217.07692:39408;215.06138:21708.2;211.02…	TRUE	2712	2712	Chlordiazepoxide	7-chloro-4-hydroxy-N-methyl-5-phenyl-3H-1,4-benzodiazepin-2-imine	CN=C1CN(C(=C2C=C(C=CC2=N1)Cl)C3=CC=CC=C3)O	InChI=1S/C16H14ClN3O/c1-18-15-10-20(21)16(11-5-3-2-4-6-11)13-9-12(17)7-8-14(13)19-15/h2-9,21H,10H2,1H3	BUCORZSTKDOEKQ-UHFFFAOYSA-N	C16H14ClN3O	299.08254
2720	C1=C2C(=CC(=C1Cl)S(=O)(=O)N)S(=O)(=O)N=CN2	2720	TRUE	2720	JBMKAUGHUNFTOL-UHFFFAOYSA-N	JBMKAUGHUNFTOL	EQX325602.txt		TRUE	293.94166:60286196;257.9645:109940.6;229.9794:284701.9;229.95585:1093143.5;216.948075:341263.2;214.96888:7510092;213.960933333333:24403026;210.9819:181651.7;209.9977:70220.4;209.9741:28235.8;201.961333333333:78507.2;192.994975:247407.5;185.9738:51548;182.987:1132167.9;181.979175:702155.8;180.98115:64466.5;178.992142857143:18368146;177.98426:746577.6;172.98825:29369.8;170.973:71773.2;167.0016:3329…	TRUE	2720	2720	Chlorothiazide	6-chloro-1,1-dioxo-4H-1lambda6,2,4-benzothiadiazine-7-sulfonamide	C1=C2C(=CC(=C1Cl)S(=O)(=O)N)S(=O)(=O)N=CN2	InChI=1S/C7H6ClN3O4S2/c8-4-1-5-7(2-6(4)16(9,12)13)17(14,15)11-3-10-5/h1-3H,(H,10,11)(H2,9,12,13)	JBMKAUGHUNFTOL-UHFFFAOYSA-N	C7H6ClN3O4S2	294.948826
2728	CC(C)OC(=O)NC1=CC(=CC=C1)Cl	2728	TRUE	2728	CWJSHJJYOPWUGX-UHFFFAOYSA-N	CWJSHJJYOPWUGX	XX845003		TRUE	171.0405:4811.1;154.0055:59416.2;137.0959:3057.8;134.0601:23494.8;126.0106:13715.4;124.087:120299.8;111.044:3608.1;109.1014:3601.1;109.0648:5878.7;107.0855:4248.4;106.0652:173403.9;105.0448:3327.9;99.0555:6703.2;96.0557:47692.3;95.0857:4948.8;95.0492:64699;94.0652:224170.9;93.0574:4548.3;91.0544:14046.2;81.0699:4377.4;79.0543:4526.5;77.0389:3113.3;72.0445:51831.7;71.0605:33195.4;71.0492:2887;69.0…	TRUE	2728	2728	Chlorpropham	propan-2-yl N-(3-chlorophenyl)carbamate	CC(C)OC(=O)NC1=CC(=CC=C1)Cl	InChI=1S/C10H12ClNO2/c1-7(2)14-10(13)12-9-5-3-4-8(11)6-9/h3-7H,1-2H3,(H,12,13)	CWJSHJJYOPWUGX-UHFFFAOYSA-N	C10H12ClNO2	213.055656
2730	CCOP(=S)(OCC)OC1=NC(=C(C=C1Cl)Cl)Cl	2730	TRUE	2730	SBPBAQFWLVIOKP-UHFFFAOYSA-N	SBPBAQFWLVIOKP	EAX295001.mb		TRUE	349.9335:999;325.920625:1;321.910546153846:999;303.891666666667:36;293.87388:316;293.8499:8;277.893866666667:4;275.860475:74;272.98195:11;241.9364:1;229.899533333333:12;225.9589:10;213.904528571429:214;212.896733333333:18;211.889:17;197.92745:999;196.9193:4;195.93875:10;179.96135:229;179.91705:121;178.9357:8;177.92795:63;176.9198:12;171.024025:56;161.950914285714:49;153.013371428571:35;150.916966…	TRUE	2730	2730	Chlorpyrifos	diethoxy-sulfanylidene-(3,5,6-trichloropyridin-2-yl)oxy-lambda5-phosphane	CCOP(=S)(OCC)OC1=NC(=C(C=C1Cl)Cl)Cl	InChI=1S/C9H11Cl3NO3PS/c1-3-14-17(18,15-4-2)16-9-7(11)5-6(10)8(12)13-9/h5H,3-4H2,1-2H3	SBPBAQFWLVIOKP-UHFFFAOYSA-N	C9H11Cl3NO3PS	348.926284
2732	C1=CC=C2C(=C1)C(=O)NC2(C3=CC(=C(C=C3)Cl)S(=O)(=O)N)O	2732	TRUE	2732	JIVPVXMEBJLZRO-UHFFFAOYSA-N	JIVPVXMEBJLZRO	EQX313402.txt		TRUE	337.00545:28405895.7;320.9868:172184.3;319.97895:535212.3;318.994733333333:4317761.3;302.9769:32876.2;301.968466666667:414898.9;301.02855:387984.4;294:180796.8;284.00225:56489.1;283.01825:3043857.4;258.022666666667:209772.5;256.0173:574761.3;255.028475:252984.5;237.067:24435.2;235.051275:899625.8;233.96325:123871.4;230.0377:73551;228.022233333333:85640;222.05615:26736.1;220.04045:265439.3;219.056…	TRUE	2732	2732	Chlorthalidone	2-chloro-5-(1-hydroxy-3-oxo-2H-isoindol-1-yl)benzenesulfonamide	C1=CC=C2C(=C1)C(=O)NC2(C3=CC(=C(C=C3)Cl)S(=O)(=O)N)O	InChI=1S/C14H11ClN2O4S/c15-11-6-5-8(7-12(11)22(16,20)21)14(19)10-4-2-1-3-9(10)13(18)17-14/h1-7,19H,(H,17,18)(H2,16,20,21)	JIVPVXMEBJLZRO-UHFFFAOYSA-N	C14H11ClN2O4S	338.012806
2755	CC(C)NCC(C1=CC(=C(C=C1)N)C#N)O	2755	TRUE	2755	BUXRLJCGHZZYNE-UHFFFAOYSA-N	BUXRLJCGHZZYNE	EQX365701.txt		TRUE	220.1442:7344518;202.1338:387816544;161.070942857143:53471136;160.0869:239137184;159.079116666667:1858146.4;158.071275:750821.1;157.0634:108991.7;154.0399:287086.2;146.0601:227459.7;145.07596:3983665.5;144.06068:5613868;143.060366666667:181128464;142.0526:14624072;141.0446:125847.5;134.059971428571:20614178;133.076:9021856;133.052166666667:417501.1;132.06818:2211441.8;131.06035:25903708;130.0399:…	TRUE	2755	2755	Cimaterol	2-amino-5-[1-hydroxy-2-(propan-2-ylamino)ethyl]benzonitrile	CC(C)NCC(C1=CC(=C(C=C1)N)C#N)O	InChI=1S/C12H17N3O/c1-8(2)15-7-12(16)9-3-4-11(14)10(5-9)6-13/h3-5,8,12,15-16H,7,14H2,1-2H3	BUXRLJCGHZZYNE-UHFFFAOYSA-N	C12H17N3O	219.137162
2756	CC1=C(N=CN1)CSCCNC(=NC)NC#N	2756	TRUE	2756	AQIXAKUUQRKLND-UHFFFAOYSA-N	AQIXAKUUQRKLND	EQX372202.txt		TRUE	157.0553:18970458;123.067666666667:688510.9;121.05195:8545.8;97.0519:21334210;80.0255:20547.7;76.022675:23258.8;66.0097:928286.8;55.0301:2481075.2;	TRUE	2756	2756	Cimetidine	1-cyano-2-methyl-3-[2-[(5-methyl-1H-imidazol-4-yl)methylsulfanyl]ethyl]guanidine	CC1=C(N=CN1)CSCCNC(=NC)NC#N	InChI=1S/C10H16N6S/c1-8-9(16-7-15-8)5-17-4-3-13-10(12-2)14-6-11/h7H,3-5H2,1-2H3,(H,15,16)(H2,12,13,14)	AQIXAKUUQRKLND-UHFFFAOYSA-N	C10H16N6S	252.115716
2764	C1CC1N2C=C(C(=O)C3=CC(=C(C=C32)N4CCNCC4)F)C(=O)O	2764	TRUE	2764	MYSWGUAQZAJSOK-UHFFFAOYSA-N	MYSWGUAQZAJSOK	EAX027601.mb		TRUE	332.140658333333:999;314.13003:999;312.13398:14;294.123766666667:58;289.09856:3;288.153136363636:765;286.135477777778:22;274.098233333333:1;273.09142:16;272.119583333333:11;272.08325:12;271.123833333333:5;271.087383333333:7;270.1402:1;268.144825:63;266.12916:5;266.092625:7;260.1552:2;260.11962:2;258.1403:2;258.0675:1;257.10872:5;257.07216:3;253.084575:6;252.113325:3;252.07665:1;249.06715:12;248.0…	TRUE	2764	2764	Ciprofloxacin	1-cyclopropyl-6-fluoro-4-oxo-7-piperazin-1-ylquinoline-3-carboxylic acid	C1CC1N2C=C(C(=O)C3=CC(=C(C=C32)N4CCNCC4)F)C(=O)O	InChI=1S/C17H18FN3O3/c18-13-7-11-14(8-15(13)20-5-3-19-4-6-20)21(10-1-2-10)9-12(16(11)22)17(23)24/h7-10,19H,1-6H2,(H,23,24)	MYSWGUAQZAJSOK-UHFFFAOYSA-N	C17H18FN3O3	331.13322
2771	CN(C)CCCC1(C2=C(CO1)C=C(C=C2)C#N)C3=CC=C(C=C3)F	2771	TRUE	2771	WSEQXVZVJXJVFP-UHFFFAOYSA-N	WSEQXVZVJXJVFP	EAX290101.mb		TRUE	325.170971428571:999;307.160285714286:152;280.113216666667:233;262.10243:999;261.0946:32;260.0866875:26;259.078866666667:14;250.10271:43;248.0864:7;247.0792:247;246.071266666667:249;245.070522222222:52;244.06835:11;242.096172727273:79;241.088514285714:33;240.081085714286:72;238.066218181818:46;237.058233333333:17;236.0866875:31;235.085909090909:39;234.071191666667:263;233.072775:39;232.0559666666…	TRUE	2771	2771	Citalopram	1-[3-(dimethylamino)propyl]-1-(4-fluorophenyl)-3H-2-benzofuran-5-carbonitrile	CN(C)CCCC1(C2=C(CO1)C=C(C=C2)C#N)C3=CC=C(C=C3)F	InChI=1S/C20H21FN2O/c1-23(2)11-3-10-20(17-5-7-18(21)8-6-17)19-9-4-15(13-22)12-16(19)14-24-20/h4-9,12H,3,10-11,14H2,1-2H3	WSEQXVZVJXJVFP-UHFFFAOYSA-N	C20H21FN2O	324.163791
2783	CC(C)(C)NCC(C1=CC(=C(C(=C1)Cl)N)Cl)O	2783	TRUE	2783	STJMRWALKKWQGH-UHFFFAOYSA-N	STJMRWALKKWQGH	EQX359201.txt		TRUE	277.08675:159618784;259.076166666667:351730624;221.024275:3061054.8;203.0136:598462464;190.9896:1661283.6;189.9818:1193306.6;185.98705:12860887;176.003066666667:846228.7;173.986975:4394836;173.9631:543777.8;172.9628:262218.9;169.028766666667:411341.4;168.044675:195814736;167.037014285714:71238352;166.0293:475533.4;161.9871:294679.5;160.979216666667:2468204.2;158.976033333333:473402.5;153.02135:51…	TRUE	2783	2783	Clenbuterol	1-(4-amino-3,5-dichlorophenyl)-2-(tert-butylamino)ethanol	CC(C)(C)NCC(C1=CC(=C(C(=C1)Cl)N)Cl)O	InChI=1S/C12H18Cl2N2O/c1-12(2,3)16-6-10(17)7-4-8(13)11(15)9(14)5-7/h4-5,10,16-17H,6,15H2,1-3H3	STJMRWALKKWQGH-UHFFFAOYSA-N	C12H18Cl2N2O	276.079619
2789	CN1C(=O)CC(=O)N(C2=C1C=CC(=C2)Cl)C3=CC=CC=C3	2789	TRUE	2789	CXOXHMZGEKVPMT-UHFFFAOYSA-N	CXOXHMZGEKVPMT	EQX359301.txt		TRUE	301.0736:580209984;259.063083333333:540314368;258.055066666667:1086240.6;257.04735:727824.4;255.068:82489.5;244.039566666667:17159498;243.031733333333:1249948.6;241.052533333333:297311.5;233.0839:3276245.5;231.0685:1171306.5;230.0606:776586.3;229.0523:1221295.4;229.0287:118238.3;228.0213:988237;224.09425:165755840;223.086616666667:50240700;222.07855:216674.1;221.0706:205317;218.0605:3849863.5;217…	TRUE	2789	2789	Clobazam	7-chloro-1-methyl-5-phenyl-1,5-benzodiazepine-2,4-dione	CN1C(=O)CC(=O)N(C2=C1C=CC(=C2)Cl)C3=CC=CC=C3	InChI=1S/C16H13ClN2O2/c1-18-13-8-7-11(17)9-14(13)19(16(21)10-15(18)20)12-5-3-2-4-6-12/h2-9H,10H2,1H3	CXOXHMZGEKVPMT-UHFFFAOYSA-N	C16H13ClN2O2	300.066555
2797	CC(C)(C(=O)O)OC1=CC=C(C=C1)Cl	2797	TRUE	2797	TXCGAZHTZHNUAI-UHFFFAOYSA-N	TXCGAZHTZHNUAI	EAX020402.mb		TRUE	213.038175:481;126.995676923077:999;85.0295625:284;	TRUE	2797	2797	Clofibric acid	2-(4-chlorophenoxy)-2-methylpropanoic acid	CC(C)(C(=O)O)OC1=CC=C(C=C1)Cl	InChI=1S/C10H11ClO3/c1-10(2,9(12)13)14-8-5-3-7(11)4-6-8/h3-6H,1-2H3,(H,12,13)	TXCGAZHTZHNUAI-UHFFFAOYSA-N	C10H11ClO3	214.039672
2801	CN(C)CCCN1C2=CC=CC=C2CCC3=C1C=C(C=C3)Cl	2801	TRUE	2801	GDLIGKIOYRNHDA-UHFFFAOYSA-N	GDLIGKIOYRNHDA	EQX366901.txt		TRUE	315.162233333333:1186177152;270.10465:39451160;254.073566666667:1792443;242.07315:62408788;241.06565:678716.1;240.05755:1086205.4;238.04175:510337.9;235.13575:12473530;234.128:5022768.5;228.05765:829685.8;227.049966666667:85680392;226.041975:11912962;225.034433333333:1962488.5;220.11232:14265821;219.1045:563408.4;218.096733333333:1370262.1;217.0889:1476599;216.08105:1226370;214.042:1062636.4;212.…	TRUE	2801	2801	Clomipramine	3-(2-chloro-5,6-dihydrobenzo[b][1]benzazepin-11-yl)-N,N-dimethylpropan-1-amine	CN(C)CCCN1C2=CC=CC=C2CCC3=C1C=C(C=C3)Cl	InChI=1S/C19H23ClN2/c1-21(2)12-5-13-22-18-7-4-3-6-15(18)8-9-16-10-11-17(20)14-19(16)22/h3-4,6-7,10-11,14H,5,8-9,12-13H2,1-2H3	GDLIGKIOYRNHDA-UHFFFAOYSA-N	C19H23ClN2	314.154976
2812	C1=CC=C(C=C1)C(C2=CC=CC=C2)(C3=CC=CC=C3Cl)N4C=CN=C4	2812	TRUE	2812	VNFPBHJOKIVQEB-UHFFFAOYSA-N	VNFPBHJOKIVQEB	EAX032901.mb		TRUE	278.0835:999;277.07785:999;165.06985:999;	TRUE	2812	2812	Clotrimazole	1-[(2-chlorophenyl)-diphenylmethyl]imidazole	C1=CC=C(C=C1)C(C2=CC=CC=C2)(C3=CC=CC=C3Cl)N4C=CN=C4	InChI=1S/C22H17ClN2/c23-21-14-8-7-13-20(21)22(25-16-15-24-17-25,18-9-3-1-4-10-18)19-11-5-2-6-12-19/h1-17H	VNFPBHJOKIVQEB-UHFFFAOYSA-N	C22H17ClN2	344.108026
2883	CCN(C1=CC=CC=C1C)C(=O)C=CC	2883	TRUE	2883	DNTGGZPQPQTDQF-UHFFFAOYSA-N	DNTGGZPQPQTDQF	EQX320001.txt		TRUE	204.13846:1995939328;189.1148:1344895.4;186.127666666667:5646511;176.1436:4685552.5;176.10704:11725577;175.09925:1479227;174.0914:2454331.5;171.1043:1120899.2;162.1276:1679298.8;162.09138:40793100;161.083666666667:3275647.5;160.07574:2905322.5;158.09652:31498178;157.0886:1367337.1;156.08096:1636982.2;154.06495:355696.8;148.1121:2833922.5;146.096475:2599321.2;146.06008:3515837;144.080666666667:141…	TRUE	2883	2883	N-Ethyl-N-(2-methylphenyl)but-2-enamide	N-ethyl-N-(2-methylphenyl)but-2-enamide	CCN(C1=CC=CC=C1C)C(=O)C=CC	InChI=1S/C13H17NO/c1-4-8-13(15)14(5-2)12-10-7-6-9-11(12)3/h4,6-10H,5H2,1-3H3	DNTGGZPQPQTDQF-UHFFFAOYSA-N	C13H17NO	203.131014
2907	C1CNP(=O)(OC1)N(CCCl)CCCl	2907	TRUE	2907	CMSMOCZEIVJLDB-UHFFFAOYSA-N	CMSMOCZEIVJLDB	EAX257901.mb		TRUE	261.0321625:999;233.000944444444:999;225.05535:6;221.0007:1;203.973925:4;199.039657142857:13;197.02412:4;185.0241:20;174.007975:2;171.008457142857:7;167.997533333333:5;163.06325:1;155.9976:5;154.01848:6;142.018491666667:334;141.982:98;140.002884615385:999;138.03145:151;132.020725:2;127.9664:8;124.01575:29;123.97125:26;122.0364:2;120.020908333333:233;114.0104:12;113.98714:15;112.0157875:79;111.971…	TRUE	2907	2907	Cyclophosphamide	N,N-bis(2-chloroethyl)-2-oxo-1,3,2lambda5-oxazaphosphinan-2-amine	C1CNP(=O)(OC1)N(CCCl)CCCl	InChI=1S/C7H15Cl2N2O2P/c8-2-5-11(6-3-9)14(12)10-4-1-7-13-14/h1-7H2,(H,10,12)	CMSMOCZEIVJLDB-UHFFFAOYSA-N	C7H15Cl2N2O2P	260.02482
2943	COC(=O)C1=C(C(=C(C(=C1Cl)Cl)C(=O)OC)Cl)Cl	2943	TRUE	2943	NPOJQCVWMSKXDN-UHFFFAOYSA-N	NPOJQCVWMSKXDN	EQX370101.txt		TRUE	330.90965:353354.3;298.88344:306807.7;286.91965:6009.4;284.8676:2453.1;271.8956:3201.2;271.860066666667:3376.4;270.88834:59205.2;255.864925:31458.1;254.89355:1790.3;240.882927272727:38417.1;239.91465:835.7;227.9067:3271;227.87:16519.8;226.8984:1494.2;220.896066666667:127292.1;214.89855:2159.7;212.8829:5687.8;211.875:2072.9;206.9227:1714.3;204.9013:1449.3;199.87515:1727.8;193.90885:1443.1;192.9376…	TRUE	2943	2943	Chlorthal-dimethyl	dimethyl 2,3,5,6-tetrachlorobenzene-1,4-dicarboxylate	COC(=O)C1=C(C(=C(C(=C1Cl)Cl)C(=O)OC)Cl)Cl	InChI=1S/C10H6Cl4O4/c1-17-9(15)3-5(11)7(13)4(10(16)18-2)8(14)6(3)12/h1-2H3	NPOJQCVWMSKXDN-UHFFFAOYSA-N	C10H6Cl4O4	329.902019
2955	C1=CC(=CC=C1N)S(=O)(=O)C2=CC=C(C=C2)N	2955	TRUE	2955	MQJKPEGWNLWLTK-UHFFFAOYSA-N	MQJKPEGWNLWLTK	EQX364401.txt		TRUE	249.069033333333:242469200;167.0725:144501.2;166.0649:67663.6;156.01124:239117184;140.0494:129442.5;140.01622:345824.7;139.05425:247183.5;130.0651:44257.2;124.02152:771555;123.013633333333:381044.5;120.05552:1945761.5;115.0542:163535.1;110.059971428571:12951614;109.052133333333:394702.6;108.0443:140788784;105.04465:140021.5;97.01055:76794.1;96.0443125:962465.8;95.0491:180122.6;95.0365:327434;93.0…	TRUE	2955	2955	Dapsone	4-(4-aminophenyl)sulfonylaniline	C1=CC(=CC=C1N)S(=O)(=O)C2=CC=C(C=C2)N	InChI=1S/C12H12N2O2S/c13-9-1-5-11(6-2-9)17(15,16)12-7-3-10(14)4-8-12/h1-8H,13-14H2	MQJKPEGWNLWLTK-UHFFFAOYSA-N	C12H12N2O2S	248.061949
2997	C1C(=O)NC2=C(C=C(C=C2)Cl)C(=N1)C3=CC=CC=C3	2997	TRUE	2997	AKPLHCDWDRPJGD-UHFFFAOYSA-N	AKPLHCDWDRPJGD	EQX360802.txt		TRUE	269.048533333333:3506217.5;268.0397:5560.9;267.033275:8662.3;242.03768:615212.4;241.029883333333:3819924.5;240.0222:38569.7;235.05125:2304.2;224.071375:8730.9;222.0558:530.1;210.056:2782.6;206.060933333333:5489.8;205.05316:60067.1;204.0453:3544.7;177.0581:1353.2;101.0395:1692.4;	TRUE	2997	2997	Nordazepam	7-chloro-5-phenyl-1,3-dihydro-1,4-benzodiazepin-2-one	C1C(=O)NC2=C(C=C(C=C2)Cl)C(=N1)C3=CC=CC=C3	InChI=1S/C15H11ClN2O/c16-11-6-7-13-12(8-11)15(17-9-14(19)18-13)10-4-2-1-3-5-10/h1-8H,9H2,(H,18,19)	AKPLHCDWDRPJGD-UHFFFAOYSA-N	C15H11ClN2O	270.055991
2998	CCCCCCCCC(=O)NCC1=CC(=C(C=C1)O)OC	2998	TRUE	2998	RGOVYLWUIBMPGK-UHFFFAOYSA-N	RGOVYLWUIBMPGK	XX833501		TRUE	294.2064:505382.6;170.1539:261876;158.1541:342466.5;141.1274:666380.4;137.0597:30740426;122.0363:923676.7;94.0414:230725.1;91.0543:52112.7;81.0699:88727.6;71.0857:314259.4;57.0701:218717.9;	TRUE	2998	2998	Nonivamide	N-[(4-hydroxy-3-methoxyphenyl)methyl]nonanamide	CCCCCCCCC(=O)NCC1=CC(=C(C=C1)O)OC	InChI=1S/C17H27NO3/c1-3-4-5-6-7-8-9-17(20)18-13-14-10-11-15(19)16(12-14)21-2/h10-12,19H,3-9,13H2,1-2H3,(H,18,20)	RGOVYLWUIBMPGK-UHFFFAOYSA-N	C17H27NO3	293.199094
3007	CC(CC1=CC=CC=C1)N	3007	TRUE	3007	KWTSXDURSIMDCE-UHFFFAOYSA-N	KWTSXDURSIMDCE	EAX282201.mb		TRUE	136.112088888889:969;119.085641666667:999;91.0543142857143:999;89.0388:1;79.0541:1;65.0385777777778:7;	TRUE	3007	3007	Amphetamine	1-phenylpropan-2-amine	CC(CC1=CC=CC=C1)N	InChI=1S/C9H13N/c1-8(10)7-9-5-3-2-4-6-9/h2-6,8H,7,10H2,1H3	KWTSXDURSIMDCE-UHFFFAOYSA-N	C9H13N	135.104799
3016	CN1C(=O)CN=C(C2=C1C=CC(=C2)Cl)C3=CC=CC=C3	3016	TRUE	3016	AAOVKJBEBIDNHE-UHFFFAOYSA-N	AAOVKJBEBIDNHE	EAX262601.mb		TRUE	285.078955555556:999;269.0478:20;257.08402:999;256.07636:9;255.06838:141;243.06804:9;242.06045:53;241.05265:426;240.053183333333:27;239.036566666667:28;230.0732:48;228.057475:525;227.049466666667:107;226.0416:28;222.115075:684;221.1072:105;221.083566666667:29;220.099275:19;216.057355555556:67;214.0418:22;208.099666666667:12;207.091866666667:156;207.03185:14;206.083966666667:266;205.0844:37;204.08…	TRUE	3016	3016	Diazepam	7-chloro-1-methyl-5-phenyl-3H-1,4-benzodiazepin-2-one	CN1C(=O)CN=C(C2=C1C=CC(=C2)Cl)C3=CC=CC=C3	InChI=1S/C16H13ClN2O/c1-19-14-8-7-12(17)9-13(14)16(18-10-15(19)20)11-5-3-2-4-6-11/h2-9H,10H2,1H3	AAOVKJBEBIDNHE-UHFFFAOYSA-N	C16H13ClN2O	284.071641
3017	CCOP(=S)(OCC)OC1=NC(=NC(=C1)C)C(C)C	3017	TRUE	3017	FHIVAFMUCKRCQO-UHFFFAOYSA-N	FHIVAFMUCKRCQO	EAX029301.mb		TRUE	305.108785714286:999;277.077366666667:50;249.04564:6;231.035:4;206.09375:6;197.1103:5;181.133528571429:35;169.079478571429:999;167.063333333333:8;154.056066666667:59;153.1023:570;153.04805:56;124.982183333333:14;114.96137:668;109.004925:97;100.021566666667:999;98.9842:168;96.9508272727273:862;90.9942:17;84.0444:487;82.99505:22;80.9736:51;78.94015:34;70.0650875:184;67.0417:54;64.978725:33;58.99502…	TRUE	3017	3017	Diazinon	diethoxy-(6-methyl-2-propan-2-ylpyrimidin-4-yl)oxy-sulfanylidene-lambda5-phosphane	CCOP(=S)(OCC)OC1=NC(=NC(=C1)C)C(C)C	InChI=1S/C12H21N2O3PS/c1-6-15-18(19,16-7-2)17-11-8-10(5)13-12(14-11)9(3)4/h8-9H,6-7H2,1-5H3	FHIVAFMUCKRCQO-UHFFFAOYSA-N	C12H21N2O3PS	304.101051
3025	CCCCOC1=NC2=CC=CC=C2C(=C1)C(=O)NCCN(CC)CC	3025	TRUE	3025	PUFQVTATUTYEAL-UHFFFAOYSA-N	PUFQVTATUTYEAL	EQX329401.txt		TRUE	344.233766666667:1413370752;288.1713:3972064;271.14428:1000734464;253.13365:5278720;245.1289:1115245.5;243.1493:4766746.5;228.102:44595972;227.118025:16016331;225.138733333333:2754472.5;215.081683333333:474432480;209.1076:451772.2;202.123:3642637.8;200.106975:8514278;199.1231:1518715.4;199.0867:486539.6;198.12765:1204073.5;197.0711:1136702.4;189.066:501023.8;187.086725:15651580;186.0791:1537522.4…	TRUE	3025	3025	Dibucaine	2-butoxy-N-[2-(diethylamino)ethyl]quinoline-4-carboxamide	CCCCOC1=NC2=CC=CC=C2C(=C1)C(=O)NCCN(CC)CC	InChI=1S/C20H29N3O2/c1-4-7-14-25-19-15-17(16-10-8-9-11-18(16)22-19)20(24)21-12-13-23(5-2)6-3/h8-11,15H,4-7,12-14H2,1-3H3,(H,21,24)	PUFQVTATUTYEAL-UHFFFAOYSA-N	C20H29N3O2	343.225977
3026	CCCCOC(=O)C1=CC=CC=C1C(=O)OCCCC	3026	TRUE	3026	DOIRQSBPFJWKBE-UHFFFAOYSA-N	DOIRQSBPFJWKBE	EQX367002.txt		TRUE	277.1447:22897106;249.1499:37044.9;233.154966666667:2893003.5;231.1391:100443.8;205.160066666667:1120433.5;203.144225:68401.3;190.99886:90714.2;179.03528:55689.2;173.118566666667:59432.5;165.01942:76489.2;155.108:38938.8;149.024533333333:51266.4;147.009016666667:1861103.2;135.04528:534051.4;134.03752:13641386;129.1287:539729.1;127.113:6079253;125.09735:136150.1;121.029671428571:3630686.2;119.0140…	TRUE	3026	3026	Dibutyl phthalate	dibutyl benzene-1,2-dicarboxylate	CCCCOC(=O)C1=CC=CC=C1C(=O)OCCCC	InChI=1S/C16H22O4/c1-3-5-11-19-15(17)13-9-7-8-10-14(13)16(18)20-12-6-4-2/h7-10H,3-6,11-12H2,1-2H3	DOIRQSBPFJWKBE-UHFFFAOYSA-N	C16H22O4	278.151809
3030	COC1=C(C=CC(=C1C(=O)O)Cl)Cl	3030	TRUE	3030	IWEDIXLBFLAXBO-UHFFFAOYSA-N	IWEDIXLBFLAXBO	EAX027502.mb		TRUE	174.972366666667:999;154.94645:999;150.94735:26;	TRUE	3030	3030	Dicamba	3,6-dichloro-2-methoxybenzoic acid	COC1=C(C=CC(=C1C(=O)O)Cl)Cl	InChI=1S/C8H6Cl2O3/c1-13-7-5(10)3-2-4(9)6(7)8(11)12/h2-3H,1H3,(H,11,12)	IWEDIXLBFLAXBO-UHFFFAOYSA-N	C8H6Cl2O3	219.969399
3031	C1=CC(=C(C(=C1)Cl)C#N)Cl	3031	TRUE	3031	YOYAIZYFCNQIRF-UHFFFAOYSA-N	YOYAIZYFCNQIRF	EAX008401.mb		TRUE	171.97136:999;164.001083333333:999;100.01825:848;	TRUE	3031	3031	2,6-Dichlorobenzonitrile	2,6-dichlorobenzonitrile	C1=CC(=C(C(=C1)Cl)C#N)Cl	InChI=1S/C7H3Cl2N/c8-6-2-1-3-7(9)5(6)4-10/h1-3H	YOYAIZYFCNQIRF-UHFFFAOYSA-N	C7H3Cl2N	170.964255
3033	C1=CC=C(C(=C1)CC(=O)O)NC2=C(C=CC=C2Cl)Cl	3033	TRUE	3033	DCOPUUMXTXDBNB-UHFFFAOYSA-N	DCOPUUMXTXDBNB	EAX020102.mb		TRUE	294.0093:146;250.01972:999;214.042983333333:999;178.066257142857:999;	TRUE	3033	3033	Diclofenac	2-[2-(2,6-dichloroanilino)phenyl]acetic acid	C1=CC=C(C(=C1)CC(=O)O)NC2=C(C=CC=C2Cl)Cl	InChI=1S/C14H11Cl2NO2/c15-10-5-3-6-11(16)14(10)17-12-7-2-1-4-9(12)8-13(18)19/h1-7,17H,8H2,(H,18,19)	DCOPUUMXTXDBNB-UHFFFAOYSA-N	C14H11Cl2NO2	295.016684
3037	C1=CC(=C(C=C1Cl)CC2=C(C=CC(=C2)Cl)O)O	3037	TRUE	3037	MDNWOSOZYLHTCG-UHFFFAOYSA-N	MDNWOSOZYLHTCG	EQX364802.txt		TRUE	266.9984:27172452;248.9876:33801.1;231.021666666667:110165.6;126.9956:26376566;91.01895:444304.6;65.0032666666667:11192.5;	TRUE	3037	3037	Dichlorophen	4-chloro-2-[(5-chloro-2-hydroxyphenyl)methyl]phenol	C1=CC(=C(C=C1Cl)CC2=C(C=CC(=C2)Cl)O)O	InChI=1S/C13H10Cl2O2/c14-10-1-3-12(16)8(6-10)5-9-7-11(15)2-4-13(9)17/h1-4,6-7,16-17H,5H2	MDNWOSOZYLHTCG-UHFFFAOYSA-N	C13H10Cl2O2	268.005785
3039	COP(=O)(OC)OC=C(Cl)Cl	3039	TRUE	3039	OEBRKCOSUFCWJD-UHFFFAOYSA-N	OEBRKCOSUFCWJD	EQX304702.txt		TRUE	160.9767:5049.1;131.013583333333:214943.7;89.0243833333333:17327.5;88.0088:5536.1;	TRUE	3039	3039	Dichlorvos	2,2-dichloroethenyl dimethyl phosphate	COP(=O)(OC)OC=C(Cl)Cl	InChI=1S/C4H7Cl2O4P/c1-8-11(7,9-2)10-3-4(5)6/h3H,1-2H3	OEBRKCOSUFCWJD-UHFFFAOYSA-N	C4H7Cl2O4P	219.945901
3082	CNC(=O)CSP(=S)(OC)OC	3082	TRUE	3082	MCWXGJITAZMZEV-UHFFFAOYSA-N	MCWXGJITAZMZEV	EAX276101.mb		TRUE	230.006714285714:358;198.964711111111:999;197.9807:86;170.969807692308:999;169.986375:2;158.96964:9;156.954057142857:144;155.97005:21;144.996866666667:1;142.992591666667:926;140.959257142857:5;128.97698:77;127.01548:32;124.982014285714:999;123.99805:69;119.993725:18;111.020533333333:12;110.96643:53;109.00491:7;104.0164:11;97.00495:12;94.9715333333333:10;93.00998:280;92.0260714285714:17;88.0215428…	TRUE	3082	3082	Dimethoate	2-dimethoxyphosphinothioylsulfanyl-N-methylacetamide	CNC(=O)CSP(=S)(OC)OC	InChI=1S/C5H12NO3PS2/c1-6-5(7)4-12-10(11,8-2)9-3/h4H2,1-3H3,(H,6,7)	MCWXGJITAZMZEV-UHFFFAOYSA-N	C5H12NO3PS2	228.999623
3100	CN(C)CCOC(C1=CC=CC=C1)C2=CC=CC=C2	3100	TRUE	3100	ZZVUWRFHKOJYTH-UHFFFAOYSA-N	ZZVUWRFHKOJYTH	EQX335201.txt		TRUE	196.051866666667:4124943.5;183.0803:672078.4;179.060383333333:9717083;169.0648:29500254;168.056966666667:11929836;167.085485714286:911958400;166.077757142857:86744048;165.069877777778:346502304;164.06204:32215742;163.054266666667:49929324;162.0466:1220087.6;155.060433333333:4010992.2;152.0620375:296225920;151.05425:9211660;150.046475:25713648;149.0387:784175.2;145.064966666667:1532205.6;141.06991…	TRUE	3100	3100	Diphenhydramine	2-benzhydryloxy-N,N-dimethylethanamine	CN(C)CCOC(C1=CC=CC=C1)C2=CC=CC=C2	InChI=1S/C17H21NO/c1-18(2)13-14-19-17(15-9-5-3-6-10-15)16-11-7-4-8-12-16/h3-12,17H,13-14H2,1-2H3	ZZVUWRFHKOJYTH-UHFFFAOYSA-N	C17H21NO	255.162314
3120	CN(C)C(=O)NC1=CC(=C(C=C1)Cl)Cl	3120	TRUE	3120	XMTQQYYKAHVGBJ-UHFFFAOYSA-N	XMTQQYYKAHVGBJ	EAX029202.mb		TRUE	231.00956:999;185.951725:999;159.972633333333:52;149.97519:999;	TRUE	3120	3120	Diuron	3-(3,4-dichlorophenyl)-1,1-dimethylurea	CN(C)C(=O)NC1=CC(=C(C=C1)Cl)Cl	InChI=1S/C9H10Cl2N2O/c1-13(2)9(14)12-6-3-4-7(10)8(11)5-6/h3-5H,1-2H3,(H,12,14)	XMTQQYYKAHVGBJ-UHFFFAOYSA-N	C9H10Cl2N2O	232.017018
3151	C1CN(CCC1N2C3=C(C=C(C=C3)Cl)NC2=O)CCCN4C5=CC=CC=C5NC4=O	3151	TRUE	3151	FGXWKSZFVQUSTL-UHFFFAOYSA-N	FGXWKSZFVQUSTL	XX851751		TRUE	424.1549:230293.9;250.0752:7355.5;190.0987:4100.2;167.0017:141702.3;165.994:16740.6;133.0405:18253.8;131.025:4334.6;	FALSE	3151	3151	Domperidone	6-chloro-3-[1-[3-(2-oxo-3H-benzimidazol-1-yl)propyl]piperidin-4-yl]-1H-benzimidazol-2-one	C1CN(CCC1N2C3=C(C=C(C=C3)Cl)NC2=O)CCCN4C5=CC=CC=C5NC4=O	InChI=1S/C22H24ClN5O2/c23-15-6-7-20-18(14-15)25-22(30)28(20)16-8-12-26(13-9-16)10-3-11-27-19-5-2-1-4-17(19)24-21(27)29/h1-2,4-7,14,16H,3,8-13H2,(H,24,29)(H,25,30)	FGXWKSZFVQUSTL-UHFFFAOYSA-N	C22H24ClN5O2	425.161853
3157	COC1=C(C=C2C(=C1)C(=NC(=N2)N3CCN(CC3)C(=O)C4COC5=CC=CC=C5O4)N)OC	3157	TRUE	3157	RUZYUOTYCVRMRZ-UHFFFAOYSA-N	RUZYUOTYCVRMRZ	EQX329302.txt		TRUE	450.17845:6538471;438.142:4824.8;435.1547:363634.8;434.1472:3089.3;422.1839:15458.9;420.13155:217348.1;392.1366:32623.3;380.172866666667:619016.8;379.1777:47714.3;365.1493:17772.1;340.14165:19214.9;337.1312:9252;325.1177:2760.8;323.1155:3320.7;315.1094:4085.3;312.11:15810.8;311.1152:46506.9;310.1202:22041.4;308.0915:2969.2;300.1099:17275.2;296.09105:19676.6;295.096:4666.4;289.0943:2680.8;288.1465…	TRUE	3157	3157	Doxazosin	[4-(4-amino-6,7-dimethoxyquinazolin-2-yl)piperazin-1-yl]-(2,3-dihydro-1,4-benzodioxin-3-yl)methanone	COC1=C(C=C2C(=C1)C(=NC(=N2)N3CCN(CC3)C(=O)C4COC5=CC=CC=C5O4)N)OC	InChI=1S/C23H25N5O5/c1-30-18-11-14-15(12-19(18)31-2)25-23(26-21(14)24)28-9-7-27(8-10-28)22(29)20-13-32-16-5-3-4-6-17(16)33-20/h3-6,11-12,20H,7-10,13H2,1-2H3,(H2,24,25,26)	RUZYUOTYCVRMRZ-UHFFFAOYSA-N	C23H25N5O5	451.185569
3162	CC(C1=CC=CC=C1)(C2=CC=CC=N2)OCCN(C)C	3162	TRUE	3162	HCFDWZZGGLSKEP-UHFFFAOYSA-N	HCFDWZZGGLSKEP	EQX301801.txt		TRUE	271.18045:121881654.1;226.12215:3505152.6;182.096366666667:635967013.9;181.08848:5306397.4;180.08044:6326187.4;167.072866666667:672478438.4;166.065:8637087.2;139.053933333333:1516887.4;134.0599:727616.4;104.0494:1737083.4;96.0443:1507182.7;90.0913:85420624.5;72.0807:15261161.6;70.0650666666667:1421269.9;	TRUE	3162	3162	Doxylamine	N,N-dimethyl-2-(1-phenyl-1-pyridin-2-ylethoxy)ethanamine	CC(C1=CC=CC=C1)(C2=CC=CC=N2)OCCN(C)C	InChI=1S/C17H22N2O/c1-17(20-14-13-19(2)3,15-9-5-4-6-10-15)16-11-7-8-12-18-16/h4-12H,13-14H2,1-3H3	HCFDWZZGGLSKEP-UHFFFAOYSA-N	C17H22N2O	270.173213
3168	C1CN(CC=C1N2C3=CC=CC=C3NC2=O)CCCC(=O)C4=CC=C(C=C4)F	3168	TRUE	3168	RMEDXOLNCUSCGS-UHFFFAOYSA-N	RMEDXOLNCUSCGS	EQX367901.txt		TRUE	380.17675:163726624;246.1292:291404.3;201.1024:184433.6;194.0976:136852656;187.08654:2442640.2;173.0711:140548.3;172.063:457396.8;171.0553:374251.8;165.071:232954080;159.0916:153137.7;155.0605:136031.2;146.0526:464124.2;145.0886:170402.7;144.0809:384771.8;143.0605:151693.2;135.0548:190714.9;130.0651:230442.7;130.0527:95000.7;129.044633333333:162426.2;127.0543:116643.7;124.032325:704286.6;123.0352…	TRUE	3168	3168	Droperidol	3-[1-[4-(4-fluorophenyl)-4-oxobutyl]-3,6-dihydro-2H-pyridin-4-yl]-1H-benzimidazol-2-one	C1CN(CC=C1N2C3=CC=CC=C3NC2=O)CCCC(=O)C4=CC=C(C=C4)F	InChI=1S/C22H22FN3O2/c23-17-9-7-16(8-10-17)21(27)6-3-13-25-14-11-18(12-15-25)26-20-5-2-1-4-19(20)24-22(26)28/h1-2,4-5,7-11H,3,6,12-15H2,(H,24,28)	RMEDXOLNCUSCGS-UHFFFAOYSA-N	C22H22FN3O2	379.169605
3169	C1CN(CCN1CC(CO)O)C2=CC=CC=C2	3169	TRUE	3169	PTVWPYVOOKLBCG-UHFFFAOYSA-N	PTVWPYVOOKLBCG	EQX330701.txt		TRUE	237.15974:609311040;235.144133333333:7461634.5;219.1493:11564211;201.138533333333:3232890.8;190.109966666667:1273519.6;189.1386:14388018;188.130766666667:1639879.1;187.1228:209808.8;186.115025:1587938.6;185.1077:137202.5;175.12288:21786026;174.115075:2508416.2;173.107325:1705892.1;171.0916:265208.9;163.1229:6037438.5;162.1149:1856040.9;161.107366666667:1559428;160.099483333333:54719316;159.09165:…	TRUE	3169	3169	Dropropizine	3-(4-phenylpiperazin-1-yl)propane-1,2-diol	C1CN(CCN1CC(CO)O)C2=CC=CC=C2	InChI=1S/C13H20N2O2/c16-11-13(17)10-14-6-8-15(9-7-14)12-4-2-1-3-5-12/h1-5,13,16-17H,6-11H2	PTVWPYVOOKLBCG-UHFFFAOYSA-N	C13H20N2O2	236.152478
3191	CC(C)(C)C1=CC=C(C=C1)C(=O)CCCN2CCC(CC2)OC(C3=CC=CC=C3)C4=CC=CC=C4	3191	TRUE	3191	MJJALKDDGIKVBE-UHFFFAOYSA-N	MJJALKDDGIKVBE	XX849302		TRUE	470.3057:158010496;302.2116:2872738.5;284.2014:440377.5;203.1431:116451264;188.1196:3116539;173.0963:363882.5;169.0647:283909;167.0855:208976768;166.0778:4347992;165.0699:11606901;161.0961:68866760;152.0621:9501873;146.0727:1541264.6;105.0699:503830.1;91.0542:479280.5;	TRUE	3191	3191	Ebastine	4-(4-benzhydryloxypiperidin-1-yl)-1-(4-tert-butylphenyl)butan-1-one	CC(C)(C)C1=CC=C(C=C1)C(=O)CCCN2CCC(CC2)OC(C3=CC=CC=C3)C4=CC=CC=C4	InChI=1S/C32H39NO2/c1-32(2,3)28-18-16-25(17-19-28)30(34)15-10-22-33-23-20-29(21-24-33)35-31(26-11-6-4-7-12-26)27-13-8-5-9-14-27/h4-9,11-14,16-19,29,31H,10,15,20-24H2,1-3H3	MJJALKDDGIKVBE-UHFFFAOYSA-N	C32H39NO2	469.298079
28230148	CCN1C=C(C(=O)C2=CC(=C(N=C21)N3CC[NH2+]CC3)F)C(=O)[O-]	28230148	TRUE	28230148	IDYZIJYBMGIQMJ-UHFFFAOYSA-N	IDYZIJYBMGIQMJ	EQX307801.txt		TRUE	323.139766666667:254398.2;321.135866666667:191818003.5;303.1244:5457214.6;301.12975:2123451.1;293.10455:4847508.1;291.0892:52744.7;283.11915:442079;278.093725:1015248.4;277.145975:14653864.2;276.07815:2258660.7;275.1304:815668.2;275.0939:1982716.5;273.098175:653831.9;264.078133333333:443120.4;260.0829:103010.8;259.1357:302413.2;258.067275:1498301.2;257.13975:16963787.2;255.1243:208193.1;255.08722…	TRUE	28230148	3229	Enoxacin	1-ethyl-6-fluoro-4-oxo-7-piperazin-1-yl-1,8-naphthyridine-3-carboxylic acid	CCN1C=C(C(=O)C2=CC(=C(N=C21)N3CCNCC3)F)C(=O)O	InChI=1S/C15H17FN4O3/c1-2-19-8-10(15(22)23)12(21)9-7-11(16)14(18-13(9)19)20-5-3-17-4-6-20/h7-8,17H,2-6H2,1H3,(H,22,23)	IDYZIJYBMGIQMJ-UHFFFAOYSA-N	C15H17FN4O3	320.128469
3286	CCOP(=S)(OCC)SCSP(=S)(OCC)OCC	3286	TRUE	3286	RIZMRRKBZQXFOY-UHFFFAOYSA-N	RIZMRRKBZQXFOY	UFX402701.txt		TRUE	339.0077:6266.6;322.97615:24084.1;294.94495:10468;261.02015:22610.8;230.973:2219.7;215.03245:141661.8;199.0012:92390.1;198.90735:3157;188.0911:2418.8;170.9699:14751.2;153.0135:7120.9;142.9385:23047.1;124.981966666667:4449.4;114.9614:29891.5;96.950875:38841;75.0263:2253.9;	TRUE	3286	3286	Ethion	diethoxyphosphinothioylsulfanylmethylsulfanyl-diethoxy-sulfanylidene-lambda5-phosphane	CCOP(=S)(OCC)SCSP(=S)(OCC)OCC	InChI=1S/C9H22O4P2S4/c1-5-10-14(16,11-6-2)18-9-19-15(17,12-7-3)13-8-4/h5-9H2,1-4H3	RIZMRRKBZQXFOY-UHFFFAOYSA-N	C9H22O4P2S4	383.987618
3289	CCCSP(=O)(OCC)SCCC	3289	TRUE	3289	VJYFKVYYMZPMAB-UHFFFAOYSA-N	VJYFKVYYMZPMAB	EQX365101.txt		TRUE	243.064:28307842;215.0326:29307088;201.016966666667:15659712;199.0554:95349.1;197.02225:259671.3;190.9962:58643.8;185.03975:4753890;183.0065:108659.2;172.98558:41187036;167.0292:5111259.5;158.969925:2397449.8;157.0085:553131.6;154.975025:1182421.1;148.9492:144426.2;142.9926:103622.6;138.99784:6700934;132.9718:172663.1;130.9386:44340544;129.93045:108012.3;128.977066666667:438997.5;124.982225:16112…	TRUE	3289	3289	Ethoprophos	1-[ethoxy(propylsulfanyl)phosphoryl]sulfanylpropane	CCCSP(=O)(OCC)SCCC	InChI=1S/C8H19O2PS2/c1-4-7-12-11(9,10-6-3)13-8-5-2/h4-8H2,1-3H3	VJYFKVYYMZPMAB-UHFFFAOYSA-N	C8H19O2PS2	242.056409
3293	CCOC1=CC2=C(C=C1)NC(C=C2C)(C)C	3293	TRUE	3293	DECIPOUIJURFOJ-UHFFFAOYSA-N	DECIPOUIJURFOJ	EQX365201.txt		TRUE	218.15412:38812240;216.1385:24520.8;203.1309:805482.8;203.09445:46030.1;202.1227:2826107.5;201.127333333333:86136.9;190.122766666667:3793589.5;189.114866666667:1401469.9;188.10715:2997173.8;183.092:18206.6;177.1151:18594.2;176.10715:2612468;175.09948:1076800.9;174.12795:137670.9;174.0915375:4339113.5;173.12004:485852.7;173.089445454545:344407.7;172.112233333333:340865.3;172.07585:39473.3;164.1072…	TRUE	3293	3293	Ethoxyquin	6-ethoxy-2,2,4-trimethyl-1H-quinoline	CCOC1=CC2=C(C=C1)NC(C=C2C)(C)C	InChI=1S/C14H19NO/c1-5-16-11-6-7-13-12(8-11)10(2)9-14(3,4)15-13/h6-9,15H,5H2,1-4H3	DECIPOUIJURFOJ-UHFFFAOYSA-N	C14H19NO	217.146664
3308	CCC1=C2C(=CC=C1)C3=C(N2)C(OCC3)(CC)CC(=O)O	3308	TRUE	3308	NNYBQONXHNTVIJ-UHFFFAOYSA-N	NNYBQONXHNTVIJ	EQX330802.txt		TRUE	286.1447:254167968;242.15506:305796960;229.11065:9670426;227.0953:148074.9219;226.1237:658615.2;224.144225:2390459.2;214.1599:1248345.6;213.0787:96390.7;212.144433333333:297897824;211.0636:127238.2;210.1289:5558323;209.12125:241115.3;208.11305:1876232.8;207.1059:125556.0859;198.12882:3290917.5;197.12102:37939448;196.1132:6332918;195.105333333333:623755.6;194.09745:3566624.8;193.0897:1211812.1;185…	TRUE	3308	3308	Etodolac	2-(1,8-diethyl-4,9-dihydro-3H-pyrano[3,4-b]indol-1-yl)acetic acid	CCC1=C2C(=CC=C1)C3=C(N2)C(OCC3)(CC)CC(=O)O	InChI=1S/C17H21NO3/c1-3-11-6-5-7-12-13-8-9-21-17(4-2,10-14(19)20)16(13)18-15(11)12/h5-7,18H,3-4,8-10H2,1-2H3,(H,19,20)	NNYBQONXHNTVIJ-UHFFFAOYSA-N	C17H21NO3	287.152144
3339	CC(C)OC(=O)C(C)(C)OC1=CC=C(C=C1)C(=O)C2=CC=C(C=C2)Cl	3339	TRUE	3339	YMTINGFKWWXKFG-UHFFFAOYSA-N	YMTINGFKWWXKFG	EAX033601.mb		TRUE	361.120075:999;353.11495:10;319.07305:105;273.06745:110;233.03642:999;139.0059:999;138.9945:999;129.009975:46;121.0396:208;121.028408333333:556;111.044:18;110.9996:128;93.033475:79;86.99958:97;75.02285:35;65.0385:100;59.04912:31;51.0229:17;50.01505:19;	TRUE	3339	3339	Fenofibrate	propan-2-yl 2-[4-(4-chlorobenzoyl)phenoxy]-2-methylpropanoate	CC(C)OC(=O)C(C)(C)OC1=CC=C(C=C1)C(=O)C2=CC=C(C=C2)Cl	InChI=1S/C20H21ClO4/c1-13(2)24-19(23)20(3,4)25-17-11-7-15(8-12-17)18(22)14-5-9-16(21)10-6-14/h5-13H,1-4H3	YMTINGFKWWXKFG-UHFFFAOYSA-N	C20H21ClO4	360.112837
3345	CCC(=O)N(C1CCN(CC1)CCC2=CC=CC=C2)C3=CC=CC=C3	3345	TRUE	3345	PJMPHNIQZUBGLI-UHFFFAOYSA-N	PJMPHNIQZUBGLI	EQX364001.txt		TRUE	337.227166666667:1375913344;281.2012:14960413;216.138233333333:27326600;190.12235:3472865.5;188.143233333333:809442496;186.12766:8446037;184.11215:1804376.9;160.11195:5938328;150.091366666667:5501045.5;146.096333333333:31685908;144.080733333333:1284287.5;143.0729:236523.3;134.09636:32585676;132.0807:41837560;131.07286:2000596.5;130.065083333333:5094224;129.069866666667:1969924.8;128.061925:833433…	TRUE	3345	3345	Fentanyl	N-phenyl-N-[1-(2-phenylethyl)piperidin-4-yl]propanamide	CCC(=O)N(C1CCN(CC1)CCC2=CC=CC=C2)C3=CC=CC=C3	InChI=1S/C22H28N2O/c1-2-22(25)24(20-11-7-4-8-12-20)21-14-17-23(18-15-21)16-13-19-9-5-3-6-10-19/h3-12,21H,2,13-18H2,1H3	PJMPHNIQZUBGLI-UHFFFAOYSA-N	C22H28N2O	336.220164
3346	CC1=C(C=CC(=C1)OP(=S)(OC)OC)SC	3346	TRUE	3346	PNVJTZOFSHSLTO-UHFFFAOYSA-N	PNVJTZOFSHSLTO	XX848001		TRUE	279.0274:15128439;264.0043:64438.1;247.0012:503034.3;231.9774:102245.5;231.024:31513504;219.0569:231996.9;219.0238:64604.5;217.0083:614754.1;216.0005:14265214;214.9924:33845.1;213.0131:70018.9;201.0464:197510.7;201.0136:129099.2;200.9771:266229.5;200.0055:978582.4;198.9979:175949.3;185.9899:1685009.6;185.0456:63920.5;183.0207:187820;168.9871:1216231.2;157.0083:165354.1;155.0525:657033;154.0444:16…	TRUE	3346	3346	Fenthion	dimethoxy-(3-methyl-4-methylsulfanylphenoxy)-sulfanylidene-lambda5-phosphane	CC1=C(C=CC(=C1)OP(=S)(OC)OC)SC	InChI=1S/C10H15O3PS2/c1-8-7-9(5-6-10(8)16-4)13-14(15,11-2)12-3/h5-7H,1-4H3	PNVJTZOFSHSLTO-UHFFFAOYSA-N	C10H15O3PS2	278.020024
3348	CC(C)(C1=CC=C(C=C1)C(CCCN2CCC(CC2)C(C3=CC=CC=C3)(C4=CC=CC=C4)O)O)C(=O)O	3348	TRUE	3348	RWTNPBWLLIMQHL-UHFFFAOYSA-N	RWTNPBWLLIMQHL	EQX301902.txt		TRUE	456.29115:27147051.6;378.243833333333:15041294.5;376.22825:149635.9;360.23305:306128.8;348.23255:28056.6;302.21235:132268;300.1971:297663.5;266.15505:164484.8;258.15004:14257375.4;256.1346:63310;240.139566666667:128774.2;230.154925:800759.6;228.13925:22402.5;190.08745:79309.8;188.10805:1918339.1;187.112925:127281.5;186.09252:209956;185.08455:376487;183.0815:366839.7;182.1184:235352.6;181.06593333…	TRUE	3348	3348	Fexofenadine	2-[4-[1-hydroxy-4-[4-[hydroxy(diphenyl)methyl]piperidin-1-yl]butyl]phenyl]-2-methylpropanoic acid	CC(C)(C1=CC=C(C=C1)C(CCCN2CCC(CC2)C(C3=CC=CC=C3)(C4=CC=CC=C4)O)O)C(=O)O	InChI=1S/C32H39NO4/c1-31(2,30(35)36)25-17-15-24(16-18-25)29(34)14-9-21-33-22-19-28(20-23-33)32(37,26-10-5-3-6-11-26)27-12-7-4-8-13-27/h3-8,10-13,15-18,28-29,34,37H,9,14,19-23H2,1-2H3,(H,35,36)	RWTNPBWLLIMQHL-UHFFFAOYSA-N	C32H39NO4	501.287909
3352	C1=C(C=C(C(=C1Cl)N2C(=C(C(=N2)C#N)S(=O)C(F)(F)F)N)Cl)C(F)(F)F	3352	TRUE	3352	ZOCSXAVNDGMNBV-UHFFFAOYSA-N	ZOCSXAVNDGMNBV	EAX266602.mb		TRUE	434.931533333333:323;398.954025:729;365.93595:55;350.98695:5;332.962166666667:57;329.954966666667:999;317.9692:409;287.96205:74;281.9924:499;277.952557142857:845;267.98855:225;253.9863:113;249.9583:999;249.9356:9;243.989166666667:207;233.980933333333:74;183.0174:999;182.00956:137;170.00965:392;163.011116666667:843;143.00485:999;113.01445:445;	TRUE	3352	3352	Fipronil	5-amino-1-[2,6-dichloro-4-(trifluoromethyl)phenyl]-4-(trifluoromethylsulfinyl)pyrazole-3-carbonitrile	C1=C(C=C(C(=C1Cl)N2C(=C(C(=N2)C#N)S(=O)C(F)(F)F)N)Cl)C(F)(F)F	InChI=1S/C12H4Cl2F6N4OS/c13-5-1-4(11(15,16)17)2-6(14)8(5)24-10(22)9(7(3-21)23-24)26(25)12(18,19)20/h1-2H,22H2	ZOCSXAVNDGMNBV-UHFFFAOYSA-N	C12H4Cl2F6N4OS	435.938706
3356	C1CCNC(C1)CNC(=O)C2=C(C=CC(=C2)OCC(F)(F)F)OCC(F)(F)F	3356	TRUE	3356	DJBNUMBKLMJRSA-UHFFFAOYSA-N	DJBNUMBKLMJRSA	EQX302002.txt		TRUE	393.1244:276357.9;373.11825:1467258.7;353.111866666667:1941515.6;333.1057:265591.3;313.099533333333:160116.2;310.113725:169663.4;305.1107:25598.3;302.0905:21285.3;293.092975:40306.1;290.1073:3132227;289.09945:31710.6;285.104866666667:13071.9;277.1159:9152.6;275.0209:45918.3;273.104866666667:30584.1;270.101266666667:6006178.5;269.09335:397613.9;268.086:3158.1;265.09845:19911.5;257.09345:3147.8;257…	TRUE	3356	3356	Flecainide	N-(piperidin-2-ylmethyl)-2,5-bis(2,2,2-trifluoroethoxy)benzamide	C1CCNC(C1)CNC(=O)C2=C(C=CC(=C2)OCC(F)(F)F)OCC(F)(F)F	InChI=1S/C17H20F6N2O3/c18-16(19,20)9-27-12-4-5-14(28-10-17(21,22)23)13(7-12)15(26)25-8-11-3-1-2-6-24-11/h4-5,7,11,24H,1-3,6,8-10H2,(H,25,26)	DJBNUMBKLMJRSA-UHFFFAOYSA-N	C17H20F6N2O3	414.137811
3365	C1=CC(=C(C=C1F)F)C(CN2C=NC=N2)(CN3C=NC=N3)O	3365	TRUE	3365	RFHAOTPXVQNOHP-UHFFFAOYSA-N	RFHAOTPXVQNOHP	EAX032802.mb		TRUE	305.096666666667:52;222.0485375:13;202.0426:13;191.06887:999;149.059:3;122.036133333333:122;113.020933333333:16;108.020318181818:87;94.041075:47;93.01456:81;68.0254916666667:999;67.0303:10;	TRUE	3365	3365	Fluconazole	2-(2,4-difluorophenyl)-1,3-bis(1,2,4-triazol-1-yl)propan-2-ol	C1=CC(=C(C=C1F)F)C(CN2C=NC=N2)(CN3C=NC=N3)O	InChI=1S/C13H12F2N6O/c14-10-1-2-11(12(15)3-10)13(22,4-20-8-16-6-18-20)5-21-9-17-7-19-21/h1-3,6-9,22H,4-5H2	RFHAOTPXVQNOHP-UHFFFAOYSA-N	C13H12F2N6O	306.104065
3366	C1=NC(=O)NC(=C1F)N	3366	TRUE	3366	XRECTZIEBJDKEO-UHFFFAOYSA-N	XRECTZIEBJDKEO	EQX312102.txt		TRUE	128.026516666667:653879.7;85.0207:1187797.1;65.0144833333333:57824.1;64.0066333333333:12798.7;60.02545:2091.1;58.99385:15216.1;58.0098:149302;	TRUE	3366	3366	Flucytosine	6-amino-5-fluoro-1H-pyrimidin-2-one	C1=NC(=O)NC(=C1F)N	InChI=1S/C4H4FN3O/c5-2-1-7-4(9)8-3(2)6/h1H,(H3,6,7,8,9)	XRECTZIEBJDKEO-UHFFFAOYSA-N	C4H4FN3O	129.03384
3371	C1=CC=C(C(=C1)C(=O)O)NC2=CC=CC(=C2)C(F)(F)F	3371	TRUE	3371	LPEPZBJOKDYZAD-UHFFFAOYSA-N	LPEPZBJOKDYZAD	EQX302102.txt		TRUE	280.059266666667:300952785.5;248.05285:2655148.9;236.069283333333:466148942.3;234.053733333333:52853547.4;227.03896:14504390.2;226.0318:229553.5;217.054266666667:497893.6;216.06305:28528511;215.055316666667:26603024.7;214.06745:640914.4;214.047466666667:4030692;211.0437:313044.2;207.03264:4767375.2;200.05195:1749925.4;199.04404:6981348.1;196.05685:17226644.3;195.0491:435521.3;194.0612:720293.7;19…	TRUE	3371	3371	Flufenamic acid	2-[3-(trifluoromethyl)anilino]benzoic acid	C1=CC=C(C(=C1)C(=O)O)NC2=CC=CC(=C2)C(F)(F)F	InChI=1S/C14H10F3NO2/c15-14(16,17)9-4-3-5-10(8-9)18-12-7-2-1-6-11(12)13(19)20/h1-8,18H,(H,19,20)	LPEPZBJOKDYZAD-UHFFFAOYSA-N	C14H10F3NO2	281.066363
3374	CC1CCC2=C3N1C=C(C(=O)C3=CC(=C2)F)C(=O)O	3374	TRUE	3374	DPSPPJIUMHPXMA-UHFFFAOYSA-N	DPSPPJIUMHPXMA	EQX364201.txt		TRUE	276.1029:3508812.5;264.0917:347457;262.08735:268550848;252.066633333333:1574582.8;244.076833333333:190045152;238.05102:19419708;234.056325:2784147;232.0405:298741.1;229.05305:142854.6;222.0445:82811.6;221.048333333333:929062.7;220.0405:94128416;216.0821:1054357.6;216.045566666667:692149.2;214.03005:265421.8;206.0613:519383.8;203.037666666667:552335.2;202.02982:100629184;201.0584:638682.2;200.0871…	TRUE	3374	3374	Flumequine	7-fluoro-12-methyl-4-oxo-1-azatricyclo[7.3.1.05,13]trideca-2,5,7,9(13)-tetraene-3-carboxylic acid	CC1CCC2=C3N1C=C(C(=O)C3=CC(=C2)F)C(=O)O	InChI=1S/C14H12FNO3/c1-7-2-3-8-4-9(15)5-10-12(8)16(7)6-11(13(10)17)14(18)19/h4-7H,2-3H2,1H3,(H,18,19)	DPSPPJIUMHPXMA-UHFFFAOYSA-N	C14H12FNO3	261.080121
3380	CN1C(=O)CN=C(C2=C1C=CC(=C2)[N+](=O)[O-])C3=CC=CC=C3F	3380	TRUE	3380	PPTYJKAXVCCBDU-UHFFFAOYSA-N	PPTYJKAXVCCBDU	EQX368101.txt		TRUE	314.0934:893688256;302.0945:405703.1;300.09044:113044216;286.098633333333:30794408;285.0906:1447713.2;284.091566666667:1447201.9;283.087675:4883910;272.095525:7972026;271.0876:1624708;270.0724:3382835;269.0957:407214.1;268.10058:314292896;267.09272:11593652;259.0881:1084794.1;257.0722:11305332;256.100566666667:6415481.5;256.0641:1818291.8;255.092933333333:2408389.5;253.0774:752734.2;252.06935:774…	TRUE	3380	3380	Flunitrazepam	5-(2-fluorophenyl)-1-methyl-7-nitro-3H-1,4-benzodiazepin-2-one	CN1C(=O)CN=C(C2=C1C=CC(=C2)[N+](=O)[O-])C3=CC=CC=C3F	InChI=1S/C16H12FN3O3/c1-19-14-7-6-10(20(22)23)8-12(14)16(18-9-15(19)21)11-4-2-3-5-13(11)17/h2-8H,9H2,1H3	PPTYJKAXVCCBDU-UHFFFAOYSA-N	C16H12FN3O3	313.086269
3385	C1=C(C(=O)NC(=O)N1)F	3385	TRUE	3385	GHASVSINZRGABV-UHFFFAOYSA-N	GHASVSINZRGABV	EAX256602.mb		TRUE	129.010581818182:999;58.994:999;	TRUE	3385	3385	5-Fluorouracil	5-fluoro-1H-pyrimidine-2,4-dione	C1=C(C(=O)NC(=O)N1)F	InChI=1S/C4H3FN2O2/c5-2-1-6-4(9)7-3(2)8/h1H,(H2,6,7,8,9)	GHASVSINZRGABV-UHFFFAOYSA-N	C4H3FN2O2	130.017856
3386	CNCCC(C1=CC=CC=C1)OC2=CC=C(C=C2)C(F)(F)F	3386	TRUE	3386	RTHCYVBBDHJXIQ-UHFFFAOYSA-N	RTHCYVBBDHJXIQ	EAX033401.mb		TRUE	310.1414:999;148.112:999;117.0699:997;91.0542333333333:999;	TRUE	3386	3386	Fluoxetine	N-methyl-3-phenyl-3-[4-(trifluoromethyl)phenoxy]propan-1-amine	CNCCC(C1=CC=CC=C1)OC2=CC=C(C=C2)C(F)(F)F	InChI=1S/C17H18F3NO/c1-21-12-11-16(13-5-3-2-4-6-13)22-15-9-7-14(8-10-15)17(18,19)20/h2-10,16,21H,11-12H2,1H3	RTHCYVBBDHJXIQ-UHFFFAOYSA-N	C17H18F3NO	309.134049
3397	CC(C)C(=O)NC1=CC(=C(C=C1)[N+](=O)[O-])C(F)(F)F	3397	TRUE	3397	MKXKFYHWDHIYRV-UHFFFAOYSA-N	MKXKFYHWDHIYRV	XX856754		TRUE	275.065:189704176;259.0338:310622.4;232.0101:2816530.5;229.0721:2477970.2;218.0432:268582.3;206.007:1512923.1;205.023:23586384;202.0121:45966640;191.0199:284474;190.0118:437243.5;186.0171:2245351.2;182.0059:5196417.5;175.0251:1421568.6;174.0171:293383.5;173.0094:262329.9;171.0136:270856.3;165.0105:246931.8;161.9997:271378.6;160.0379:6335540;155.0187:227294.1;154.0109:1037084.8;134.0046:276103.6;	FALSE	3397	3397	Flutamide	2-methyl-N-[4-nitro-3-(trifluoromethyl)phenyl]propanamide	CC(C)C(=O)NC1=CC(=C(C=C1)[N+](=O)[O-])C(F)(F)F	InChI=1S/C11H11F3N2O3/c1-6(2)10(17)15-7-3-4-9(16(18)19)8(5-7)11(12,13)14/h3-6H,1-2H3,(H,15,17)	MKXKFYHWDHIYRV-UHFFFAOYSA-N	C11H11F3N2O3	276.072177
3440	C1=COC(=C1)CNC2=CC(=C(C=C2C(=O)O)S(=O)(=O)N)Cl	3440	TRUE	3440	ZZUFCTLCJUWOSV-UHFFFAOYSA-N	ZZUFCTLCJUWOSV	EAX260002.mb		TRUE	329.0006:999;285.010725:999;249.0336:26;206.037733333333:134;204.98464:999;185.0726:25;126.01175:660;121.040733333333:407;104.0381:176;94.02992:536;77.96558:999;	TRUE	3440	3440	Furosemide	4-chloro-2-(furan-2-ylmethylamino)-5-sulfamoylbenzoic acid	C1=COC(=C1)CNC2=CC(=C(C=C2C(=O)O)S(=O)(=O)N)Cl	InChI=1S/C12H11ClN2O5S/c13-9-5-10(15-6-7-2-1-3-20-7)8(12(16)17)4-11(9)21(14,18)19/h1-5,15H,6H2,(H,16,17)(H2,14,18,19)	ZZUFCTLCJUWOSV-UHFFFAOYSA-N	C12H11ClN2O5S	330.00772
3444	C1C(COC1(CN2C=NC=N2)C3=C(C=C(C=C3)Cl)Cl)Br	3444	TRUE	3444	HJJVPARKXDDIQD-UHFFFAOYSA-N	HJJVPARKXDDIQD	EQX370001.txt		TRUE	375.961666666667:9447042;306.928866666667:225181.6;296.0354:29511.8;227.0027:307940.3;208.992:20422.6;199.0076:82535.1;196.992166666667:70640.5;192.03345:12322.3;186.9711:22916.7;184.992033333333:28405.5;182.976066666667:8245.4;175.0311:11898.4;172.960375:782135.5;164.03862:75866.6;163.030666666667:21411.2;162.971166666667:42469.2;162.0232:63918.1;158.976388888889:8208147;155.9972:16508.9;155.060…	TRUE	3444	3444	Bromuconazole	1-[[4-bromo-2-(2,4-dichlorophenyl)oxolan-2-yl]methyl]-1,2,4-triazole	C1C(COC1(CN2C=NC=N2)C3=C(C=C(C=C3)Cl)Cl)Br	InChI=1S/C13H12BrCl2N3O/c14-9-4-13(20-5-9,6-19-8-17-7-18-19)11-2-1-10(15)3-12(11)16/h1-3,7-9H,4-6H2	HJJVPARKXDDIQD-UHFFFAOYSA-N	C13H12BrCl2N3O	374.95408
3446	C1CCC(CC1)(CC(=O)O)CN	3446	TRUE	3446	UGJMXCAKCUNAIE-UHFFFAOYSA-N	UGJMXCAKCUNAIE	EAX256101.mb		TRUE	172.133263636364:999;155.106627272727:67;154.122685714286:999;137.096164285714:484;136.112075:117;126.1277875:50;119.085525:517;117.06982:14;112.11215:42;110.096428571429:88;109.10118:426;107.085466666667:14;95.0855583333333:999;93.0698636363636:293;91.0542444444444:380;83.0855:16;83.0492666666667:12;81.0698714285714:91;80.0497:14;79.05425:25;77.03854:23;72.04435:7;71.04915:8;69.069925:25;67.0542…	TRUE	3446	3446	Gabapentin	2-[1-(aminomethyl)cyclohexyl]acetic acid	C1CCC(CC1)(CC(=O)O)CN	InChI=1S/C9H17NO2/c10-7-9(6-8(11)12)4-2-1-3-5-9/h1-7,10H2,(H,11,12)	UGJMXCAKCUNAIE-UHFFFAOYSA-N	C9H17NO2	171.125929
3463	CC1=CC(=C(C=C1)C)OCCCC(C)(C)C(=O)O	3463	TRUE	3463	HEMJJKBWTPKOJG-UHFFFAOYSA-N	HEMJJKBWTPKOJG	EQX307102.txt		TRUE	249.1496:948883.5;152.04785:104468.2;127.07635:4397356;122.0371:97006;121.0659:86670254.7;120.058333333333:406898.6;119.05015:91817.9;109.0296:176797.5;106.042433333333:460573;	TRUE	3463	3463	Gemfibrozil	5-(2,5-dimethylphenoxy)-2,2-dimethylpentanoic acid	CC1=CC(=C(C=C1)C)OCCCC(C)(C)C(=O)O	InChI=1S/C15H22O3/c1-11-6-7-12(2)13(10-11)18-9-5-8-15(3,4)14(16)17/h6-7,10H,5,8-9H2,1-4H3,(H,16,17)	HEMJJKBWTPKOJG-UHFFFAOYSA-N	C15H22O3	250.156895
3476	CCC1=C(CN(C1=O)C(=O)NCCC2=CC=C(C=C2)S(=O)(=O)NC(=O)NC3CCC(CC3)C)C	3476	TRUE	3476	WIGIZIANZCJQQY-UHFFFAOYSA-N	WIGIZIANZCJQQY	XX851253		TRUE	489.2179:4548596.5;376.0973:376753.5;364.1339:1577579.5;350.1181:890379.4;225.034:11085623;210.0234:53081.3;182.0281:68819.4;169.0202:78054.9;124.0763:319966.8;109.0522:19598.9;	FALSE	3476	3476	Glimepiride	4-ethyl-3-methyl-N-[2-[4-[(4-methylcyclohexyl)carbamoylsulfamoyl]phenyl]ethyl]-5-oxo-2H-pyrrole-1-carboxamide	CCC1=C(CN(C1=O)C(=O)NCCC2=CC=C(C=C2)S(=O)(=O)NC(=O)NC3CCC(CC3)C)C	InChI=1S/C24H34N4O5S/c1-4-21-17(3)15-28(22(21)29)24(31)25-14-13-18-7-11-20(12-8-18)34(32,33)27-23(30)26-19-9-5-16(2)6-10-19/h7-8,11-12,16,19H,4-6,9-10,13-15H2,1-3H3,(H,25,31)(H2,26,27,30)	WIGIZIANZCJQQY-UHFFFAOYSA-N	C24H34N4O5S	490.224991
3488	COC1=C(C=C(C=C1)Cl)C(=O)NCCC2=CC=C(C=C2)S(=O)(=O)NC(=O)NC3CCCCC3	3488	TRUE	3488	ZNNLBTZKUZBEKO-UHFFFAOYSA-N	ZNNLBTZKUZBEKO	XX851151		TRUE	492.1365:3468285.8;460.1104:314371.3;378.0321:300405.5;367.0523:1327783;273.0572:7002.6;250.0294:16994.1;225.0339:53362;224.0498:170826.8;207.0235:19297.2;196.0439:48415.8;196.0075:19522.3;194.0157:8331.2;184.0438:69679.9;182.0014:32426.9;170.0014:6349830;169.0205:34796.9;154.0094:108646.2;151.9909:356289.5;132.0816:21460.2;126.9953:1402737.6;116.0134:82553.1;	FALSE	3488	3488	Glyburide	5-chloro-N-[2-[4-(cyclohexylcarbamoylsulfamoyl)phenyl]ethyl]-2-methoxybenzamide	COC1=C(C=C(C=C1)Cl)C(=O)NCCC2=CC=C(C=C2)S(=O)(=O)NC(=O)NC3CCCCC3	InChI=1S/C23H28ClN3O5S/c1-32-21-12-9-17(24)15-20(21)22(28)25-14-13-16-7-10-19(11-8-16)33(30,31)27-23(29)26-18-5-3-2-4-6-18/h7-12,15,18H,2-6,13-14H2,1H3,(H,25,28)(H2,26,27,29)	ZNNLBTZKUZBEKO-UHFFFAOYSA-N	C23H28ClN3O5S	493.14382
3559	C1CN(CCC1(C2=CC=C(C=C2)Cl)O)CCCC(=O)C3=CC=C(C=C3)F	3559	TRUE	3559	LNEPOXFFQSENCJ-UHFFFAOYSA-N	LNEPOXFFQSENCJ	EQX356601.txt		TRUE	376.147666666667:711945792;358.137066666667:86802600;212.0838:974960.1;206.0977:7758101;206.0733:759337.4;196.0888:1044218.9;194.09765:8547767;194.07325:10108138;173.0511:1261422.4;165.07105:510307008;163.0553:3811797.5;147.060433333333:1618632.6;146.052675:1306768.6;137.0152:446276;135.060425:3065427;133.044766666667:460369.3;130.0778:446743.7;129.070066666667:660379.9;129.0447:473008;128.062033…	TRUE	3559	3559	Haloperidol	4-[4-(4-chlorophenyl)-4-hydroxypiperidin-1-yl]-1-(4-fluorophenyl)butan-1-one	C1CN(CCC1(C2=CC=C(C=C2)Cl)O)CCCC(=O)C3=CC=C(C=C3)F	InChI=1S/C21H23ClFNO2/c22-18-7-5-17(6-8-18)21(26)11-14-24(15-12-21)13-1-2-20(25)16-3-9-19(23)10-4-16/h3-10,26H,1-2,11-15H2	LNEPOXFFQSENCJ-UHFFFAOYSA-N	C21H23ClFNO2	375.140135
3598	C1=C(C(=C(C(=C1Cl)Cl)CC2=C(C(=CC(=C2Cl)Cl)Cl)O)O)Cl	3598	TRUE	3598	ACGUYXCXAPNIKK-UHFFFAOYSA-N	ACGUYXCXAPNIKK	XX835553		TRUE	402.8425:3110767.2;366.8657:858021.4;330.8891:21304.4;302.8943:212510.3;266.9179:11851.7;252.9344:3419;194.9176:3099587;158.941:388689.5;132.9615:7263;	FALSE	3598	3598	Hexachlorophene	3,4,6-trichloro-2-[(2,3,5-trichloro-6-hydroxyphenyl)methyl]phenol	C1=C(C(=C(C(=C1Cl)Cl)CC2=C(C(=CC(=C2Cl)Cl)Cl)O)O)Cl	InChI=1S/C13H6Cl6O2/c14-6-2-8(16)12(20)4(10(6)18)1-5-11(19)7(15)3-9(17)13(5)21/h2-3,20-21H,1H2	ACGUYXCXAPNIKK-UHFFFAOYSA-N	C13H6Cl6O2	403.849896
3639	C1NC2=CC(=C(C=C2S(=O)(=O)N1)S(=O)(=O)N)Cl	3639	TRUE	3639	JZUFKLXOESDKRF-UHFFFAOYSA-N	JZUFKLXOESDKRF	EAX261002.mb		TRUE	295.9569:999;268.946142857143:999;231.99515:68;216.98415:13;214.9689:13;204.98434:999;202.9685:133;196.0183:4;189.9737:94;126.01155:450;123.995966666667:318;121.0407:253;77.965575:999;	TRUE	3639	3639	Hydrochlorothiazide	6-chloro-1,1-dioxo-3,4-dihydro-2H-1lambda6,2,4-benzothiadiazine-7-sulfonamide	C1NC2=CC(=C(C=C2S(=O)(=O)N1)S(=O)(=O)N)Cl	InChI=1S/C7H8ClN3O4S2/c8-4-1-5-7(2-6(4)16(9,12)13)17(14,15)11-3-10-5/h1-2,10-11H,3H2,(H2,9,12,13)	JZUFKLXOESDKRF-UHFFFAOYSA-N	C7H8ClN3O4S2	296.964476
39912	C[C@@H](C1=CC=C(C=C1)CC(C)C)C(=O)O	39912	TRUE	39912	HEFNNWSXXWATRW-JTQLQIEISA-N	HEFNNWSXXWATRW	EAX020302.mb		TRUE	159.118:999;	TRUE	39912	39912	Dexibuprofen	(2S)-2-[4-(2-methylpropyl)phenyl]propanoic acid	C[C@@H](C1=CC=C(C=C1)CC(C)C)C(=O)O	InChI=1S/C13H18O2/c1-9(2)8-11-4-6-12(7-5-11)10(3)13(14)15/h4-7,9-10H,8H2,1-3H3,(H,14,15)/t10-/m0/s1	HEFNNWSXXWATRW-JTQLQIEISA-N	C13H18O2	206.13068
3676	CCN(CC)CC(=O)NC1=C(C=CC=C1C)C	3676	TRUE	3676	NNJVILVZKWQKPM-UHFFFAOYSA-N	NNJVILVZKWQKPM	EAX257201.mb		TRUE	235.180533333333:999;86.0964071428571:999;58.0650583333333:110;	TRUE	3676	3676	Lidocaine	2-(diethylamino)-N-(2,6-dimethylphenyl)acetamide	CCN(CC)CC(=O)NC1=C(C=CC=C1C)C	InChI=1S/C14H22N2O/c1-5-16(6-2)10-13(17)15-14-11(3)8-7-9-12(14)4/h7-9H,5-6,10H2,1-4H3,(H,15,17)	NNJVILVZKWQKPM-UHFFFAOYSA-N	C14H22N2O	234.173213
3690	C1CN(P(=O)(OC1)NCCCl)CCCl	3690	TRUE	3690	HOMGKSMUEGBAAB-UHFFFAOYSA-N	HOMGKSMUEGBAAB	EAX268301.mb		TRUE	261.0321125:999;233.00083:999;225.05555:1;217.99004:10;200.023857142857:88;199.040233333333:6;185.0242:5;184.0293:1;182.013244444444:524;171.992433333333:3;164.9865:6;164.047866666667:4;155.997166666667:7;153.981916666667:991;146.036577777778:84;143.9612:4;141.98201:40;140.9869:3;139.9665:1;136.015828571429:25;128.02608:22;127.966383333333:35;126.971042857143:6;125.950633333333:31;124.0158875:12;…	TRUE	3690	3690	Ifosfamide	N,3-bis(2-chloroethyl)-2-oxo-1,3,2lambda5-oxazaphosphinan-2-amine	C1CN(P(=O)(OC1)NCCCl)CCCl	InChI=1S/C7H15Cl2N2O2P/c8-2-4-10-14(12)11(6-3-9)5-1-7-13-14/h1-7H2,(H,10,12)	HOMGKSMUEGBAAB-UHFFFAOYSA-N	C7H15Cl2N2O2P	260.02482
3702	CC1CC2=CC=CC=C2N1NC(=O)C3=CC(=C(C=C3)Cl)S(=O)(=O)N	3702	TRUE	3702	NDDAHWYSQHTHNT-UHFFFAOYSA-N	NDDAHWYSQHTHNT	EQX368602.txt		TRUE	364.052766666667:142449280;328.076:746612;300.0908:343664.2;280.1096:135911;232.97925:7795611.5;231.9714:255859.5;230.9635:551730.3;215.952675:7019738;214.96878:5205968;204.96055:828974.9;197.0026:591173.4;195.9948:1741948.4;194.9868:261084.1;189.9736:4873789;188.965516666667:32026238;178.992:1645671.2;173.0719:846713.9;171.0563:102589.8;169.017433333333:1604509.8;168.98395:203921.2;168.009666666…	TRUE	3702	3702	Indapamide	4-chloro-N-(2-methyl-2,3-dihydroindol-1-yl)-3-sulfamoylbenzamide	CC1CC2=CC=CC=C2N1NC(=O)C3=CC(=C(C=C3)Cl)S(=O)(=O)N	InChI=1S/C16H16ClN3O3S/c1-10-8-11-4-2-3-5-14(11)20(10)19-16(21)12-6-7-13(17)15(9-12)24(18,22)23/h2-7,9-10H,8H2,1H3,(H,19,21)(H2,18,22,23)	NDDAHWYSQHTHNT-UHFFFAOYSA-N	C16H16ClN3O3S	365.06009
3715	CC1=C(C2=C(N1C(=O)C3=CC=C(C=C3)Cl)C=CC(=C2)OC)CC(=O)O	3715	TRUE	3715	CGIGDMFJXJATDK-UHFFFAOYSA-N	CGIGDMFJXJATDK	EAX020702.mb		TRUE	312.078975:999;297.056275:999;282.0331:999;270.068333333333:147;158.0612:999;	TRUE	3715	3715	Indomethacin	2-[1-(4-chlorobenzoyl)-5-methoxy-2-methylindol-3-yl]acetic acid	CC1=C(C2=C(N1C(=O)C3=CC=C(C=C3)Cl)C=CC(=C2)OC)CC(=O)O	InChI=1S/C19H16ClNO4/c1-11-15(10-18(22)23)16-9-14(25-2)7-8-17(16)21(11)19(24)12-3-5-13(20)6-4-12/h3-9H,10H2,1-2H3,(H,22,23)	CGIGDMFJXJATDK-UHFFFAOYSA-N	C19H16ClNO4	357.076786
3730	CC(=O)N(CC(CO)O)C1=C(C(=C(C(=C1I)C(=O)NCC(CO)O)I)C(=O)NCC(CO)O)I	3730	TRUE	3730	NTHXOOBQLCIOLC-UHFFFAOYSA-N	NTHXOOBQLCIOLC	EAX023101.mb		TRUE	821.88665:451;803.8765:999;785.8659:2;747.85:7;743.8569:5;730.82275:10;652.971766666667:268;626.777133333333:78;602.91254:398;591.946:106;542.89085:232;528.874675:322;526.0682:140;500.880475:369;492.99075:103;466.04355:88;451.82755:202;449.020675:793;435.0037:169;431.0099:272;413.81425:79;411.83405:61;399.1634:2;398.8488:173;374.983483333333:999;362.98345:126;357.9566:251;325.95065:255;321.1087:2…	TRUE	3730	3730	Iohexol	5-[acetyl(2,3-dihydroxypropyl)amino]-1-N,3-N-bis(2,3-dihydroxypropyl)-2,4,6-triiodobenzene-1,3-dicarboxamide	CC(=O)N(CC(CO)O)C1=C(C(=C(C(=C1I)C(=O)NCC(CO)O)I)C(=O)NCC(CO)O)I	InChI=1S/C19H26I3N3O9/c1-8(29)25(4-11(32)7-28)17-15(21)12(18(33)23-2-9(30)5-26)14(20)13(16(17)22)19(34)24-3-10(31)6-27/h9-11,26-28,30-32H,2-7H2,1H3,(H,23,33)(H,24,34)	NTHXOOBQLCIOLC-UHFFFAOYSA-N	C19H26I3N3O9	820.8803
3731	CN(C1=C(C(=C(C(=C1I)C(=O)NCC(CO)O)I)C(=O)NCC(CO)O)I)C(=O)CO	3731	TRUE	3731	NJKDOADNQSYQEV-UHFFFAOYSA-N	NJKDOADNQSYQEV	EAX024001.mb		TRUE	777.86165:999;760.83555:17;759.852225:518;741.83955:8;704.80805:69;686.79875:999;668.78675:14;649.9484:30;632.9222:20;631.9384:96;613.9229:36;563.8894:84;558.885742857143:945;540.87505:8;531.89836:183;446.844675:19;423.00465:46;404.99385:999;386.98342:37;374.984025:53;349.95196:67;346.98925:43;331.9413125:327;330.95725:14;325.940166666667:58;319.94105:12;313.9299:11;310.07875:6;305.96228:51;303.9…	TRUE	3731	3731	Iomeprol	1-N,3-N-bis(2,3-dihydroxypropyl)-5-[(2-hydroxyacetyl)-methylamino]-2,4,6-triiodobenzene-1,3-dicarboxamide	CN(C1=C(C(=C(C(=C1I)C(=O)NCC(CO)O)I)C(=O)NCC(CO)O)I)C(=O)CO	InChI=1S/C17H22I3N3O8/c1-23(9(29)6-26)15-13(19)10(16(30)21-2-7(27)4-24)12(18)11(14(15)20)17(31)22-3-8(28)5-25/h7-8,24-28H,2-6H2,1H3,(H,21,30)(H,22,31)	NJKDOADNQSYQEV-UHFFFAOYSA-N	C17H22I3N3O8	776.8541
3736	CN(CC(CO)O)C(=O)C1=C(C(=C(C(=C1I)C(=O)NCC(CO)O)I)NC(=O)COC)I	3736	TRUE	3736	DGAIEPBNLOQYER-UHFFFAOYSA-N	DGAIEPBNLOQYER	EAX024201.mb		TRUE	791.87715:999;773.866175:999;755.85665:14;718.824:53;704.80935:4;700.8136:227;686.79825:235;663.9643:17;645.95395:29;632.9221:6;572.90065:999;558.885214285714:687;540.87295:6;527.866483333333:573;485.8328:154;478.04595:139;460.0358:9;456.8533:162;444.98885:531;441.807225:138;430.972733333333:47;425.811966666667:107;423.796066666667:176;419.01065:153;413.97042:545;413.811766666667:99;404.994575:15…	TRUE	3736	3736	Iopromide	1-N,3-N-bis(2,3-dihydroxypropyl)-2,4,6-triiodo-5-[(2-methoxyacetyl)amino]-3-N-methylbenzene-1,3-dicarboxamide	CN(CC(CO)O)C(=O)C1=C(C(=C(C(=C1I)C(=O)NCC(CO)O)I)NC(=O)COC)I	InChI=1S/C18H24I3N3O8/c1-24(4-9(28)6-26)18(31)12-13(19)11(17(30)22-3-8(27)5-25)14(20)16(15(12)21)23-10(29)7-32-2/h8-9,25-28H,3-7H2,1-2H3,(H,22,30)(H,23,29)	DGAIEPBNLOQYER-UHFFFAOYSA-N	C18H24I3N3O8	790.8698
3749	CCCCC1=NC2(CCCC2)C(=O)N1CC3=CC=C(C=C3)C4=CC=CC=C4C5=NNN=N5	3749	TRUE	3749	YOSHYTLCDANDAN-UHFFFAOYSA-N	YOSHYTLCDANDAN	EAX277402.mb		TRUE	427.225375:999;399.219025:874;371.21255:57;353.2021:17;287.155266666667:31;260.1449:3;259.137:3;195.08105:5;193.134707692308:999;177.07105:9;175.1244:2;164.095588888889:491;151.0875:58;138.07992:114;121.040766666667:999;95.0252:116;	TRUE	3749	3749	Irbesartan	2-butyl-3-[[4-[2-(2H-tetrazol-5-yl)phenyl]phenyl]methyl]-1,3-diazaspiro[4.4]non-1-en-4-one	CCCCC1=NC2(CCCC2)C(=O)N1CC3=CC=C(C=C3)C4=CC=CC=C4C5=NNN=N5	InChI=1S/C25H28N6O/c1-2-3-10-22-26-25(15-6-7-16-25)24(32)31(22)17-18-11-13-19(14-12-18)20-8-4-5-9-21(20)23-27-29-30-28-23/h4-5,8-9,11-14H,2-3,6-7,10,15-17H2,1H3,(H,27,28,29,30)	YOSHYTLCDANDAN-UHFFFAOYSA-N	C25H28N6O	428.23246
3772	C1CNCCC1C(=O)N	3772	TRUE	3772	DPBWFNDFMCCGGJ-UHFFFAOYSA-N	DPBWFNDFMCCGGJ	EQX315501.txt		TRUE	129.1022:89746351.6;112.0757:155755893.8;105.04485:529630.8;96.04435:215684;95.0491333333333:1144086.6;94.0651:11377183;93.0573:495821.4;84.0807666666667:68238245;83.04915:251809.1;82.06515:1565797.9;80.0494:71524.2;77.0385:404893.9;69.0699:408299.6;69.0335:1631452;68.0494666666667:3193535.8;67.0542166666667:3386664.5;65.0386:209735.9;57.06995:146118.8;56.0494833333333:1150191.9;55.0542:206784.1;	TRUE	3772	3772	4-Piperidinecarboxamide	piperidine-4-carboxamide	C1CNCCC1C(=O)N	InChI=1S/C6H12N2O/c7-6(9)5-1-3-8-4-2-5/h5,8H,1-4H2,(H2,7,9)	DPBWFNDFMCCGGJ-UHFFFAOYSA-N	C6H12N2O	128.094963
3778	CC1=C(C(=O)N(N1C)C2=CC=CC=C2)C(C)C	3778	TRUE	3778	PXWLVJLKJGVOKE-UHFFFAOYSA-N	PXWLVJLKJGVOKE	UFX407101.txt		TRUE	231.1491:16437444;216.1257:2205496.2;215.118033333333:74845.6;203.154366666667:397100.8;201.10225:1913621.8;189.102175:18586656;188.1309:33528.5;188.0944:196209.2;174.078625:81370.9;172.112033333333:505202.4;172.0757:80721;161.1073:305780.5;160.09955:434989.6;160.07555:44402.9;158.09615:58742.1;157.0884:36672.3;148.11185:49923.3;148.075966666667:66552.9;147.0918:69771.6;146.090175:375587.8;145.06…	TRUE	3778	3778	Propyphenazone	1,5-dimethyl-2-phenyl-4-propan-2-ylpyrazol-3-one	CC1=C(C(=O)N(N1C)C2=CC=CC=C2)C(C)C	InChI=1S/C14H18N2O/c1-10(2)13-11(3)15(4)16(14(13)17)12-8-6-5-7-9-12/h5-10H,1-4H3	PXWLVJLKJGVOKE-UHFFFAOYSA-N	C14H18N2O	230.141913
3821	CNC1(CCCCC1=O)C2=CC=CC=C2Cl	3821	TRUE	3821	YQEZLKZALYSWHR-UHFFFAOYSA-N	YQEZLKZALYSWHR	EAX282601.mb		TRUE	238.099466666667:999;220.088783333333:999;207.057166666667:446;192.057375:5;191.062225:11;189.04651:137;185.11982:11;184.112033333333:2;179.062228571429:748;177.046766666667:8;176.0385:2;172.088:6;165.0465:40;165.010136363636:52;163.030918181818:195;162.02265:2;157.088642857143:10;156.093371428571:17;155.085575:4;155.060333333333:30;154.0777:51;154.041866666667:5;153.06985:34;152.06205:14;152.026…	TRUE	3821	3821	Ketamine	2-(2-chlorophenyl)-2-(methylamino)cyclohexan-1-one	CNC1(CCCCC1=O)C2=CC=CC=C2Cl	InChI=1S/C13H16ClNO/c1-15-13(9-5-4-8-12(13)16)10-6-2-3-7-11(10)14/h2-3,6-7,15H,4-5,8-9H2,1H3	YQEZLKZALYSWHR-UHFFFAOYSA-N	C13H16ClNO	237.092042
3825	CC(C1=CC(=CC=C1)C(=O)C2=CC=CC=C2)C(=O)O	3825	TRUE	3825	DKYWVDODHFEZIM-UHFFFAOYSA-N	DKYWVDODHFEZIM	EAX020502.mb		TRUE	241.0869:47;223.0765:7;213.091533333333:8;209.0973:999;197.060966666667:999;185.0609:18;169.065833333333:10;	TRUE	3825	3825	Ketoprofen	2-(3-benzoylphenyl)propanoic acid	CC(C1=CC(=CC=C1)C(=O)C2=CC=CC=C2)C(=O)O	InChI=1S/C16H14O3/c1-11(16(18)19)13-8-5-9-14(10-13)15(17)12-6-3-2-4-7-12/h2-11H,1H3,(H,18,19)	DKYWVDODHFEZIM-UHFFFAOYSA-N	C16H14O3	254.094294
3869	CC(CCC1=CC=CC=C1)NCC(C2=CC(=C(C=C2)O)C(=O)N)O	3869	TRUE	3869	SGUAFYQXFOLMHL-UHFFFAOYSA-N	SGUAFYQXFOLMHL	XX818851		TRUE	327.1714:1028868.4;309.1608:474030.7;291.1503:124443.9;266.1554:63463.8;199.0878:3317.7;187.0877:13394;185.0719:4520;177.0669:7077.3;176.0591:153983.2;175.0513:91802.7;159.0562:6591.4;158.0488:3108.8;157.0408:42047.6;149.0482:62203.1;146.0247:5693.7;133.0531:15572.6;132.0453:52431.4;131.0376:50587.9;118.029:11839.7;106.0413:22998.7;	FALSE	3869	3869	Labetalol	2-hydroxy-5-[1-hydroxy-2-(4-phenylbutan-2-ylamino)ethyl]benzamide	CC(CCC1=CC=CC=C1)NCC(C2=CC(=C(C=C2)O)C(=O)N)O	InChI=1S/C19H24N2O3/c1-13(7-8-14-5-3-2-4-6-14)21-12-18(23)15-9-10-17(22)16(11-15)19(20)24/h2-6,9-11,13,18,21-23H,7-8,12H2,1H3,(H2,20,24)	SGUAFYQXFOLMHL-UHFFFAOYSA-N	C19H24N2O3	328.178693
3878	C1=CC(=C(C(=C1)Cl)Cl)C2=C(N=C(N=N2)N)N	3878	TRUE	3878	PYZRQGJRPPTADH-UHFFFAOYSA-N	PYZRQGJRPPTADH	EAX267601.mb		TRUE	256.015215384615:999;238.98825:17;229.00407:156;221.0462:126;220.038344444444:521;213.993475:135;211.977544444444:230;210.98242:929;196.96665:67;194.963733333333:97;194.035466666667:23;193.040083333333:165;186.98242:670;185.9870875:444;184.979366666667:56;183.97155:343;179.024614285714:59;178.0167:105;176.013466666667:25;173.9871:172;172.966833333333:999;171.97155:572;170.96375:200;166.02924:576;…	TRUE	3878	3878	Lamotrigine	6-(2,3-dichlorophenyl)-1,2,4-triazine-3,5-diamine	C1=CC(=C(C(=C1)Cl)Cl)C2=C(N=C(N=N2)N)N	InChI=1S/C9H7Cl2N5/c10-5-3-1-2-4(6(5)11)7-8(12)14-9(13)16-15-7/h1-3H,(H4,12,13,14,16)	PYZRQGJRPPTADH-UHFFFAOYSA-N	C9H7Cl2N5	255.007851
3883	CC1=C(C=CN=C1CS(=O)C2=NC3=CC=CC=C3N2)OCC(F)(F)F	3883	TRUE	3883	MJIHNNLFOKEZEW-UHFFFAOYSA-N	MJIHNNLFOKEZEW	EQX313702.txt		TRUE	165.012966666667:409248.6;164.004985714286:132845224;162.9972:2294803.5;149.017866666667:2408381;148.01:129316.3;147.01995:105876.6;136.009866666667:322156.3;135.0022:595130.1;132.0329:10441418;131.0251:79200.8;120.99912:944482.2;119.025066666667:156064;117.04588:272478.9;116.03795:10525441;115.03015:3582750.8;108.9991:62612.2;107.991266666667:53365.2;106.0172:916015.6;104.038:188069.1;101.0145:3…	TRUE	3883	3883	Lansoprazole	2-[[3-methyl-4-(2,2,2-trifluoroethoxy)pyridin-2-yl]methylsulfinyl]-1H-benzimidazole	CC1=C(C=CN=C1CS(=O)C2=NC3=CC=CC=C3N2)OCC(F)(F)F	InChI=1S/C16H14F3N3O2S/c1-10-13(20-7-6-14(10)24-9-16(17,18)19)8-25(23)15-21-11-4-2-3-5-12(11)22-15/h2-7H,8-9H2,1H3,(H,21,22)	MJIHNNLFOKEZEW-UHFFFAOYSA-N	C16H14F3N3O2S	369.075882
3902	C1=CC(=CC=C1C#N)C(C2=CC=C(C=C2)C#N)N3C=NC=N3	3902	TRUE	3902	HPJKCIUCZWXJDR-UHFFFAOYSA-N	HPJKCIUCZWXJDR	EQX358502.txt		TRUE	284.094133333333:406139200;283.08665:301862.7;282.0786:286220.3;257.08338:5848629;256.082757142857:2971910.5;255.079933333333:535896.3;254.07185:467576.7;253.064466666667:252751.1;242.0725:129258416;240.056783333333:13052828;239.04845:171228.4;238.041166666667:273306.9;230.0722:354466.2;229.077125:3918738;228.0695:1026087;227.0613:172015;217.077:484094.2;215.061566666667:51727732;214.0539:266304.…	TRUE	3902	3902	Letrozole	4-[(4-cyanophenyl)-(1,2,4-triazol-1-yl)methyl]benzonitrile	C1=CC(=CC=C1C#N)C(C2=CC=C(C=C2)C#N)N3C=NC=N3	InChI=1S/C17H11N5/c18-9-13-1-5-15(6-2-13)17(22-12-20-11-21-22)16-7-3-14(10-19)4-8-16/h1-8,11-12,17H	HPJKCIUCZWXJDR-UHFFFAOYSA-N	C17H11N5	285.101445
3955	CN(C)C(=O)C(CCN1CCC(CC1)(C2=CC=C(C=C2)Cl)O)(C3=CC=CC=C3)C4=CC=CC=C4	3955	TRUE	3955	RDOIQAHITMMDAJ-UHFFFAOYSA-N	RDOIQAHITMMDAJ	XX848903		TRUE	477.2306:142686784;266.1539:256098272;238.1226:8371889.5;224.0837:556838.9;223.099:788385.6;210.1277:70368952;193.1012:1602135;178.0775:967691;167.0856:1223754.5;115.0542:3240068.8;91.0544:419471.2;72.0444:14412928;	TRUE	3955	3955	Loperamide	4-[4-(4-chlorophenyl)-4-hydroxypiperidin-1-yl]-N,N-dimethyl-2,2-diphenylbutanamide	CN(C)C(=O)C(CCN1CCC(CC1)(C2=CC=C(C=C2)Cl)O)(C3=CC=CC=C3)C4=CC=CC=C4	InChI=1S/C29H33ClN2O2/c1-31(2)27(33)29(24-9-5-3-6-10-24,25-11-7-4-8-12-25)19-22-32-20-17-28(34,18-21-32)23-13-15-26(30)16-14-23/h3-16,34H,17-22H2,1-2H3	RDOIQAHITMMDAJ-UHFFFAOYSA-N	C29H33ClN2O2	476.223056
3958	C1=CC=C(C(=C1)C2=NC(C(=O)NC3=C2C=C(C=C3)Cl)O)Cl	3958	TRUE	3958	DIWRORZWFLOCLC-UHFFFAOYSA-N	DIWRORZWFLOCLC	EQX313802.txt		TRUE	319.0046:9748617.5;291.00985:3079053.4;283.027925:57526876.7;282.0204:132374.1;266.025333333333:126442.9;256.0175:37853.1;255.033225:3563561.9;254.0254:214661.6;253.0175:324278.5;247.051466666667:306972.3;246.04375:51166.6;237.0672:25856.6;228.022266666667:951236.7;227.03828:764389.5;219.05608:461053.3;218.048475:162478.5;206.9969:18194.7;200.027275:324883;192.04555:92710.4;191.0619:162251.9;179.…	TRUE	3958	3958	Lorazepam	7-chloro-5-(2-chlorophenyl)-3-hydroxy-1,3-dihydro-1,4-benzodiazepin-2-one	C1=CC=C(C(=C1)C2=NC(C(=O)NC3=C2C=C(C=C3)Cl)O)Cl	InChI=1S/C15H10Cl2N2O2/c16-8-5-6-12-10(7-8)13(19-15(21)14(20)18-12)9-3-1-2-4-11(9)17/h1-7,15,21H,(H,18,20)	DIWRORZWFLOCLC-UHFFFAOYSA-N	C15H10Cl2N2O2	320.011933
3961	CCCCC1=NC(=C(N1CC2=CC=C(C=C2)C3=CC=CC=C3C4=NNN=N4)CO)Cl	3961	TRUE	3961	PSIFNNKUMBGKDQ-UHFFFAOYSA-N	PSIFNNKUMBGKDQ	EQX279402.txt		TRUE	421.1548:119595392;393.1489:1645450;363.13815:1489130.1;335.132:4825259.5;334.1239:66389.9;333.1164:173951.9;320.108225:943441;299.1551:1426876.9;297.1398:80956.7;292.0772:421474.9;291.069525:1015722.1;290.0616:30321.2;284.13205:63588.8;278.0616:70828.8;277.053725:232314.8;272.144425:1886813;270.11595:315298.3;269.1085:32868.6;259.1369:213379.4;256.100566666667:114044.3;255.092775:204730.3;254.08…	TRUE	3961	3961	Losartan	[2-butyl-5-chloro-3-[[4-[2-(2H-tetrazol-5-yl)phenyl]phenyl]methyl]imidazol-4-yl]methanol	CCCCC1=NC(=C(N1CC2=CC=C(C=C2)C3=CC=CC=C3C4=NNN=N4)CO)Cl	InChI=1S/C22H23ClN6O/c1-2-3-8-20-24-21(23)19(14-30)29(20)13-15-9-11-16(12-10-15)17-6-4-5-7-18(17)22-25-27-28-26-22/h4-7,9-12,30H,2-3,8,13-14H2,1H3,(H,25,26,27,28)	PSIFNNKUMBGKDQ-UHFFFAOYSA-N	C22H23ClN6O	422.162187
4011	CNCCCC12CCC(C3=CC=CC=C31)C4=CC=CC=C24	4011	TRUE	4011	QSLMDECMDJKHMQ-UHFFFAOYSA-N	QSLMDECMDJKHMQ	EQX331701.txt		TRUE	278.1905:1980300928;250.15908:581475968;247.148325:39588576;232.125066666667:2289236.8;219.11685:392713984;218.109175:12441108;217.101325:14443769;216.09375:651698.4;215.0855:2312060.2;206.1095:684329.1;205.10122:41963024;204.09345:126334984;203.0852:82732912;202.077433333333:19757146;193.10118:53740500;192.093133333333:1537120.1;191.08535:506434240;190.07765:65102904;189.069775:37970900;179.0854…	TRUE	4011	4011	Maprotiline	N-methyl-3-(1-tetracyclo[6.6.2.02,7.09,14]hexadeca-2,4,6,9,11,13-hexaenyl)propan-1-amine	CNCCCC12CCC(C3=CC=CC=C31)C4=CC=CC=C24	InChI=1S/C20H23N/c1-21-14-6-12-20-13-11-15(16-7-2-4-9-18(16)20)17-8-3-5-10-19(17)20/h2-5,7-10,15,21H,6,11-14H2,1H3	QSLMDECMDJKHMQ-UHFFFAOYSA-N	C20H23N	277.18305
4030	COC(=O)NC1=NC2=C(N1)C=C(C=C2)C(=O)C3=CC=CC=C3	4030	TRUE	4030	OPXLLQIJSORQAM-UHFFFAOYSA-N	OPXLLQIJSORQAM	EQX366802.txt		TRUE	294.08895:15390121;262.062585714286:32303414;261.0544:42972.4;260.04695:262476.4;245.0603:10301;244.051766666667:52565.6;235.0515:123340.1;234.0559:44078.6;233.0599:121991.6;232.051966666667:29353.7;219.056733333333:275167.9;218.0727:11905.4;217.04135:21249.6;216.0571:23003;206.048833333333:51653.6;205.065:26652.1;194.0615:11871.9;192.045833333333:45419.1;191.06185:39811.7;188.010333333333:26870.…	TRUE	4030	4030	Mebendazole	methyl N-(6-benzoyl-1H-benzimidazol-2-yl)carbamate	COC(=O)NC1=NC2=C(N1)C=C(C=C2)C(=O)C3=CC=CC=C3	InChI=1S/C16H13N3O3/c1-22-16(21)19-15-17-12-8-7-11(9-13(12)18-15)14(20)10-5-3-2-4-6-10/h2-9H,1H3,(H2,17,18,19,21)	OPXLLQIJSORQAM-UHFFFAOYSA-N	C16H13N3O3	295.095691
4034	CC1=CC(=CC=C1)CN2CCN(CC2)C(C3=CC=CC=C3)C4=CC=C(C=C4)Cl	4034	TRUE	4034	OCJYIGYOJCODJL-UHFFFAOYSA-N	OCJYIGYOJCODJL	EQX308401.txt		TRUE	201.047283333333:438440027.8;199.0317:5538869.4;193.0768:7552806.1;189.139425:17641742.1;183.08128:14974754.8;166.07834:286433843.6;165.07052:293933491.2;164.06275:2677649.4;163.0548:764499.2;139.0544:904286;121.0287:482029.8;115.05435:916283.5;105.0703:4546562.7;71.0859:454563.8;65.0388:454422.7;	TRUE	4034	4034	Meclizine	1-[(4-chlorophenyl)-phenylmethyl]-4-[(3-methylphenyl)methyl]piperazine	CC1=CC(=CC=C1)CN2CCN(CC2)C(C3=CC=CC=C3)C4=CC=C(C=C4)Cl	InChI=1S/C25H27ClN2/c1-20-6-5-7-21(18-20)19-27-14-16-28(17-15-27)25(22-8-3-2-4-9-22)23-10-12-24(26)13-11-23/h2-13,18,25H,14-17,19H2,1H3	OCJYIGYOJCODJL-UHFFFAOYSA-N	C25H27ClN2	390.186277
4037	CC1=C(C(=C(C=C1)Cl)NC2=CC=CC=C2C(=O)O)Cl	4037	TRUE	4037	SBDNJUWAMKYJOX-UHFFFAOYSA-N	SBDNJUWAMKYJOX	EQX369002.txt		TRUE	294.009433333333:108792944;258.0326:14341657;250.019425:2535509;222.056125:229115.3;214.04294:6133753.5;213.03505:63712;194.061:48487;178.066116666667:1251212.8;177.0582:19975.3;174.97225:285477.6;173.98795:14888.1;	TRUE	4037	4037	Meclofenamic acid	2-(2,6-dichloro-3-methylanilino)benzoic acid	CC1=C(C(=C(C=C1)Cl)NC2=CC=CC=C2C(=O)O)Cl	InChI=1S/C14H11Cl2NO2/c1-8-6-7-10(15)13(12(8)16)17-11-5-3-2-4-9(11)14(18)19/h2-7,17H,1H3,(H,18,19)	SBDNJUWAMKYJOX-UHFFFAOYSA-N	C14H11Cl2NO2	295.016684
4041	CN1CCN=C(C2=C1C=CC(=C2)Cl)C3=CC=CC=C3	4041	TRUE	4041	YLCXGBZIZBEVPZ-UHFFFAOYSA-N	YLCXGBZIZBEVPZ	EQX302201.txt		TRUE	271.0998:1190246983.2;269.084233333333:1628953.2;256.076325:3509665.6;255.068275:3468912.5;254.073216666667:32108771.7;252.05735:450871.9;244.0888:4507759.9;243.081:4158653;242.073066666667:111471969;241.0564:1992698.9;240.05725:1819046.9;239.0502:349810.4;238.0416:2276918.8;236.131233333333:3496737.7;235.12292:3508257;230.07316:33783998.8;228.0574:55137087.1;227.049625:20439301.5;226.0419:145774…	TRUE	4041	4041	Medazepam	7-chloro-1-methyl-5-phenyl-2,3-dihydro-1,4-benzodiazepine	CN1CCN=C(C2=C1C=CC(=C2)Cl)C3=CC=CC=C3	InChI=1S/C16H15ClN2/c1-19-10-9-18-16(12-5-3-2-4-6-12)14-11-13(17)7-8-15(14)19/h2-8,11H,9-10H2,1H3	YLCXGBZIZBEVPZ-UHFFFAOYSA-N	C16H15ClN2	270.092376
4044	CC1=C(C(=CC=C1)NC2=CC=CC=C2C(=O)O)C	4044	TRUE	4044	HYYBABOKPJLUIN-UHFFFAOYSA-N	HYYBABOKPJLUIN	EAX020802.mb		TRUE	240.103:999;196.113253846154:999;194.0975:999;192.08175:820;180.081822222222:999;179.08655:482;92.050425:724;	TRUE	4044	4044	Mefenamic acid	2-(2,3-dimethylanilino)benzoic acid	CC1=C(C(=CC=C1)NC2=CC=CC=C2C(=O)O)C	InChI=1S/C15H15NO2/c1-10-6-5-9-13(11(10)2)16-14-8-4-3-7-12(14)15(17)18/h3-9,16H,1-2H3,(H,17,18)	HYYBABOKPJLUIN-UHFFFAOYSA-N	C15H15NO2	241.110279
4054	CC12CC3CC(C1)(CC(C3)(C2)N)C	4054	TRUE	4054	BUGYDGFZZOZRHP-UHFFFAOYSA-N	BUGYDGFZZOZRHP	EQX335101.txt		TRUE	180.174725:888981760;163.148128571429:1892317312;161.1323:1361603.4;135.11688:40160524;133.0762:597517.8;123.080466666667:1580043;121.101214285714:90389000;119.08556:7037210;119.060466666667:48056364;117.069866666667:1004265.5;109.1012:3555152.5;109.064866666667:56820544;108.0933:1251926.5;107.0855:1043272000;106.0777:1388059.4;106.0414:2653701.2;105.069966666667:141248960;105.0448:33596480;104.0…	TRUE	4054	4054	Memantine	3,5-dimethyladamantan-1-amine	CC12CC3CC(C1)(CC(C3)(C2)N)C	InChI=1S/C12H21N/c1-10-3-9-4-11(2,6-10)8-12(13,5-9)7-10/h9H,3-8,13H2,1-2H3	BUGYDGFZZOZRHP-UHFFFAOYSA-N	C12H21N	179.1674
4058	CCOC(=O)C1(CCN(CC1)C)C2=CC=CC=C2	4058	TRUE	4058	XADCESSVHJOZHK-UHFFFAOYSA-N	XADCESSVHJOZHK	EQX333101.txt		TRUE	248.16472:1983190656;246.1495:1558567;230.1541:484471.9;220.13335:462934464;218.117966666667:2225332.8;202.12258:34309572;184.11215:12103026;183.1045:1727519.6;182.09645:694281.1;176.143425:45344332;175.135533333333:3115359;174.1278:345298048;172.11215:7652713.5;169.0886:2387035;168.08095:1991679.8;160.11215:1420441.6;159.10425:4017516.5;159.080533333333:767827.2;158.09655:3632446;157.08865:78355…	TRUE	4058	4058	Meperidine	ethyl 1-methyl-4-phenylpiperidine-4-carboxylate	CCOC(=O)C1(CCN(CC1)C)C2=CC=CC=C2	InChI=1S/C15H21NO2/c1-3-18-14(17)15(9-11-16(2)12-10-15)13-7-5-4-6-8-13/h4-8H,3,9-12H2,1-2H3	XADCESSVHJOZHK-UHFFFAOYSA-N	C15H21NO2	247.157229
4062	CC1=C(C(=CC=C1)C)NC(=O)C2CCCCN2C	4062	TRUE	4062	INWLQCZOYSRPNW-UHFFFAOYSA-N	INWLQCZOYSRPNW	EQX312601.txt		TRUE	247.18105:11932083.9;98.0965166666667:55265659.1;70.06518:21285828.8;68.0495:626817.4;	TRUE	4062	4062	Mepivacaine	N-(2,6-dimethylphenyl)-1-methylpiperidine-2-carboxamide	CC1=C(C(=CC=C1)C)NC(=O)C2CCCCN2C	InChI=1S/C15H22N2O/c1-11-7-6-8-12(2)14(11)16-15(18)13-9-4-5-10-17(13)3/h6-8,13H,4-5,9-10H2,1-3H3,(H,16,18)	INWLQCZOYSRPNW-UHFFFAOYSA-N	C15H22N2O	246.173213
4091	CN(C)C(=N)N=C(N)N	4091	TRUE	4091	XZWYZXLIPXDOLR-UHFFFAOYSA-N	XZWYZXLIPXDOLR	EAX255001.mb		TRUE	130.10875:999;113.082185714286:279;96.055525:7;88.0869642857143:494;85.0509142857143:440;71.0603785714286:999;68.0243444444444:71;60.0556642857143:999;	TRUE	4091	4091	Metformin	3-(diaminomethylidene)-1,1-dimethylguanidine	CN(C)C(=N)N=C(N)N	InChI=1S/C4H11N5/c1-9(2)4(7)8-3(5)6/h1-2H3,(H5,5,6,7,8)	XZWYZXLIPXDOLR-UHFFFAOYSA-N	C4H11N5	129.101445
4095	CCC(=O)C(CC(C)N(C)C)(C1=CC=CC=C1)C2=CC=CC=C2	4095	TRUE	4095	USSIQXCVUWKGNF-UHFFFAOYSA-N	USSIQXCVUWKGNF	EAX282801.mb		TRUE	310.216775:999;265.1587875:999;247.147871428571:144;236.119683333333:25;232.124825:20;224.119533333333:13;223.111716666667:446;221.09605:13;219.116855555556:304;218.108722222222:88;217.10105:101;207.11655:32;205.101375:44;204.0932375:164;203.085416666667:135;202.077833333333:46;195.116857142857:202;195.08065:14;194.072566666667:103;192.09315:7;191.0855:32;190.077475:14;187.11176:65;179.0857666666…	TRUE	4095	4095	Methadone	6-(dimethylamino)-4,4-diphenylheptan-3-one	CCC(=O)C(CC(C)N(C)C)(C1=CC=CC=C1)C2=CC=CC=C2	InChI=1S/C21H27NO/c1-5-20(23)21(16-17(2)22(3)4,18-12-8-6-9-13-18)19-14-10-7-11-15-19/h6-15,17H,5,16H2,1-4H3	USSIQXCVUWKGNF-UHFFFAOYSA-N	C21H27NO	309.209264
4130	COP(=S)(OC)OC1=CC=C(C=C1)[N+](=O)[O-]	4130	TRUE	4130	RLBIQVVOMOPOHC-UHFFFAOYSA-N	RLBIQVVOMOPOHC	XX848103		TRUE	264.0092:209453.3;249.9936:146813.1;231.9831:4760.4;217.9672:5842.6;199.9569:11456.2;185.9899:10657.4;157.0083:16222;154.9715:6841.7;153.9638:3949.1;150.03:6140.6;142.9927:173883.8;141.9849:4128.1;139.009:5623.3;138.0008:3854.5;127.0156:97762.7;124.9822:31050.9;123.9979:4398.3;123.0679:45695;123.0317:25120.4;122.0601:137640.1;108.0444:15781.1;95.0494:2844.7;92.0257:4484.1;78.9944:40552.4;78.9849:…	TRUE	4130	4130	Methyl parathion	dimethoxy-(4-nitrophenoxy)-sulfanylidene-lambda5-phosphane	COP(=S)(OC)OC1=CC=C(C=C1)[N+](=O)[O-]	InChI=1S/C8H10NO5PS/c1-12-15(16,13-2)14-8-5-3-7(4-6-8)9(10)11/h3-6H,1-2H3	RLBIQVVOMOPOHC-UHFFFAOYSA-N	C8H10NO5PS	263.001731
4168	CCN(CC)CCNC(=O)C1=CC(=C(C=C1OC)N)Cl	4168	TRUE	4168	TTWJBBZEZQICBI-UHFFFAOYSA-N	TTWJBBZEZQICBI	EAX278101.mb		TRUE	300.14742:999;227.058235714286:999;212.034527272727:278;211.0269:24;187.003025:50;184.015914285714:999;183.03195:263;182.024:33;181.0165:13;170.0002:56;168.992283333333:206;168.0085:423;156.021066666667:124;154.0052:73;148.063083333333:63;147.05526:11;144.021:36;140.997583333333:505;129.01015:31;128.026233333333:61;126.010383333333:109;120.044366666667:25;115.9897:5;113.0025:38;108.044433333333:2…	TRUE	4168	4168	Metoclopramide	4-amino-5-chloro-N-[2-(diethylamino)ethyl]-2-methoxybenzamide	CCN(CC)CCNC(=O)C1=CC(=C(C=C1OC)N)Cl	InChI=1S/C14H22ClN3O2/c1-4-18(5-2)7-6-17-14(19)10-8-11(15)12(16)9-13(10)20-3/h8-9H,4-7,16H2,1-3H3,(H,17,19)	TTWJBBZEZQICBI-UHFFFAOYSA-N	C14H22ClN3O2	299.140055
4169	CCC1=CC=CC(=C1N(C(C)COC)C(=O)CCl)C	4169	TRUE	4169	WVQBLGZPHOPPFO-UHFFFAOYSA-N	WVQBLGZPHOPPFO	EAX026801.mb		TRUE	284.141125:999;252.1151:999;212.083733333333:56;202.12265:17;194.073116666667:34;188.1078:17;184.05245:186;176.143436363636:999;174.1278:31;166.0421:25;162.091357142857:81;161.12:40;160.1120875:472;159.10425:161;158.096425:240;148.112028571429:129;148.07555:22;147.10424:55;147.0677:49;146.0964125:676;146.05985:49;145.0887:300;144.0808:347;143.07286:243;136.11228:45;135.080833333333:21;134.0964375…	TRUE	4169	4169	Metolachlor	2-chloro-N-(2-ethyl-6-methylphenyl)-N-(1-methoxypropan-2-yl)acetamide	CCC1=CC=CC(=C1N(C(C)COC)C(=O)CCl)C	InChI=1S/C15H22ClNO2/c1-5-13-8-6-7-11(2)15(13)17(14(18)9-16)12(3)10-19-4/h6-8,12H,5,9-10H2,1-4H3	WVQBLGZPHOPPFO-UHFFFAOYSA-N	C15H22ClNO2	283.133907
4171	CC(C)NCC(COC1=CC=C(C=C1)CCOC)O	4171	TRUE	4171	IUBSYMUCCVWXPE-UHFFFAOYSA-N	IUBSYMUCCVWXPE	EAX017201.mb		TRUE	268.19075:999;250.1801:178;233.15405:14;226.143666666667:319;218.153983333333:497;201.1276:18;194.117633333333:148;191.106777777778:999;179.106733333333:21;177.090966666667:104;176.10695:172;169.07585:17;165.0909875:90;163.11172:32;163.086442857143:334;161.09582:75;159.080416666667:541;151.0751:16;148.075725:235;147.080428571429:102;144.05695:128;141.069942857143:73;135.08055:177;133.064808333333…	TRUE	4171	4171	Metoprolol	1-[4-(2-methoxyethyl)phenoxy]-3-(propan-2-ylamino)propan-2-ol	CC(C)NCC(COC1=CC=C(C=C1)CCOC)O	InChI=1S/C15H25NO3/c1-12(2)16-10-14(17)11-19-15-6-4-13(5-7-15)8-9-18-3/h4-7,12,14,16-17H,8-11H2,1-3H3	IUBSYMUCCVWXPE-UHFFFAOYSA-N	C15H25NO3	267.183444
4173	CC1=NC=C(N1CCO)[N+](=O)[O-]	4173	TRUE	4173	VAOCPAMSLUNLGC-UHFFFAOYSA-N	VAOCPAMSLUNLGC	EAX019701.mb		TRUE	172.07179:999;128.045485714286:999;111.042666666667:355;98.0474625:281;83.06045:36;82.0524923076923:422;81.0447:62;69.0447333333333:13;56.0369111111111:91;	TRUE	4173	4173	Metronidazole	2-(2-methyl-5-nitroimidazol-1-yl)ethanol	CC1=NC=C(N1CCO)[N+](=O)[O-]	InChI=1S/C6H9N3O3/c1-5-7-4-6(9(11)12)8(5)2-3-10/h4,10H,2-3H2,1H3	VAOCPAMSLUNLGC-UHFFFAOYSA-N	C6H9N3O3	171.064391
4178	CC1=C(C(=CC=C1)C)OCC(C)N	4178	TRUE	4178	VLPIATFUUWWMKC-UHFFFAOYSA-N	VLPIATFUUWWMKC	EQX301001.txt		TRUE	180.138175:103924971.1;163.11172:53422840.6;148.0877:235776.4;145.101175:1216942.5;135.1168:3018714.3;135.080416666667:14948165.7;133.0761:5051234.5;130.0778:506505.2;123.080383333333:18626743.6;122.07255:1033219.9;121.0648:52927244.7;119.085566666667:808490.2;117.0698:273932.8;109.064733333333:671159.3;107.0855:6382985.2;107.049:389457.9;105.069883333333:101544843.8;105.0447:8413010.654;103.0542…	TRUE	4178	4178	Mexiletine	1-(2,6-dimethylphenoxy)propan-2-amine	CC1=C(C(=CC=C1)C)OCC(C)N	InChI=1S/C11H17NO/c1-8-5-4-6-9(2)11(8)13-7-10(3)12/h4-6,10H,7,12H2,1-3H3	VLPIATFUUWWMKC-UHFFFAOYSA-N	C11H17NO	179.131014
4184	CN1CCN2C(C1)C3=CC=CC=C3CC4=CC=CC=C42	4184	TRUE	4184	UEQUQVLFIPOEMF-UHFFFAOYSA-N	UEQUQVLFIPOEMF	EQX327401.txt		TRUE	265.16972:1838460672;264.16205:380412.8;263.154133333333:117177392;262.146233333333:1082334.8;261.13845:1239928.2;250.14635:40200620;249.13855:1608426.9;248.13326:15500934;247.122975:3776472.5;237.1385:2312009.5;236.14325:2814063.8;235.12275:2860655;234.12754:28030316;233.1113:3043509;232.10958:4536895.5;231.1039:482430.6;230.096033333333:841938.5;222.12762:58951720;221.119666666667:1548336.9;220…	TRUE	4184	4184	Mianserin	5-methyl-2,5-diazatetracyclo[13.4.0.02,7.08,13]nonadeca-1(19),8,10,12,15,17-hexaene	CN1CCN2C(C1)C3=CC=CC=C3CC4=CC=CC=C42	InChI=1S/C18H20N2/c1-19-10-11-20-17-9-5-3-7-15(17)12-14-6-2-4-8-16(14)18(20)13-19/h2-9,18H,10-13H2,1H3	UEQUQVLFIPOEMF-UHFFFAOYSA-N	C18H20N2	264.162649
4189	C1=CC(=C(C=C1Cl)Cl)COC(CN2C=CN=C2)C3=C(C=C(C=C3)Cl)Cl	4189	TRUE	4189	BYBLEWFAAKGYCD-UHFFFAOYSA-N	BYBLEWFAAKGYCD	XX860201		TRUE	414.9933:77040112;227.0136:2388990.5;158.9763:132705616;124.0074:236430.7;122.9996:960875.6;98.9996:163172.4;89.0386:156654;82.0526:282100.8;81.0447:205342.8;69.0448:7990168;	TRUE	4189	4189	Miconazole	1-[2-(2,4-dichlorophenyl)-2-[(2,4-dichlorophenyl)methoxy]ethyl]imidazole	C1=CC(=C(C=C1Cl)Cl)COC(CN2C=CN=C2)C3=C(C=C(C=C3)Cl)Cl	InChI=1S/C18H14Cl4N2O/c19-13-2-1-12(16(21)7-13)10-25-18(9-24-6-5-23-11-24)15-4-3-14(20)8-17(15)22/h1-8,11,18H,9-10H2	BYBLEWFAAKGYCD-UHFFFAOYSA-N	C18H14Cl4N2O	413.986024
4192	CC1=NC=C2N1C3=C(C=C(C=C3)Cl)C(=NC2)C4=CC=CC=C4F	4192	TRUE	4192	DDLIGBOFAVUZHB-UHFFFAOYSA-N	DDLIGBOFAVUZHB	EQX302301.txt		TRUE	326.0857:811557014.3;325.077783333333:9183809.2;311.0621:3883605.3;310.0532:380285.1;309.0594:19918938.4;307.043466666667:5586784.1;306.079525:6193462.7;304.063666666667:446899.6;299.0747:4384195.8;298.0669:436608.1;297.05925:3229366.9;291.116566666667:325781885.5;290.10894:57563557.4;289.101:1351448;289.05295:15057643.9;289.03005:1380726.2;288.0939:1446405.6;285.05906:46560428.7;284.051325:10837…	TRUE	4192	4192	Midazolam	8-chloro-6-(2-fluorophenyl)-1-methyl-4H-imidazo[1,5-a][1,4]benzodiazepine	CC1=NC=C2N1C3=C(C=C(C=C3)Cl)C(=NC2)C4=CC=CC=C4F	InChI=1S/C18H13ClFN3/c1-11-21-9-13-10-22-18(14-4-2-3-5-16(14)20)15-8-12(19)6-7-17(15)23(11)13/h2-9H,10H2,1H3	DDLIGBOFAVUZHB-UHFFFAOYSA-N	C18H13ClFN3	325.078203
4205	CN1CCN2C(C1)C3=CC=CC=C3CC4=C2N=CC=C4	4205	TRUE	4205	RONZAEMNMFQXRA-UHFFFAOYSA-N	RONZAEMNMFQXRA	EQX362201.txt		TRUE	266.16485:771539968;264.14926:6231270.5;237.1385:1116403.6;235.1227:14166226;233.106975:1292968.6;231.0921:119361.8;223.122716666667:11475702;221.10678:1461769.6;220.099:1898254.5;219.091483333333:6253222;218.0883625:4243280.5;217.0841:1420318;216.07548:951876;214.06465:179405.3;209.107128571429:62541108;208.09925:1528154.6;207.091433333333:4385874;206.0967:452275.2;206.0805875:1758867.9;205.0758…	TRUE	4205	4205	Mirtazapine	5-methyl-2,5,19-triazatetracyclo[13.4.0.02,7.08,13]nonadeca-1(15),8,10,12,16,18-hexaene	CN1CCN2C(C1)C3=CC=CC=C3CC4=C2N=CC=C4	InChI=1S/C17H19N3/c1-19-9-10-20-16(12-19)15-7-3-2-5-13(15)11-14-6-4-8-18-17(14)20/h2-8,16H,9-12H2,1H3	RONZAEMNMFQXRA-UHFFFAOYSA-N	C17H19N3	265.157898
4235	C1COCCN1CCNC(=O)C2=CC=C(C=C2)Cl	4235	TRUE	4235	YHXISWVBGDMDLQ-UHFFFAOYSA-N	YHXISWVBGDMDLQ	EAX267501.mb		TRUE	269.1054:999;182.036885714286:999;139.005933333333:240;138.994530769231:999;129.01035:12;114.0914:25;110.9994625:25;93.0338:3;88.075775:8;86.999675:24;84.0809:1;79.01775:3;75.0229:4;70.0652166666667:8;50.01505:3;	TRUE	4235	4235	Moclobemide	4-chloro-N-(2-morpholin-4-ylethyl)benzamide	C1COCCN1CCNC(=O)C2=CC=C(C=C2)Cl	InChI=1S/C13H17ClN2O2/c14-12-3-1-11(2-4-12)13(17)15-5-6-16-7-9-18-10-8-16/h1-4H,5-10H2,(H,15,17)	YHXISWVBGDMDLQ-UHFFFAOYSA-N	C13H17ClN2O2	268.097855
28263	CC[C@]1(CC[C@@H](O1)[C@]2(CC[C@@]3(O2)C[C@@H]([C@H]([C@H](O3)[C@H](C)[C@@H]([C@@H](C)C(=O)O)OC)C)O)C)[C@@H]4[C@@H](C[C@H](O4)[C@@H]5[C@H](C[C@H]([C@@](O5)(CO)O)C)C)C	28263	TRUE	28263	GAOZTHIDHYLHMS-GDMSFIFLSA-N	GAOZTHIDHYLHMS	XX849951		TRUE	669.4219:515574;637.3938:27241;507.1531:4322.6;318.0174:4166.6;276.2417:3781.6;194.304:4055.5;153.0922:9603.6;137.097:25494.2;135.0817:4018.9;	FALSE	28263	28263	Rumensin	(2R,3S,4R)-4-[(2R,5R,7S,8R,9S)-2-[(2R,5S)-5-ethyl-5-[(2S,3R,5S)-5-[(2S,3S,5R,6R)-6-hydroxy-6-(hydroxymethyl)-3,5-dimethyloxan-2-yl]-3-methyloxolan-2-yl]oxolan-2-yl]-7-hydroxy-2,8-dimethyl-1,10-dioxaspiro[4.5]decan-9-yl]-3-methoxy-2-methylpentanoic acid	CC[C@]1(CC[C@@H](O1)[C@]2(CC[C@@]3(O2)C[C@@H]([C@H]([C@H](O3)[C@H](C)[C@@H]([C@@H](C)C(=O)O)OC)C)O)C)[C@@H]4[C@@H](C[C@H](O4)[C@@H]5[C@H](C[C@H]([C@@](O5)(CO)O)C)C)C	InChI=1S/C36H62O11/c1-10-34(31-20(3)16-26(43-31)28-19(2)15-21(4)36(41,18-37)46-28)12-11-27(44-34)33(8)13-14-35(47-33)17-25(38)22(5)30(45-35)23(6)29(42-9)24(7)32(39)40/h19-31,37-38,41H,10-18H2,1-9H3,(H,39,40)/t19-,20+,21+,22+,23+,24+,25-,26-,27+,28-,29-,30-,31-,33+,34-,35+,36-/m0/s1	GAOZTHIDHYLHMS-GDMSFIFLSA-N	C36H62O11	670.429213
4284	CCN(CC)C(=O)C1=CC=CC(=C1)C	4284	TRUE	4284	MMOXZBCLCQITDF-UHFFFAOYSA-N	MMOXZBCLCQITDF	EAX021301.mb		TRUE	192.138409090909:999;176.107:1;119.06045:280;119.049185714286:999;118.0652:42;109.064814285714:88;100.075708333333:44;95.0489333333333:6;93.06992:6;91.0542666666667:999;77.038675:4;72.080825:4;72.044425:45;67.05424:12;65.0385625:48;55.0177:3;	TRUE	4284	4284	N,N-Diethyl-3-methylbenzamide	N,N-diethyl-3-methylbenzamide	CCN(CC)C(=O)C1=CC=CC(=C1)C	InChI=1S/C12H17NO/c1-4-13(5-2)12(14)11-8-6-7-10(3)9-11/h6-9H,4-5H2,1-3H3	MMOXZBCLCQITDF-UHFFFAOYSA-N	C12H17NO	191.131014
4296	C1CN(CCN1)C2=CC=CC(=C2)C(F)(F)F	4296	TRUE	4296	KKIMDKMETPPURN-UHFFFAOYSA-N	KKIMDKMETPPURN	EAX281901.mb		TRUE	231.1105:999;229.0945875:59;214.083925:30;212.068233333333:5;211.104666666667:68;202.083966666667:5;201.063683333333:9;200.068266666667:49;188.068428571429:999;187.060033333333:18;186.052611111111:99;174.0526:125;173.0457:1;173.032033333333:35;172.0368375:62;171.0416:11;170.07775:4;168.0619375:201;166.046285714286:126;162.05274:32;161.0447:38;160.03685:48;151.035325:40;148.0558:216;146.03385:10;1…	TRUE	4296	4296	1-[3-(Trifluoromethyl)phenyl]piperazine	1-[3-(trifluoromethyl)phenyl]piperazine	C1CN(CCN1)C2=CC=CC(=C2)C(F)(F)F	InChI=1S/C11H13F3N2/c12-11(13,14)9-2-1-3-10(8-9)16-6-4-15-5-7-16/h1-3,8,15H,4-7H2	KKIMDKMETPPURN-UHFFFAOYSA-N	C11H13F3N2	230.103083
4477	C1=CC(=C(C=C1[N+](=O)[O-])Cl)NC(=O)C2=C(C=CC(=C2)Cl)O	4477	TRUE	4477	RJMUSRYZPJIFPJ-UHFFFAOYSA-N	RJMUSRYZPJIFPJ	EQX332002.txt		TRUE	324.9791:128906368;289.0023:66365776;259.004133333333:1795257;257.9964:491557.3;245.01255:445051.1;243.009475:2438349;231.00945:1923946;228.0101:115903.6;223.027766666667:1371510.8;216.0098:252280.6;215.014575:1917234.4;201.9939:147552;179.00988:4636109.5;171.9808:552430.1;170.99675:131928104;151.99092:3574280.8;149.011866666667:757091.6;140.9988:2875785.2;135.02012:21361958;133.0169:86670.2;126.…	TRUE	4477	4477	Niclosamide	5-chloro-N-(2-chloro-4-nitrophenyl)-2-hydroxybenzamide	C1=CC(=C(C=C1[N+](=O)[O-])Cl)NC(=O)C2=C(C=CC(=C2)Cl)O	InChI=1S/C13H8Cl2N2O4/c14-7-1-4-12(18)9(5-7)13(19)16-11-3-2-8(17(20)21)6-10(11)15/h1-6,18H,(H,16,19)	RJMUSRYZPJIFPJ-UHFFFAOYSA-N	C13H8Cl2N2O4	325.986112
4488	C1=CC(=CC(=C1)NC2=C(C=CC=N2)C(=O)O)C(F)(F)F	4488	TRUE	4488	JZFPYUNJRRFVQU-UHFFFAOYSA-N	JZFPYUNJRRFVQU	EQX369102.txt		TRUE	281.054066666667:260758176;261.04795:502359.1;253.0593:345168.1;249.048266666667:581191.8;237.064466666667:329094720;235.048871428571:56039404;234.0409:69371;233.0332:84580.8;228.0341:6739792.5;227.02615:175769.8;223.049:189642.9;222.041166666667:372528.8;217.058266666667:30719992;216.05038:17419438;215.04265:2778877.2;214.034833333333:262984.1;213.04735:90974.5;210.05368:8918187;209.03356:929269…	TRUE	4488	4488	Niflumic acid	2-[3-(trifluoromethyl)anilino]pyridine-3-carboxylic acid	C1=CC(=CC(=C1)NC2=C(C=CC=N2)C(=O)O)C(F)(F)F	InChI=1S/C13H9F3N2O2/c14-13(15,16)8-3-1-4-9(7-8)18-11-10(12(19)20)5-2-6-17-11/h1-7H,(H,17,18)(H,19,20)	JZFPYUNJRRFVQU-UHFFFAOYSA-N	C13H9F3N2O2	282.061612
4506	C1C(=O)NC2=C(C=C(C=C2)[N+](=O)[O-])C(=N1)C3=CC=CC=C3	4506	TRUE	4506	KJONHKAYOJNZEC-UHFFFAOYSA-N	KJONHKAYOJNZEC	EQX368302.txt		TRUE	280.072733333333:189785872;279.0642:566861.9;278.056966666667:837099.8;262.0616:348223.4;253.06174:23539278;252.054066666667:211646096;251.0464:1827477.6;248.0597:127892.5;237.0662:321558.4;236.058866666667:640660.9;235.051033333333:659766.8;232.06385:251043.9;224.071766666667:2249374.5;223.060485714286:2536557.5;222.056266666667:84227552;221.048133333333:426311.1;219.0564:46169;210.055933333333:…	TRUE	4506	4506	Nitrazepam	7-nitro-5-phenyl-1,3-dihydro-1,4-benzodiazepin-2-one	C1C(=O)NC2=C(C=C(C=C2)[N+](=O)[O-])C(=N1)C3=CC=CC=C3	InChI=1S/C15H11N3O3/c19-14-9-16-15(10-4-2-1-3-5-10)12-8-11(18(20)21)6-7-13(12)17-14/h1-8H,9H2,(H,17,19)	KJONHKAYOJNZEC-UHFFFAOYSA-N	C15H11N3O3	281.080041
4507	CCOC(=O)C1=C(NC(=C(C1C2=CC(=CC=C2)[N+](=O)[O-])C(=O)OC)C)C	4507	TRUE	4507	PVHUJELLJLJGLN-UHFFFAOYSA-N	PVHUJELLJLJGLN	XX849851		TRUE	359.125:11976630;327.0986:521794.3;313.0831:463234.9;312.0752:162348.8;309.0879:177632.2;299.0672:12016.4;298.0594:183275.8;296.0925:42369.9;295.0725:179952.8;283.0842:14360.8;283.0364:16445;282.0773:138512.6;281.0566:14558.5;279.0901:49027.6;268.0615:415995;265.0747:64920.9;264.054:12739.9;254.07:21729.5;253.0617:52180.2;251.0588:58971.1;242.0825:16990.5;239.0466:86192.1;237.0672:58279.9;236.092…	FALSE	4507	4507	Nitrendipine	5-O-ethyl 3-O-methyl 2,6-dimethyl-4-(3-nitrophenyl)-1,4-dihydropyridine-3,5-dicarboxylate	CCOC(=O)C1=C(NC(=C(C1C2=CC(=CC=C2)[N+](=O)[O-])C(=O)OC)C)C	InChI=1S/C18H20N2O6/c1-5-26-18(22)15-11(3)19-10(2)14(17(21)25-4)16(15)12-7-6-8-13(9-12)20(23)24/h6-9,16,19H,5H2,1-4H3	PVHUJELLJLJGLN-UHFFFAOYSA-N	C18H20N2O6	360.132136
4539	CCN1C=C(C(=O)C2=CC(=C(C=C21)N3CCNCC3)F)C(=O)O	4539	TRUE	4539	OGJPXUAPXNRGGI-UHFFFAOYSA-N	OGJPXUAPXNRGGI	EAX023201.mb		TRUE	320.140525:999;302.130038461538:999;300.134483333333:54;292.10936:16;282.123655555556:253;277.09815:3;276.150811111111:668;274.1352125:29;274.0987:61;273.09075:5;272.095988888889:27;263.08186:7;259.124425:3;259.0879875:22;258.14008:19;256.14369:81;254.128585714286:32;254.092528571429:137;253.084733333333:18;252.076416666667:11;249.0672:18;248.119425:4;247.111566666667:2;246.140275:7;246.1039:4;24…	TRUE	4539	4539	Norfloxacin	1-ethyl-6-fluoro-4-oxo-7-piperazin-1-ylquinoline-3-carboxylic acid	CCN1C=C(C(=O)C2=CC(=C(C=C21)N3CCNCC3)F)C(=O)O	InChI=1S/C16H18FN3O3/c1-2-19-9-11(16(22)23)15(21)10-7-12(17)14(8-13(10)19)20-5-3-18-4-6-20/h7-9,18H,2-6H2,1H3,(H,22,23)	OGJPXUAPXNRGGI-UHFFFAOYSA-N	C16H18FN3O3	319.13322
4541	C1=CC=C(C=C1)C(CCN)OC2=CC=C(C=C2)C(F)(F)F	4541	TRUE	4541	WIQRCHMSJFFONW-UHFFFAOYSA-N	WIQRCHMSJFFONW	EQX033501.txt		TRUE	259.09305:86444.6;152.0622:107507.6406;134.0965:36025604;115.0543:412812.3;105.069942857143:1042812.1;95.0492:137760.4;91.05428:698031.1;89.0386:86225.8125;79.0542:238592.7;77.0385:65478.7;75.02295:689359.4;75.004:110298.2578;74.0151:285781.7813;65.0386:677089.6;63.0229:124364.7344;51.023:504083.2;50.0151:239728.2813;	TRUE	4541	4541	Norfluoxetine	3-phenyl-3-[4-(trifluoromethyl)phenoxy]propan-1-amine	C1=CC=C(C=C1)C(CCN)OC2=CC=C(C=C2)C(F)(F)F	InChI=1S/C16H16F3NO/c17-16(18,19)13-6-8-14(9-7-13)21-15(10-11-20)12-4-2-1-3-5-12/h1-9,15H,10-11,20H2	WIQRCHMSJFFONW-UHFFFAOYSA-N	C16H16F3NO	295.118399
4543	CNCCC=C1C2=CC=CC=C2CCC3=CC=CC=C31	4543	TRUE	4543	PHVGLTMQBUFIQQ-UHFFFAOYSA-N	PHVGLTMQBUFIQQ	EQX369201.txt		TRUE	264.1746:1134125184;233.13244:476044256;232.12475:1050794.1;231.11686:10038273;229.1015:282803.5;229.075966666667:1573854;228.0931:583180;226.0776:339862.5;220.0518:998038;219.0805:8862875;218.108966666667:109602496;217.101285714286:50380212;216.0934:7662686;215.085583333333:41779760;214.0776:2907158.2;213.069933333333:18490556;207.1168:9783850;205.101166666667:90795056;205.064833333333:6174130;2…	TRUE	4543	4543	Nortriptyline	N-methyl-3-(2-tricyclo[9.4.0.03,8]pentadeca-1(15),3,5,7,11,13-hexaenylidene)propan-1-amine	CNCCC=C1C2=CC=CC=C2CCC3=CC=CC=C31	InChI=1S/C19H21N/c1-20-14-6-11-19-17-9-4-2-7-15(17)12-13-16-8-3-5-10-18(16)19/h2-5,7-11,20H,6,12-14H2,1H3	PHVGLTMQBUFIQQ-UHFFFAOYSA-N	C19H21N	263.1674
4594	CC1=CN=C(C(=C1OC)C)CS(=O)C2=NC3=C(N2)C=C(C=C3)OC	4594	TRUE	4594	SUBDBMMJDZJVOS-UHFFFAOYSA-N	SUBDBMMJDZJVOS	XX833453		TRUE	344.1084:7162.5;194.0155:396864.9;178.992:238247.1;147.02:66309;	FALSE	4594	4594	Omeprazole	6-methoxy-2-[(4-methoxy-3,5-dimethylpyridin-2-yl)methylsulfinyl]-1H-benzimidazole	CC1=CN=C(C(=C1OC)C)CS(=O)C2=NC3=C(N2)C=C(C=C3)OC	InChI=1S/C17H19N3O3S/c1-10-8-18-15(11(2)16(10)23-4)9-24(21)17-19-13-6-5-12(22-3)7-14(13)20-17/h5-8H,9H2,1-4H3,(H,19,20)	SUBDBMMJDZJVOS-UHFFFAOYSA-N	C17H19N3O3S	345.114713
4595	CC1=NC=CN1CC2CCC3=C(C2=O)C4=CC=CC=C4N3C	4595	TRUE	4595	FELGMEQIXOGIFQ-UHFFFAOYSA-N	FELGMEQIXOGIFQ	XX852501		TRUE	294.16:137951072;212.1069:21813242;184.1121:51024328;183.1041:189532.3;182.0965:3769175.8;171.0676:858284.1;170.0964:75139992;169.0886:2962864;168.0808:453624.6;167.073:1104628;155.0731:256129.5;154.065:178942.9;143.0856:508041.2;143.0729:280084.6;83.0604:1020073.9;	TRUE	4595	4595	Ondansetron	9-methyl-3-[(2-methylimidazol-1-yl)methyl]-2,3-dihydro-1H-carbazol-4-one	CC1=NC=CN1CC2CCC3=C(C2=O)C4=CC=CC=C4N3C	InChI=1S/C18H19N3O/c1-12-19-9-10-21(12)11-13-7-8-16-17(18(13)22)14-5-3-4-6-15(14)20(16)2/h3-6,9-10,13H,7-8,11H2,1-2H3	FELGMEQIXOGIFQ-UHFFFAOYSA-N	C18H19N3O	293.152812
4601	CC1=CC=CC=C1C(C2=CC=CC=C2)OCCN(C)C	4601	TRUE	4601	QVYRGXJJSLMXQH-UHFFFAOYSA-N	QVYRGXJJSLMXQH	EQX327601.txt		TRUE	196.051733333333:8910727;193.075975:4089352.8;183.080425:2876374.8;181.1011:1113158400;180.093275:7735218.5;179.0855:66183040;179.060433333333:3667933.8;178.0777:74174096;177.069775:11000292;176.062166666667:16374407;169.064733333333:12278681;168.056933333333:26512816;166.077685714286:572994368;165.0698125:701042752;164.06195:65024968;163.054133333333:84808936;162.0462:2429075.2;155.060333333333:…	TRUE	4601	4601	Orphenadrine	N,N-dimethyl-2-[(2-methylphenyl)-phenylmethoxy]ethanamine	CC1=CC=CC=C1C(C2=CC=CC=C2)OCCN(C)C	InChI=1S/C18H23NO/c1-15-9-7-8-12-17(15)18(20-14-13-19(2)3)16-10-5-4-6-11-16/h4-12,18H,13-14H2,1-3H3	QVYRGXJJSLMXQH-UHFFFAOYSA-N	C18H23NO	269.177964
4616	C1=CC=C(C=C1)C2=NC(C(=O)NC3=C2C=C(C=C3)Cl)O	4616	TRUE	4616	ADIMAYPTOBDMTL-UHFFFAOYSA-N	ADIMAYPTOBDMTL	EAX274302.mb		TRUE	285.04355:999;257.048471428571:999;242.03796:999;241.02998:999;179.001866666667:843;151.0069:999;	TRUE	4616	4616	Oxazepam	7-chloro-3-hydroxy-5-phenyl-1,3-dihydro-1,4-benzodiazepin-2-one	C1=CC=C(C=C1)C2=NC(C(=O)NC3=C2C=C(C=C3)Cl)O	InChI=1S/C15H11ClN2O2/c16-10-6-7-12-11(8-10)13(9-4-2-1-3-5-9)18-15(20)14(19)17-12/h1-8,15,20H,(H,17,19)	ADIMAYPTOBDMTL-UHFFFAOYSA-N	C15H11ClN2O2	286.050905
4628	CCN1C=C(C(=O)C2=CC3=C(C=C21)OCO3)C(=O)O	4628	TRUE	4628	KYGZCKSPAKDVKC-UHFFFAOYSA-N	KYGZCKSPAKDVKC	EQX360901.txt		TRUE	262.070966666667:26910634;260.0561:4558.1;248.05545:21214.4;247.0475:44475.3;244.060483333333:10574267;242.044733333333:40607.2;234.03978:3142747.8;233.032:663040.1;232.06045:18162.7;232.023975:145244.9;229.03715:452367.4;228.0292:29795.1;226.0503:4998.2;216.06555:1109682;216.02922:1286347.4;215.0212:1128906.1;214.0497:66084.9;214.01352:1062956.4;206.0445:5659.9;205.036766666667:27025.5;204.0658:…	TRUE	4628	4628	Oxolinic acid	5-ethyl-8-oxo-[1,3]dioxolo[4,5-g]quinoline-7-carboxylic acid	CCN1C=C(C(=O)C2=CC3=C(C=C21)OCO3)C(=O)O	InChI=1S/C13H11NO5/c1-2-14-5-8(13(16)17)12(15)7-3-10-11(4-9(7)14)19-6-18-10/h3-5H,2,6H2,1H3,(H,16,17)	KYGZCKSPAKDVKC-UHFFFAOYSA-N	C13H11NO5	261.063722
4631	CC(C)NCC(COC1=CC=CC=C1OCC=C)O	4631	TRUE	4631	CEMAWMOMDPGJMB-UHFFFAOYSA-N	CEMAWMOMDPGJMB	EQX312801.txt		TRUE	266.1755:22007375.1;225.13645:2954495.9;116.10708:6209492.3;98.0965:1681724.9;74.0601:5369474.3;72.0808:45077290.9;60.04455:567008.8;58.0652333333333:5690140;56.0496:17521505.7;	TRUE	4631	4631	Oxprenolol	1-(propan-2-ylamino)-3-(2-prop-2-enoxyphenoxy)propan-2-ol	CC(C)NCC(COC1=CC=CC=C1OCC=C)O	InChI=1S/C15H23NO3/c1-4-9-18-14-7-5-6-8-15(14)19-11-13(17)10-16-12(2)3/h4-8,12-13,16-17H,1,9-11H2,2-3H3	CEMAWMOMDPGJMB-UHFFFAOYSA-N	C15H23NO3	265.167794
4632	COC1=CC(=C(C=C1)C(=O)C2=CC=CC=C2)O	4632	TRUE	4632	DXGLGDHPHMLXJC-UHFFFAOYSA-N	DXGLGDHPHMLXJC	EAX023001.mb		TRUE	229.085871428571:999;211.0757:1;168.056983333333:17;152.062233333333:5;151.038964285714:999;141.05445:6;140.06205:14;139.05435:5;136.015516666667:14;123.044133333333:75;121.039625:14;111.044:5;110.0362:3;108.020616666667:224;105.044725:135;105.033485714286:446;98.0362:6;95.049175:733;93.033425:7;81.03344:13;80.025675:20;79.0178:2;77.03859:154;68.99718:14;67.054225:36;65.038575:55;55.017775:9;53.0…	TRUE	4632	4632	Oxybenzone	(2-hydroxy-4-methoxyphenyl)-phenylmethanone	COC1=CC(=C(C=C1)C(=O)C2=CC=CC=C2)O	InChI=1S/C14H12O3/c1-17-11-7-8-12(13(15)9-11)14(16)10-5-3-2-4-6-10/h2-9,15H,1H3	DXGLGDHPHMLXJC-UHFFFAOYSA-N	C14H12O3	228.078644
4634	CCN(CC)CC#CCOC(=O)C(C1CCCCC1)(C2=CC=CC=C2)O	4634	TRUE	4634	XIQVNETUBQGFHX-UHFFFAOYSA-N	XIQVNETUBQGFHX	EQX302501.txt		TRUE	358.2381:1509665814.3;340.227833333333:58478050.1;267.13865:5824464.8;258.1493:9135823.7;257.1422:423175.4;203.07045:3713331.9;199.1119:10488850.1;189.1277:29638068.1;187.0759:3545029;185.059966666667:2820664.1;183.1042:491223;181.101266666667:2681017.4;173.059975:2985572.5;171.116925:20694677.7;169.101333333333:771806.1;166.0777:2414764.4;165.07015:1473102.5;157.0651:4377426.9;155.0858:637182.2;…	TRUE	4634	4634	Oxybutynin	4-(diethylamino)but-2-ynyl 2-cyclohexyl-2-hydroxy-2-phenylacetate	CCN(CC)CC#CCOC(=O)C(C1CCCCC1)(C2=CC=CC=C2)O	InChI=1S/C22H31NO3/c1-3-23(4-2)17-11-12-18-26-21(24)22(25,19-13-7-5-8-14-19)20-15-9-6-10-16-20/h5,7-8,13-14,20,25H,3-4,6,9-10,15-18H2,1-2H3	XIQVNETUBQGFHX-UHFFFAOYSA-N	C22H31NO3	357.230394
4679	COC1=C(C(=NC=C1)CS(=O)C2=NC3=C(N2)C=C(C=C3)OC(F)F)OC	4679	TRUE	4679	IQPSEEYGBUAQFF-UHFFFAOYSA-N	IQPSEEYGBUAQFF	EAX064402.mb		TRUE	382.06755:100;229.996525:999;209.990425:190;178.991666666667:105;178.018425:79;162.02315:150;161.989383333333:269;161.0156875:999;147.020125:231;141.009633333333:331;115.03018:85;113.0143:128;	TRUE	4679	4679	Pantoprazole	6-(difluoromethoxy)-2-[(3,4-dimethoxypyridin-2-yl)methylsulfinyl]-1H-benzimidazole	COC1=C(C(=NC=C1)CS(=O)C2=NC3=C(N2)C=C(C=C3)OC(F)F)OC	InChI=1S/C16H15F2N3O4S/c1-23-13-5-6-19-12(14(13)24-2)8-26(22)16-20-10-4-3-9(25-15(17)18)7-11(10)21-16/h3-7,15H,8H2,1-2H3,(H,20,21)	IQPSEEYGBUAQFF-UHFFFAOYSA-N	C16H15F2N3O4S	383.075133
4684	C1=CC(=CC=C1O)Cl	4684	TRUE	4684	WXNZTHHGJRFXKQ-UHFFFAOYSA-N	WXNZTHHGJRFXKQ	EQX306602.txt		TRUE	126.9956:7051295;91.0189:196725.3;	TRUE	4684	4684	4-Chlorophenol	4-chlorophenol	C1=CC(=CC=C1O)Cl	InChI=1S/C6H5ClO/c7-5-1-3-6(8)4-2-5/h1-4,8H	WXNZTHHGJRFXKQ-UHFFFAOYSA-N	C6H5ClO	128.002893
4688	CN(CC#C)CC1=CC=CC=C1	4688	TRUE	4688	DPWPWRLQFGFJFI-UHFFFAOYSA-N	DPWPWRLQFGFJFI	EQX300401.txt		TRUE	160.112075:91767185.7;155.0604:591389.2;145.0886:2018224.2;145.064866666667:586512.8;144.08075:1685265.3;143.0854:379870.3;131.08555:3354824.8;130.0651:623475.9;129.069883333333:13299681.4;128.062066666667:4165321.4;120.08075:513624.1;117.06985:566954.3;91.05425:497547280.1;89.0386333333333:451832.6;82.0652:497923.8;68.0495:10179920.6;65.0385666666667:26197835.6;63.0228:824802.2;56.049575:1706402…	TRUE	4688	4688	Pargyline	N-benzyl-N-methylprop-2-yn-1-amine	CN(CC#C)CC1=CC=CC=C1	InChI=1S/C11H13N/c1-3-9-12(2)10-11-7-5-4-6-8-11/h1,4-8H,9-10H2,2H3	DPWPWRLQFGFJFI-UHFFFAOYSA-N	C11H13N	159.104799
4740	CC(=O)CCCCN1C(=O)C2=C(N=CN2C)N(C1=O)C	4740	TRUE	4740	BYPFEZZEUUWMEJ-UHFFFAOYSA-N	BYPFEZZEUUWMEJ	XX861402		TRUE	279.1453:190495152;221.1038:972978.7;193.0722:1988082.8;181.072:166860240;163.0613:2659978;156.0768:7008471;149.0235:326166.7;138.0662:37392168;137.0822:3865053;135.0665:1800438.9;112.0869:6660083.5;110.0713:15175934;108.0556:963609.9;99.0805:70432968;96.0557:451848.5;83.0604:3691368.2;81.0698:1471723.6;79.0543:309182.1;69.0448:1031689.4;67.0292:523857;	TRUE	4740	4740	Pentoxifylline	3,7-dimethyl-1-(5-oxohexyl)purine-2,6-dione	CC(=O)CCCCN1C(=O)C2=C(N=CN2C)N(C1=O)C	InChI=1S/C13H18N4O3/c1-9(18)6-4-5-7-17-12(19)10-11(14-8-15(10)2)16(3)13(17)20/h8H,4-7H2,1-3H3	BYPFEZZEUUWMEJ-UHFFFAOYSA-N	C13H18N4O3	278.13789
4761	CN(C)CCC(C1=CC=CC=C1)C2=CC=CC=N2	4761	TRUE	4761	IJHNSHDBIRRJRN-UHFFFAOYSA-N	IJHNSHDBIRRJRN	EQX300501.txt		TRUE	241.1699:189864688;196.112057142857:875002880;195.104366666667:3980219.2;194.0965:19714236;193.0886:4454839;192.0808:2159857.5;191.0729:2226401.2;184.075733333333:1281740.5;183.06765:212135;181.088575:4894911.5;180.0807:10593513;179.06985:915567.1;178.071525:1172342.2;169.0648:922223.4;168.080783333333:286983296;167.072971428571:442255200;166.06515:101699032;165.0649:3849393;164.04935:2736965.8;1…	TRUE	4761	4761	Pheniramine	N,N-dimethyl-3-phenyl-3-pyridin-2-ylpropan-1-amine	CN(C)CCC(C1=CC=CC=C1)C2=CC=CC=N2	InChI=1S/C16H20N2/c1-18(2)13-11-15(14-8-4-3-5-9-14)16-10-6-7-12-17-16/h3-10,12,15H,11,13H2,1-2H3	IJHNSHDBIRRJRN-UHFFFAOYSA-N	C16H20N2	240.162649
4763	CCC1(C(=O)NC(=O)NC1=O)C2=CC=CC=C2	4763	TRUE	4763	DDBREPKUVSBGFI-UHFFFAOYSA-N	DDBREPKUVSBGFI	EQX362402.txt		TRUE	231.0775:23868300;188.071633333333:3003072.5;144.0818:145294.5;85.0043333333333:843649.8;	TRUE	4763	4763	Phenobarbital	5-ethyl-5-phenyl-1,3-diazinane-2,4,6-trione	CCC1(C(=O)NC(=O)NC1=O)C2=CC=CC=C2	InChI=1S/C12H12N2O3/c1-2-12(8-6-4-3-5-7-8)9(15)13-11(17)14-10(12)16/h3-7H,2H2,1H3,(H2,13,14,15,16,17)	DDBREPKUVSBGFI-UHFFFAOYSA-N	C12H12N2O3	232.084792
4781	CCCCC1C(=O)N(N(C1=O)C2=CC=CC=C2)C3=CC=CC=C3	4781	TRUE	4781	VYMDGNCVAMGZFE-UHFFFAOYSA-N	VYMDGNCVAMGZFE	EQX361502.txt		TRUE	307.145:144880560;279.150325:29007050;264.1397:188712.9;251.1553:107778.1;250.0748:463119.1;230.10585:340948.5;214.08735:553673.6;209.0721:140276.4;206.084833333333:730002.2;204.102933333333:340726.6;193.0771:61135;188.10816:5634186.5;187.1003:91979.2;187.05124:770563.6;186.092333333333:1672814.9;186.0562:22564.9;176.108075:487309.9;171.06885:69072.6;170.09754:6268909;168.081833333333:3705965;166…	TRUE	4781	4781	Phenylbutazone	4-butyl-1,2-diphenylpyrazolidine-3,5-dione	CCCCC1C(=O)N(N(C1=O)C2=CC=CC=C2)C3=CC=CC=C3	InChI=1S/C19H20N2O2/c1-2-3-14-17-18(22)20(15-10-6-4-7-11-15)21(19(17)23)16-12-8-5-9-13-16/h4-13,17H,2-3,14H2,1H3	VYMDGNCVAMGZFE-UHFFFAOYSA-N	C19H20N2O2	308.152478
4828	CC(C)NCC(COC1=CC=CC2=C1C=CN2)O	4828	TRUE	4828	JZQKKSLKJUAGIC-UHFFFAOYSA-N	JZQKKSLKJUAGIC	UFX409801.txt		TRUE	249.1595:633782.8;231.1491:35614.1;214.1226:4341.4;207.1127:58471.3;190.086:12796;189.1028:3964.7;176.10685:7774.7;174.0913:6329.2;172.0756:1106782.2;170.05995:4923.5;164.071:5517.3;160.075525:20695.2;157.05245:5708.1;155.0605:22268;154.06495:9717;146.0599:431855.5;145.0645:5827.1;144.0807:208519;144.0555:72156.6484375;143.07295:27578.8;134.059925:217478;133.05205:17393.5;132.10185:20759.1;132.08…	TRUE	4828	4828	Pindolol	1-(1H-indol-4-yloxy)-3-(propan-2-ylamino)propan-2-ol	CC(C)NCC(COC1=CC=CC2=C1C=CN2)O	InChI=1S/C14H20N2O2/c1-10(2)16-8-11(17)9-18-14-5-3-4-13-12(14)6-7-15-13/h3-7,10-11,15-17H,8-9H2,1-2H3	JZQKKSLKJUAGIC-UHFFFAOYSA-N	C14H20N2O2	248.152478
4829	CCC1=CN=C(C=C1)CCOC2=CC=C(C=C2)CC3C(=O)NC(=O)S3	4829	TRUE	4829	HYAFETHFCAUJAY-UHFFFAOYSA-N	HYAFETHFCAUJAY	EQX328602.txt		TRUE	355.112333333333:34027856;327.1171:32521.1;312.1065:1222663.2;284.111533333333:223480.9;193.020366666667:43431;178.0095:231799.5;151.022325:48058;150.014483333333:948189.6;149.006675:342251.3;147.99895:14350.1;145.02955:26084.2;121.029633333333:40627.5;119.05034:211381.9;118.04255:48633.3;117.0347:549421.3;116.02685:9648.3;114.9734:59942.1;106.0424:12436.8;71.967575:67890.6;56.9805:6775.2;	TRUE	4829	4829	Pioglitazone	5-[[4-[2-(5-ethylpyridin-2-yl)ethoxy]phenyl]methyl]-1,3-thiazolidine-2,4-dione	CCC1=CN=C(C=C1)CCOC2=CC=C(C=C2)CC3C(=O)NC(=O)S3	InChI=1S/C19H20N2O3S/c1-2-13-3-6-15(20-12-13)9-10-24-16-7-4-14(5-8-16)11-17-18(22)21-19(23)25-17/h3-8,12,17H,2,9-11H2,1H3,(H,21,22,23)	HYAFETHFCAUJAY-UHFFFAOYSA-N	C19H20N2O3S	356.119464
6921791	CCN1C=C(C(=O)C2=CN=C(N=C21)N3CC[NH2+]CC3)C(=O)[O-]	6921791	TRUE	6921791	JOHZPMXAZQZXHR-UHFFFAOYSA-N	JOHZPMXAZQZXHR	EQX307501.txt		TRUE	306.1445:162046.2;304.140416666667:196371161.9;286.129066666667:1785537.6;276.109175:4310194.6;261.09824:10162096.1;260.15095:10210668.8;259.082625:1409161.4;258.135025:523110.2;258.0988:1124771;247.0828:61346.7;243.12412:6585707.8;241.07195:713864.5;235.0827:274999.9;233.06698:18374311.2;230.1398:86514.4;230.1039:89329.2;228.101:204162.5;217.108466666667:101775392.7;215.09284:3477884.3;215.05642…	TRUE	6921791	4831	Pipemidic acid	8-ethyl-5-oxo-2-piperazin-1-ylpyrido[2,3-d]pyrimidine-6-carboxylic acid	CCN1C=C(C(=O)C2=CN=C(N=C21)N3CCNCC3)C(=O)O	InChI=1S/C14H17N5O3/c1-2-18-8-10(13(21)22)11(20)9-7-16-14(17-12(9)18)19-5-3-15-4-6-19/h7-8,15H,2-6H2,1H3,(H,21,22)	JOHZPMXAZQZXHR-UHFFFAOYSA-N	C14H17N5O3	303.133139
4843	C1CC(=O)N(C1)CC(=O)N	4843	TRUE	4843	GMZVRMREEHBGGF-UHFFFAOYSA-N	GMZVRMREEHBGGF	EQX307601.txt		TRUE	143.081475:690375.8;126.05495:12705444;98.0600333333333:29512729.4;83.08555:26383.9;80.0494666666667:77878;70.0651:8638612.7;69.0699:26739.3;69.03345:4000660.7;68.0494166666667:666237.4;	TRUE	4843	4843	Piracetam	2-(2-oxopyrrolidin-1-yl)acetamide	C1CC(=O)N(C1)CC(=O)N	InChI=1S/C6H10N2O2/c7-5(9)4-8-3-1-2-6(8)10/h1-4H2,(H2,7,9)	GMZVRMREEHBGGF-UHFFFAOYSA-N	C6H10N2O2	142.074228
4886	CCCCOC1=CC=C(C=C1)OCCCN2CCOCC2	4886	TRUE	4886	DQKXQSGTHWVTAD-UHFFFAOYSA-N	DQKXQSGTHWVTAD	EQX327301.txt		TRUE	294.20625:1901360000;238.14355:5608207;237.1353:899118.1;207.13795:13032758;179.10655:49295060;166.0988:1489665;151.07528:163802400;133.06475:2938169.2;128.106933333333:325225920;126.091325:3641496.8;123.043985714286:194823312;121.03962:11905321;115.0542:201417.2;114.0913:1175570.8;111.044033333333:8197823.5;110.03625:4343701.5;109.0284:7442924.5;107.04905:2055927.6;105.06984:4169699.5;105.04474:…	TRUE	4886	4886	Pramoxine	4-[3-(4-butoxyphenoxy)propyl]morpholine	CCCCOC1=CC=C(C=C1)OCCCN2CCOCC2	InChI=1S/C17H27NO3/c1-2-3-12-20-16-5-7-17(8-6-16)21-13-4-9-18-10-14-19-15-11-18/h5-8H,2-4,9-15H2,1H3	DQKXQSGTHWVTAD-UHFFFAOYSA-N	C17H27NO3	293.199094
4891	C1CCC(CC1)C(=O)N2CC3C4=CC=CC=C4CCN3C(=O)C2	4891	TRUE	4891	FSVJFNAIGNNGKK-UHFFFAOYSA-N	FSVJFNAIGNNGKK	EQX327201.txt		TRUE	313.191033333333:602181376;285.195975:10801293;256.169625:8662378;254.1535:379657.1;203.117733333333:647414656;201.10195:1416639.1;186.091533333333:1129647;185.10735:2766198;176.1067:724654.8;175.12298:24412366;174.0913:136764752;173.10738:2291354;171.0916:375825.3;158.09638:11295951;156.0807:629989.5;155.060266666667:2196675.2;146.096383333333:42381684;145.088633333333:11322106;145.06485:1896194…	TRUE	4891	4891	Praziquantel	2-(cyclohexanecarbonyl)-3,6,7,11b-tetrahydro-1H-pyrazino[2,1-a]isoquinolin-4-one	C1CCC(CC1)C(=O)N2CC3C4=CC=CC=C4CCN3C(=O)C2	InChI=1S/C19H24N2O2/c22-18-13-20(19(23)15-7-2-1-3-8-15)12-17-16-9-5-4-6-14(16)10-11-21(17)18/h4-6,9,15,17H,1-3,7-8,10-13H2	FSVJFNAIGNNGKK-UHFFFAOYSA-N	C19H24N2O2	312.183778
4906	CCCNC(C)C(=O)NC1=CC=CC=C1C	4906	TRUE	4906	MVFGUOIZUNYYSO-UHFFFAOYSA-N	MVFGUOIZUNYYSO	EQX314101.txt		TRUE	221.1652:174831007.3;136.075983333333:21075527.8;134.0966:1547260;118.0653:5865343.5;109.064966666667:4171294.2;108.080975:5388871.8;93.0574333333333:14912181.2;91.0544:6964464.8;86.0965:1204285981.1;58.06525:4218116.5;53.0024:1758299;	TRUE	4906	4906	Prilocaine	N-(2-methylphenyl)-2-(propylamino)propanamide	CCCNC(C)C(=O)NC1=CC=CC=C1C	InChI=1S/C13H20N2O/c1-4-9-14-11(3)13(16)15-12-8-6-5-7-10(12)2/h5-8,11,14H,4,9H2,1-3H3,(H,15,16)	MVFGUOIZUNYYSO-UHFFFAOYSA-N	C13H20N2O	220.157563
4908	CC(CCCN)NC1=C2C(=CC(=C1)OC)C=CC=N2	4908	TRUE	4908	INDBQLZJXZLFIT-UHFFFAOYSA-N	INDBQLZJXZLFIT	EQX300901.txt		TRUE	260.1756:168983036.1;243.14918:246380431.7;241.133366666667:36189101.7;228.1258:183223.8;227.1179:326515.7;226.1102:1264166.3;215.1181:281143.3;213.1026:242115.8;201.102025:1635794.1;200.094466666667:729332.5;199.086466666667:739021.7;198.115:902235.1;198.07905:191686.9;187.086516666667:30651611.4;186.078825:2753605.4;185.0711:822394.1;175.086516666667:142721140;174.07874:14680327.9;174.0549:1140…	TRUE	4908	4908	Primaquine	4-N-(6-methoxyquinolin-8-yl)pentane-1,4-diamine	CC(CCCN)NC1=C2C(=CC(=C1)OC)C=CC=N2	InChI=1S/C15H21N3O/c1-11(5-3-7-16)18-14-10-13(19-2)9-12-6-4-8-17-15(12)14/h4,6,8-11,18H,3,5,7,16H2,1-2H3	INDBQLZJXZLFIT-UHFFFAOYSA-N	C15H21N3O	259.168462
4909	CCC1(C(=O)NCNC1=O)C2=CC=CC=C2	4909	TRUE	4909	DQMZLTXERSFNPB-UHFFFAOYSA-N	DQMZLTXERSFNPB	EAX019501.mb		TRUE	219.1127:999;190.086133333333:13;176.1076:14;174.0912875:786;162.091254545455:999;146.09665:8;146.059975:23;145.0648:31;134.096436363636:96;133.05212:47;131.08545:17;119.085491666667:356;117.069763636364:278;115.054183333333:88;106.0651:243;91.0541785714286:999;	TRUE	4909	4909	Primidone	5-ethyl-5-phenyl-1,3-diazinane-4,6-dione	CCC1(C(=O)NCNC1=O)C2=CC=CC=C2	InChI=1S/C12H14N2O2/c1-2-12(9-6-4-3-5-7-9)10(15)13-8-14-11(12)16/h3-7H,2,8H2,1H3,(H,13,15)(H,14,16)	DQMZLTXERSFNPB-UHFFFAOYSA-N	C12H14N2O2	218.105528
4927	CC(CN1C2=CC=CC=C2SC3=CC=CC=C31)N(C)C	4927	TRUE	4927	PWWVAXIEGOYWEE-UHFFFAOYSA-N	PWWVAXIEGOYWEE	XX849001		TRUE	285.142:47580212;240.0841:12843676;225.0607:1132441.9;207.1042:721512.4;206.0964:250654.4;198.0372:39777344;162.0372:1602816.4;136.0216:234079.3;105.0698:686185.2;86.0964:174112880;84.0808:1637501;71.073:10065790;70.0651:418964.5;58.0653:968774.4;56.0496:1513295;	TRUE	4927	4927	Promethazine	N,N-dimethyl-1-phenothiazin-10-ylpropan-2-amine	CC(CN1C2=CC=CC=C2SC3=CC=CC=C31)N(C)C	InChI=1S/C17H20N2S/c1-13(18(2)3)12-19-14-8-4-6-10-16(14)20-17-11-7-5-9-15(17)19/h4-11,13H,12H2,1-3H3	PWWVAXIEGOYWEE-UHFFFAOYSA-N	C17H20N2S	284.13472
4928	CC(C)NC1=NC(=NC(=N1)OC)NC(C)C	4928	TRUE	4928	ISEUFVQQFVOBCY-UHFFFAOYSA-N	ISEUFVQQFVOBCY	EAX013201.mb		TRUE	226.166245454545:999;211.1418:1;184.119275:999;152.118316666667:6;152.0932:3;142.072425:999;128.08195:1;125.045666666667:11;110.0713875:9;110.04616:32;100.050572727273:727;99.0664833333333:88;86.03491:728;85.0509:39;83.02396:58;82.0399833333333:79;75.0552875:144;74.0712:6;69.0083333333333:50;68.0242777777778:305;58.0286666666667:40;57.0446857142857:288;	TRUE	4928	4928	Prometon	6-methoxy-2-N,4-N-di(propan-2-yl)-1,3,5-triazine-2,4-diamine	CC(C)NC1=NC(=NC(=N1)OC)NC(C)C	InChI=1S/C10H19N5O/c1-6(2)11-8-13-9(12-7(3)4)15-10(14-8)16-5/h6-7H,1-5H3,(H2,11,12,13,14,15)	ISEUFVQQFVOBCY-UHFFFAOYSA-N	C10H19N5O	225.15896
4929	CC(C)NC1=NC(=NC(=N1)SC)NC(C)C	4929	TRUE	4929	AAEVYOVXGOFMJO-UHFFFAOYSA-N	AAEVYOVXGOFMJO	EAX013301.mb		TRUE	242.143372727273:999;227.119966666667:2;200.096723076923:999;194.1399:4;185.0733:1;184.065166666667:5;158.049584615385:999;152.118383333333:15;152.093216666667:13;143.026216666667:14;128.05675:8;127.09786:5;116.02768:556;112.0618:7;110.0713375:24;110.0461875:200;91.0324625:146;85.076:2;85.0509166666667:458;74.0058571428571:247;68.0243363636364:904;	TRUE	4929	4929	Prometryn	6-methylsulfanyl-2-N,4-N-di(propan-2-yl)-1,3,5-triazine-2,4-diamine	CC(C)NC1=NC(=NC(=N1)SC)NC(C)C	InChI=1S/C10H19N5S/c1-6(2)11-8-13-9(12-7(3)4)15-10(14-8)16-5/h6-7H,1-5H3,(H2,11,12,13,14,15)	AAEVYOVXGOFMJO-UHFFFAOYSA-N	C10H19N5S	241.136117
4931	CC(C)N(C1=CC=CC=C1)C(=O)CCl	4931	TRUE	4931	MFOUDYKPLGXPGO-UHFFFAOYSA-N	MFOUDYKPLGXPGO	EAX070801.mb		TRUE	212.083844444444:999;194.073157142857:3;170.036821428571:999;152.026057142857:208;134.06:44;125.015366666667:15;117.05728:10;112.0073:5;106.0651:574;105.04468:55;95.049125:115;94.0650692307692:999;93.0572166666667:18;92.06195:4;91.0542375:40;79.0542166666667:67;77.03843:190;76.9787444444444:36;75.9949:4;53.0385:8;	TRUE	4931	4931	Propachlor	2-chloro-N-phenyl-N-propan-2-ylacetamide	CC(C)N(C1=CC=CC=C1)C(=O)CCl	InChI=1S/C11H14ClNO/c1-9(2)13(11(14)8-12)10-6-4-3-5-7-10/h3-7,9H,8H2,1-2H3	MFOUDYKPLGXPGO-UHFFFAOYSA-N	C11H14ClNO	211.076392
4933	CCC(=O)NC1=CC(=C(C=C1)Cl)Cl	4933	TRUE	4933	LFULEKSKNZEWOE-UHFFFAOYSA-N	LFULEKSKNZEWOE	EQX305102.txt		TRUE	215.99876:148854143.9;199.9674:89192.2;185.95175:231501.6;160.956566666667:718747.2;159.9726:77760731.2;149.9751:160474.6;124.979933333333:194315.7;123.99588:3192403.8;88.0193:595709.8;	TRUE	4933	4933	Propanil	N-(3,4-dichlorophenyl)propanamide	CCC(=O)NC1=CC(=C(C=C1)Cl)Cl	InChI=1S/C9H9Cl2NO/c1-2-9(13)12-6-3-4-7(10)8(11)5-6/h3-5H,2H2,1H3,(H,12,13)	LFULEKSKNZEWOE-UHFFFAOYSA-N	C9H9Cl2NO	217.006119
4937	CC(C)NC1=NC(=NC(=N1)Cl)NC(C)C	4937	TRUE	4937	WJNRPILHGGKWCK-UHFFFAOYSA-N	WJNRPILHGGKWCK	EAX274101.mb		TRUE	230.1167:999;188.069833333333:999;172.03775:1;152.118475:6;152.093175:6;146.022830769231:999;128.05665:20;110.0712:10;110.046125:136;104.001009090909:853;79.0057875:574;68.02431:458;61.9791833333333:44;	TRUE	4937	4937	Propazine	6-chloro-2-N,4-N-di(propan-2-yl)-1,3,5-triazine-2,4-diamine	CC(C)NC1=NC(=NC(=N1)Cl)NC(C)C	InChI=1S/C9H16ClN5/c1-5(2)11-8-13-7(10)14-9(15-8)12-6(3)4/h5-6H,1-4H3,(H2,11,12,13,14,15)	WJNRPILHGGKWCK-UHFFFAOYSA-N	C9H16ClN5	229.109423
4946	CC(C)NCC(COC1=CC=CC2=CC=CC=C21)O	4946	TRUE	4946	AQHHHDLHHXJYJD-UHFFFAOYSA-N	AQHHHDLHHXJYJD	EAX017101.mb		TRUE	260.1645:999;242.1538:76;225.127:14;218.11745:241;200.1072:17;183.080345454545:999;182.0722:35;171.08036:54;168.0568:134;165.069745454545:391;157.064691666667:788;155.085454545455:999;155.06026:999;154.07752:225;153.069855555556:471;145.06465:242;144.05682:43;143.08555:18;143.048916666667:66;141.069818181818:127;132.101825:66;129.069772727273:999;128.061916666667:504;127.05425:77;117.06982:131;11…	TRUE	4946	4946	Propranolol	1-naphthalen-1-yloxy-3-(propan-2-ylamino)propan-2-ol	CC(C)NCC(COC1=CC=CC2=CC=CC=C21)O	InChI=1S/C16H21NO2/c1-12(2)17-10-14(18)11-19-16-9-5-7-13-6-3-4-8-15(13)16/h3-9,12,14,17-18H,10-11H2,1-2H3	AQHHHDLHHXJYJD-UHFFFAOYSA-N	C16H21NO2	259.157229
4992	CN(C)CCN(CC1=CC=C(C=C1)OC)C2=CC=CC=N2	4992	TRUE	4992	YECBIJXISLIIDS-UHFFFAOYSA-N	YECBIJXISLIIDS	EQX300601.txt		TRUE	286.19165:221011104;241.133775:341383131.5;164.11845:2745209.8;121.065:675481275.9;119.06062:3260837.7;107.0492:956523.4;106.0415:10827390.9;105.044833333333:12624410.2;103.0544:860553;96.0446:928015;95.0493:43898221.2;93.0699666666667:3881526;91.05432:55451325.3;81.0336:1026142.4;79.018:704305.7;78.0463666666667:30166509.5;77.0386:7053528.7;72.0808166666667:4304474.5;70.0652:623648.5;65.0387:447…	TRUE	4992	4992	Pyrilamine	N'-[(4-methoxyphenyl)methyl]-N,N-dimethyl-N'-pyridin-2-ylethane-1,2-diamine	CN(C)CCN(CC1=CC=C(C=C1)OC)C2=CC=CC=N2	InChI=1S/C17H23N3O/c1-19(2)12-13-20(17-6-4-5-11-18-17)14-15-7-9-16(21-3)10-8-15/h4-11H,12-14H2,1-3H3	YECBIJXISLIIDS-UHFFFAOYSA-N	C17H23N3O	285.184112
5035	C1CCN(CC1)CCOC2=CC=C(C=C2)C(=O)C3=C(SC4=C3C=CC(=C4)O)C5=CC=C(C=C5)O	5035	TRUE	5035	GZUITABIAKMVPG-UHFFFAOYSA-N	GZUITABIAKMVPG	XX853653		TRUE	472.1588:3798699;387.0697:15010.4;378.1174:5680.3;374.0615:6620.7;361.054:801702.6;360.0462:1347710;359.0387:56891.5;350.1218:13139.8;343.0432:56519.2;332.0511:77224.7;331.0427:43646.9;316.0559:17003.1;315.0487:6686.2;305.0269:4077.7;303.0485:12643.5;267.0123:160805.7;266.0413:4482.4;266.0043:21684.8;253.0329:7677.9;241.0329:276063.6;240.025:388313.4;239.0172:553816.8;238.0094:5487.2;229.0326:720…	FALSE	5035	5035	Raloxifene	[6-hydroxy-2-(4-hydroxyphenyl)-1-benzothiophen-3-yl]-[4-(2-piperidin-1-ylethoxy)phenyl]methanone	C1CCN(CC1)CCOC2=CC=C(C=C2)C(=O)C3=C(SC4=C3C=CC(=C4)O)C5=CC=C(C=C5)O	InChI=1S/C28H27NO4S/c30-21-8-4-20(5-9-21)28-26(24-13-10-22(31)18-25(24)34-28)27(32)19-6-11-23(12-7-19)33-17-16-29-14-2-1-3-15-29/h4-13,18,30-31H,1-3,14-17H2	GZUITABIAKMVPG-UHFFFAOYSA-N	C28H27NO4S	473.16608
5071	CC(C12CC3CC(C1)CC(C3)C2)N	5071	TRUE	5071	UBCHPRBFMUDMNC-UHFFFAOYSA-N	UBCHPRBFMUDMNC	EQX314901.txt		TRUE	180.17455:815149047.4;163.148083333333:1070029759.6;161.1323:640466.3;135.1167:69450626.3;121.101083333333:102784118.2;119.0854:2071993;119.0604:1259051.9;109.101133333333:5937309.7;109.06475:2919518.2;107.085433333333:161256238;105.0699:9525372;105.0447:4182267.2;97.1012:5164943.8;95.0854333333333:78130915.5;95.0491:11489909.5;93.0697333333333:146722697.9;91.05408:25737400.2;83.085475:14300707.4…	TRUE	5071	5071	Rimantadine	1-(1-adamantyl)ethanamine	CC(C12CC3CC(C1)CC(C3)C2)N	InChI=1S/C12H21N/c1-8(13)12-5-9-2-10(6-12)4-11(3-9)7-12/h8-11H,2-7,13H2,1H3	UBCHPRBFMUDMNC-UHFFFAOYSA-N	C12H21N	179.1674
5073	CC1=C(C(=O)N2CCCCC2=N1)CCN3CCC(CC3)C4=NOC5=C4C=CC(=C5)F	5073	TRUE	5073	RAPZEAPATHNIPO-UHFFFAOYSA-N	RAPZEAPATHNIPO	EQX335301.txt		TRUE	411.219066666667:888337792;191.1177125:979095488;189.1023:193757.5;176.094533333333:829798.3;175.086566666667:794978.1;173.1073:736889.5;167.081566666667:1197579.2;163.12288:15471283;163.0865:16211770;162.0475:146128.2;161.07098:1986581.9;150.07882:19260066;149.1074:552928.1;149.0709:2468487.2;148.112:9721852;148.09965:600139.2;147.091725:600184.7;146.09655:691958.9;137.0709:202629.2;135.09166666…	TRUE	5073	5073	Risperidone	3-[2-[4-(6-fluoro-1,2-benzoxazol-3-yl)piperidin-1-yl]ethyl]-2-methyl-6,7,8,9-tetrahydropyrido[1,2-a]pyrimidin-4-one	CC1=C(C(=O)N2CCCCC2=N1)CCN3CCC(CC3)C4=NOC5=C4C=CC(=C5)F	InChI=1S/C23H27FN4O2/c1-15-18(23(29)28-10-3-2-4-21(28)25-15)9-13-27-11-7-16(8-12-27)22-19-6-5-17(24)14-20(19)30-26-22/h5-6,14,16H,2-4,7-13H2,1H3	RAPZEAPATHNIPO-UHFFFAOYSA-N	C23H27FN4O2	410.211804
5094	CN1C(=CN=C1COC(=O)N)[N+](=O)[O-]	5094	TRUE	5094	PQFRTXSWDXZRRS-UHFFFAOYSA-N	PQFRTXSWDXZRRS	EQX369501.txt		TRUE	201.062066666667:11174880;140.045533333333:167139040;110.047583333333:6764122.5;109.0397:40081.4;97.03965:21204.3;94.0525714285714:3772047.2;83.06045:26274.7;82.0526:2330693.2;81.0447571428571:339520.6;79.029075:139368;72.00802:713218.9;71.024025:994184.3;69.0447:100688;68.0369:107054.6;67.0416857142857:5533146;66.0339:6540189;56.0131333333333:98953.7;55.0417:48986076;54.0338888888889:7286724.5;5…	TRUE	5094	5094	Ronidazole	(1-methyl-5-nitroimidazol-2-yl)methyl carbamate	CN1C(=CN=C1COC(=O)N)[N+](=O)[O-]	InChI=1S/C6H8N4O4/c1-9-4(3-14-6(7)11)8-2-5(9)10(12)13/h2H,3H2,1H3,(H2,7,11)	PQFRTXSWDXZRRS-UHFFFAOYSA-N	C6H8N4O4	200.054555
5143	C1=CC=C2C(=C1)C(=O)NS2(=O)=O	5143	TRUE	5143	CVHZOJJKTDOEJC-UHFFFAOYSA-N	CVHZOJJKTDOEJC	EAX281602.mb		TRUE	181.9917:999;105.9602:14;61.9706142857143:159;	TRUE	5143	5143	Saccharin	1,1-dioxo-1,2-benzothiazol-3-one	C1=CC=C2C(=C1)C(=O)NS2(=O)=O	InChI=1S/C7H5NO3S/c9-7-5-3-1-2-4-6(5)12(10,11)8-7/h1-4H,(H,8,9)	CVHZOJJKTDOEJC-UHFFFAOYSA-N	C7H5NO3S	182.999014
5215	C1=CN=C(N=C1)NS(=O)(=O)C2=CC=C(C=C2)N	5215	TRUE	5215	SEEPANYCNGTZFQ-UHFFFAOYSA-N	SEEPANYCNGTZFQ	EAX017901.mb		TRUE	251.0598125:999;233.049333333333:53;185.08208:68;176.012:17;174.02175:31;158.00184:105;156.011266666667:999;147.0352:16;112.0337:8;110.060033333333:94;108.044321428571:999;96.0555928571429:402;96.04455:23;94.0650692307692:113;93.0573:31;92.0494142857143:999;80.0493833333333:142;78.0339:16;68.04943:104;67.02905:15;65.03854:712;	TRUE	5215	5215	Sulfadiazine	4-amino-N-pyrimidin-2-ylbenzenesulfonamide	C1=CN=C(N=C1)NS(=O)(=O)C2=CC=C(C=C2)N	InChI=1S/C10H10N4O2S/c11-8-2-4-9(5-3-8)17(15,16)14-10-12-6-1-7-13-10/h1-7H,11H2,(H,12,13,14)	SEEPANYCNGTZFQ-UHFFFAOYSA-N	C10H10N4O2S	250.052447
5216	CCNC1=NC(=NC(=N1)Cl)NCC	5216	TRUE	5216	ODCWYMIRDDJXKW-UHFFFAOYSA-N	ODCWYMIRDDJXKW	EAX026201.mb		TRUE	202.08545:999;200.0703:9;174.054158333333:419;166.108758333333:206;146.02298:45;138.07753:45;132.032358333333:999;124.086992307692:999;110.0462:7;107.037166666667:11;104.00105:999;96.0556416666667:581;90.01051:33;79.0057625:54;71.0603181818182:376;68.02429:999;61.9791428571429:126;	TRUE	5216	5216	Simazine	6-chloro-2-N,4-N-diethyl-1,3,5-triazine-2,4-diamine	CCNC1=NC(=NC(=N1)Cl)NCC	InChI=1S/C7H12ClN5/c1-3-9-6-11-5(8)12-7(13-6)10-4-2/h3-4H2,1-2H3,(H2,9,10,11,12,13)	ODCWYMIRDDJXKW-UHFFFAOYSA-N	C7H12ClN5	201.078123
5253	CC(C)NCC(C1=CC=C(C=C1)NS(=O)(=O)C)O	5253	TRUE	5253	ZBMZVLHSJCTVON-UHFFFAOYSA-N	ZBMZVLHSJCTVON	EAX017002.mb		TRUE	271.11185:999;253.101625:999;210.0466:82;174.116075:999;	TRUE	5253	5253	Sotalol	N-[4-[1-hydroxy-2-(propan-2-ylamino)ethyl]phenyl]methanesulfonamide	CC(C)NCC(C1=CC=C(C=C1)NS(=O)(=O)C)O	InChI=1S/C12H20N2O3S/c1-9(2)13-8-12(15)10-4-6-11(7-5-10)14-18(3,16)17/h4-7,9,12-15H,8H2,1-3H3	ZBMZVLHSJCTVON-UHFFFAOYSA-N	C12H20N2O3S	272.119464
5291	CC1=C(C=C(C=C1)NC(=O)C2=CC=C(C=C2)CN3CCN(CC3)C)NC4=NC=CC(=N4)C5=CN=CC=C5	5291	TRUE	5291	KTUFNOKKBVMGRW-UHFFFAOYSA-N	KTUFNOKKBVMGRW	EQX363302.txt		TRUE	492.2518:2555120.2;465.2404:13356.5;425.1495:89310.1;421.1783:22967.6;419.1613:864.1;394.1664:7071.8;393.159325:284008.9;392.151733333333:21345.6;388.214466666667:23379.8;378.1359:8988.8;377.1413:1741.9;374.1411:1674.2;365.1407:2657.5;362.19875:854;351.12395:529.8;350.15325:1579.3;335.1882:4483.2;315.1253:2618.2;314.1174:547.6;302.10478:401927.1;289.12255:1963.3;288.10165:1530.5;287.0937:632.7;28…	TRUE	5291	5291	Imatinib	4-[(4-methylpiperazin-1-yl)methyl]-N-[4-methyl-3-[(4-pyridin-3-ylpyrimidin-2-yl)amino]phenyl]benzamide	CC1=C(C=C(C=C1)NC(=O)C2=CC=C(C=C2)CN3CCN(CC3)C)NC4=NC=CC(=N4)C5=CN=CC=C5	InChI=1S/C29H31N7O/c1-21-5-10-25(18-27(21)34-29-31-13-11-26(33-29)24-4-3-12-30-19-24)32-28(37)23-8-6-22(7-9-23)20-36-16-14-35(2)15-17-36/h3-13,18-19H,14-17,20H2,1-2H3,(H,32,37)(H,31,33,34)	KTUFNOKKBVMGRW-UHFFFAOYSA-N	C29H31N7O	493.259009
5323	COC1=NC(=NC(=C1)NS(=O)(=O)C2=CC=C(C=C2)N)OC	5323	TRUE	5323	ZZORFUFYDOWNEF-UHFFFAOYSA-N	ZZORFUFYDOWNEF	EAX018302.mb		TRUE	309.066228571429:999;277.0397:157;253.0294:39;245.10415:123;230.080616666667:859;229.072883333333:315;220.01855:26;215.0572:283;213.07825:35;200.0702:43;199.06208:92;198.05435:27;196.0184:61;195.023216666667:999;188.046566666667:74;187.07545:17;185.0388:71;177.06685:81;174.067428571429:199;173.059533333333:97;172.0522:55;171.023428571429:217;161.07195:98;156.0567:153;156.01245:37;155.00465:75;154…	TRUE	5323	5323	Sulfadimethoxine	4-amino-N-(2,6-dimethoxypyrimidin-4-yl)benzenesulfonamide	COC1=NC(=NC(=C1)NS(=O)(=O)C2=CC=C(C=C2)N)OC	InChI=1S/C12H14N4O4S/c1-19-11-7-10(14-12(15-11)20-2)16-21(17,18)9-5-3-8(13)4-6-9/h3-7H,13H2,1-2H3,(H,14,15,16)	ZZORFUFYDOWNEF-UHFFFAOYSA-N	C12H14N4O4S	310.073576
5327	CC1=CC(=NC(=N1)NS(=O)(=O)C2=CC=C(C=C2)N)C	5327	TRUE	5327	ASWVTGNCAZCNNR-UHFFFAOYSA-N	ASWVTGNCAZCNNR	EAX018101.mb		TRUE	279.091271428571:999;261.08025:9;213.113433333333:162;204.04366:346;186.033538461538:999;156.011254545455:693;149.023407692308:60;125.070875:135;124.086878571429:999;123.079111111111:44;122.0712125:72;110.060116666667:86;108.044375:922;107.060275:119;96.068125:45;96.0446:17;95.0603125:128;93.0573625:66;92.049475:917;82.06515:60;81.0447:41;80.04946:187;78.0336:12;68.0494875:99;65.0386:656;	TRUE	5327	5327	Sulfamethazine	4-amino-N-(4,6-dimethylpyrimidin-2-yl)benzenesulfonamide	CC1=CC(=NC(=N1)NS(=O)(=O)C2=CC=C(C=C2)N)C	InChI=1S/C12H14N4O2S/c1-8-7-9(2)15-12(14-8)16-19(17,18)11-5-3-10(13)4-6-11/h3-7H,13H2,1-2H3,(H,14,15,16)	ASWVTGNCAZCNNR-UHFFFAOYSA-N	C12H14N4O2S	278.083747
5329	CC1=CC(=NO1)NS(=O)(=O)C2=CC=C(C=C2)N	5329	TRUE	5329	JLKIGFTWXXRPMT-UHFFFAOYSA-N	JLKIGFTWXXRPMT	EAX029802.mb		TRUE	252.044933333333:999;156.0125:999;92.0505333333333:831;63.96245:999;	TRUE	5329	5329	Sulfamethoxazole	4-amino-N-(5-methyl-1,2-oxazol-3-yl)benzenesulfonamide	CC1=CC(=NO1)NS(=O)(=O)C2=CC=C(C=C2)N	InChI=1S/C10H11N3O3S/c1-7-6-10(12-16-7)13-17(14,15)9-4-2-8(11)3-5-9/h2-6H,11H2,1H3,(H,12,13)	JLKIGFTWXXRPMT-UHFFFAOYSA-N	C10H11N3O3S	253.052112
5336	C1=CC=NC(=C1)NS(=O)(=O)C2=CC=C(C=C2)N	5336	TRUE	5336	GECHUMIMRBOMGK-UHFFFAOYSA-N	GECHUMIMRBOMGK	EAX023401.mb		TRUE	250.064488888889:999;232.05368:64;186.102425:15;184.086885714286:641;183.079125:50;169.076033333333:8;168.068225:48;167.0604:126;157.075833333333:13;157.00665:114;156.011430769231:999;120.0556:11;110.0599625:99;108.044392307692:999;96.0444:49;95.0603214285714:470;94.06505:5;94.0525:134;93.05729:105;93.044775:63;92.0494285714286:999;80.0494833333333:136;79.0178:14;78.0337555555556:26;69.0335:8;68.…	TRUE	5336	5336	Sulfapyridine	4-amino-N-pyridin-2-ylbenzenesulfonamide	C1=CC=NC(=C1)NS(=O)(=O)C2=CC=C(C=C2)N	InChI=1S/C11H11N3O2S/c12-9-4-6-10(7-5-9)17(15,16)14-11-3-1-2-8-13-11/h1-8H,12H2,(H,13,14)	GECHUMIMRBOMGK-UHFFFAOYSA-N	C11H11N3O2S	249.057198
5340	C1=CC(=CC=C1N)S(=O)(=O)NC2=NC=CS2	5340	TRUE	5340	JNMRHUJNCSQMMB-UHFFFAOYSA-N	JNMRHUJNCSQMMB	EAX018502.mb		TRUE	254.0061:999;190.04435:56;156.01255:999;97.9942833333333:999;92.0504:345;65.0145:442;63.9624375:877;	TRUE	5340	5340	Sulfathiazole	4-amino-N-(1,3-thiazol-2-yl)benzenesulfonamide	C1=CC(=CC=C1N)S(=O)(=O)NC2=NC=CS2	InChI=1S/C9H9N3O2S2/c10-7-1-3-8(4-2-7)16(13,14)12-9-11-5-6-15-9/h1-6H,10H2,(H,11,12)	JNMRHUJNCSQMMB-UHFFFAOYSA-N	C9H9N3O2S2	255.013619
5355	CCN1CCCC1CNC(=O)C2=C(C=CC(=C2)S(=O)(=O)N)OC	5355	TRUE	5355	BGRJTUBHPOOWDU-UHFFFAOYSA-N	BGRJTUBHPOOWDU	EQX302702.txt		TRUE	340.1334:2803784.4;261.14835:112159.3;200.0023:3660.6;186.023025:276653.7;184.0073:17073.9;172.0076:6035.5;163.05135:12096.8;158.028:14276.3;156.012483333333:2536611.6;148.0404:3615.8;147.0326:1777.6;139.99375:12466.2;122.06118:34333;120.0455:48963.9;108.0455:3153;107.05028:6035.3;107.0377:5969.5;106.02985:5254.8;95.0139:3002;93.96042:25255.1;93.03456:23715.1;92.0506:210873.6;91.0189:3481.6;80.96…	TRUE	5355	5355	Sulpiride	N-[(1-ethylpyrrolidin-2-yl)methyl]-2-methoxy-5-sulfamoylbenzamide	CCN1CCCC1CNC(=O)C2=C(C=CC(=C2)S(=O)(=O)N)OC	InChI=1S/C15H23N3O4S/c1-3-18-8-4-5-11(18)10-17-15(19)13-9-12(23(16,20)21)6-7-14(13)22-2/h6-7,9,11H,3-5,8,10H2,1-2H3,(H,17,19)(H2,16,20,21)	BGRJTUBHPOOWDU-UHFFFAOYSA-N	C15H23N3O4S	341.140927
5391	CN1C2=C(C=C(C=C2)Cl)C(=NC(C1=O)O)C3=CC=CC=C3	5391	TRUE	5391	SEQDDYPDSLOBDC-UHFFFAOYSA-N	SEQDDYPDSLOBDC	XX860501		TRUE	301.0739:117622880;283.0633:60260400;273.079:390989.2;271.0632:408137.4;257.0472:1023078.6;255.0683:285094656;245.0842:1158670.1;239.0369:1430425.8;228.0573:9722644;221.0834:519033.2;219.0916:387919.5;216.0575:3904562.2;205.0758:577494.2;193.0886:12872646;181.0883:328951.3;180.021:7118197;177.0214:5879344;170.0366:388173.3;166.0057:539024.9;165.0698:329656.8;152.0261:1443543.1;150.0106:458780.7;1…	TRUE	5391	5391	Temazepam	7-chloro-3-hydroxy-1-methyl-5-phenyl-3H-1,4-benzodiazepin-2-one	CN1C2=C(C=C(C=C2)Cl)C(=NC(C1=O)O)C3=CC=CC=C3	InChI=1S/C16H13ClN2O2/c1-19-13-8-7-11(17)9-12(13)14(18-15(20)16(19)21)10-5-3-2-4-6-10/h2-9,15,20H,1H3	SEQDDYPDSLOBDC-UHFFFAOYSA-N	C16H13ClN2O2	300.066555
5430	C1=CC=C2C(=C1)NC(=N2)C3=CSC=N3	5430	TRUE	5430	WJCNZQLZVWNLKY-UHFFFAOYSA-N	WJCNZQLZVWNLKY	EQX318001.txt		TRUE	202.0433:665330373.2;175.03255:313106642.8;174.0247:1170451.3;170.071266666667:4299142.9;169.0635:1585122;168.0556:891825.8;162.0244:309499.5;161.0169:899751;158.071275:9412295.9;157.0634:2925132.7;152.01635:1375461.2;148.0214:960873.1;143.0604:17209906.5;142.0526:1064105.3;134.0057:5421466.1;131.0604:198707303.2;129.0449:1140852.9;119.0604:866959;118.05245:2977416.4;117.0574:622305.2;111.001:522…	TRUE	5430	5430	Thiabendazole	4-(1H-benzimidazol-2-yl)-1,3-thiazole	C1=CC=C2C(=C1)NC(=N2)C3=CSC=N3	InChI=1S/C10H7N3S/c1-2-4-8-7(3-1)12-10(13-8)9-5-14-6-11-9/h1-6H,(H,12,13)	WJCNZQLZVWNLKY-UHFFFAOYSA-N	C10H7N3S	201.036068
5455	CN(C)C(=S)SSC(=S)N(C)C	5455	TRUE	5455	KUAZQDVKQLNFPE-UHFFFAOYSA-N	KUAZQDVKQLNFPE	EQX372401.txt		TRUE	195.937766666667:435702.7;151.9656:21318.1;119.9936:4514175.5;105.04475:5964;95.04914:8284.5;88.0215:7704841;81.0698:14025.2;79.0541333333333:9700.5;76.95135:79341.6;76.021475:726300;74.0059:13594.8;72.998:2059279.9;71.9902:929333.2;69.0698:7354.6;67.05415:3769.3;65.0385:2482.4;63.9435375:213905.8;61.0106:75206.8;60.99806:138123.2;59.9902333333333:14668.2;59.9664666666667:48763;58.995:3465.5;58.0…	TRUE	5455	5455	Thiram	dimethylcarbamothioylsulfanyl N,N-dimethylcarbamodithioate	CN(C)C(=S)SSC(=S)N(C)C	InChI=1S/C6H12N2S4/c1-7(2)5(9)11-12-6(10)8(3)4/h1-4H3	KUAZQDVKQLNFPE-UHFFFAOYSA-N	C6H12N2S4	239.988333
5467	CCN(CC)CCNC(=O)C1=C(C=CC(=C1)S(=O)(=O)C)OC	5467	TRUE	5467	JTVPZMFULRWINT-UHFFFAOYSA-N	JTVPZMFULRWINT	EQX302802.txt		TRUE	185.0275:12605.89788;155.017266666667:41522.7;78.9859:19470.8;63.96242:14534.2;	TRUE	5467	5467	Tiapride	N-[2-(diethylamino)ethyl]-2-methoxy-5-methylsulfonylbenzamide	CCN(CC)CCNC(=O)C1=C(C=CC(=C1)S(=O)(=O)C)OC	InChI=1S/C15H24N2O4S/c1-5-17(6-2)10-9-16-15(18)13-11-12(22(4,19)20)7-8-14(13)21-3/h7-8,11H,5-6,9-10H2,1-4H3,(H,16,18)	JTVPZMFULRWINT-UHFFFAOYSA-N	C15H24N2O4S	328.145678
5510	CC1=CC(=CC=C1)N(C)C(=S)OC2=CC3=CC=CC=C3C=C2	5510	TRUE	5510	FUSNMLFNXJSCDI-UHFFFAOYSA-N	FUSNMLFNXJSCDI	EQX313101.txt		TRUE	180.04785:2325818.9;164.05295:4589127.6;149.0295:994388.8;148.0758:10436949.7;123.0263:1888935.1;120.080783333333:7038908.8;119.0603:390387.2;109.0649:1932296.8;107.0491:197847.3762;95.0492:213396.4695;93.0699:819315.6;92.0622:752143;91.05426:10932378.8;79.0542666666667:979045.9;65.03865:7160060.1;	TRUE	5510	5510	Tolnaftate	O-naphthalen-2-yl N-methyl-N-(3-methylphenyl)carbamothioate	CC1=CC(=CC=C1)N(C)C(=S)OC2=CC3=CC=CC=C3C=C2	InChI=1S/C19H17NOS/c1-14-6-5-9-17(12-14)20(2)19(22)21-18-11-10-15-7-3-4-8-16(15)13-18/h3-13H,1-2H3	FUSNMLFNXJSCDI-UHFFFAOYSA-N	C19H17NOS	307.103085
5543	CC(C)N(C(C)C)C(=O)SCC(=C(Cl)Cl)Cl	5543	TRUE	5543	MWBPRDONLNQCFV-UHFFFAOYSA-N	MWBPRDONLNQCFV	EQX372501.txt		TRUE	304.0092:4301300;261.962166666667:305496.4;219.9152:17349.9;218.95645:10143.1;201.90455:17919.1;176.909325:37239.6;161.0868:4569.2;160.079075:16288.6;159.94825:2871.3;142.9216375:1860132.6;140.932683333333:224853.7;128.106975:578062;118.032133333333:26258.3;116.906066666667:12848.5;113.05965:2991.4;111.1168:54884.4;106.94498:39838.9;104.9560375:32690.1;96.9606857142857:98582.4;93.07:2038.5;91.054…	TRUE	5543	5543	Triallate	S-(2,3,3-trichloroprop-2-enyl) N,N-di(propan-2-yl)carbamothioate	CC(C)N(C(C)C)C(=O)SCC(=C(Cl)Cl)Cl	InChI=1S/C10H16Cl3NOS/c1-6(2)14(7(3)4)10(15)16-5-8(11)9(12)13/h6-7H,5H2,1-4H3	MWBPRDONLNQCFV-UHFFFAOYSA-N	C10H16Cl3NOS	303.001818
5546	C1=CC=C(C=C1)C2=NC3=C(N=C(N=C3N=C2N)N)N	5546	TRUE	5546	FNYLWPVRPXGIIP-UHFFFAOYSA-N	FNYLWPVRPXGIIP	EQX363701.txt		TRUE	254.115:693379392;252.099233333333:662746.1;239.09145:419654.5;238.0725:1122268.1;237.088316666667:254858640;236.0806:275940.3;235.072666666667:370319.8;227.104175:10087574;220.062:8220868;213.077266666667:4976061.5;212.09325:22246684;210.07768:27126528;196.0507:140976;195.06666:58049204;194.050566666667:318728.2;193.0511:6866348;186.0663:2929781.2;185.082325:8029829;184.074366666667:579146.8;184…	TRUE	5546	5546	Triamterene	6-phenylpteridine-2,4,7-triamine	C1=CC=C(C=C1)C2=NC3=C(N=C(N=C3N=C2N)N)N	InChI=1S/C12H11N7/c13-9-7(6-4-2-1-3-5-6)16-8-10(14)18-12(15)19-11(8)17-9/h1-5H,(H6,13,14,15,17,18,19)	FNYLWPVRPXGIIP-UHFFFAOYSA-N	C12H11N7	253.107593
5564	C1=CC(=C(C=C1Cl)O)OC2=C(C=C(C=C2)Cl)Cl	5564	TRUE	5564	XEFQLINVKFYRCS-UHFFFAOYSA-N	XEFQLINVKFYRCS	EQX016802.txt		TRUE	160.95665:54334;141.98255:158602.6;89.0032333333333:22636.5;	TRUE	5564	5564	Triclosan	5-chloro-2-(2,4-dichlorophenoxy)phenol	C1=CC(=C(C=C1Cl)O)OC2=C(C=C(C=C2)Cl)Cl	InChI=1S/C12H7Cl3O2/c13-7-1-3-11(9(15)5-7)17-12-4-2-8(14)6-10(12)16/h1-6,16H	XEFQLINVKFYRCS-UHFFFAOYSA-N	C12H7Cl3O2	287.951163
5578	COC1=CC(=CC(=C1OC)OC)CC2=CN=C(N=C2N)N	5578	TRUE	5578	IEDVJHCEMCRBQM-UHFFFAOYSA-N	IEDVJHCEMCRBQM	EAX019901.mb		TRUE	291.14555:999;276.121771428571:252;275.113841666667:671;273.098:11;261.098223076923:999;260.126625:29;259.11896:15;259.082466666667:128;258.111155555556:412;257.103411111111:608;255.08775:14;247.119272727273:111;247.082816666667:132;246.1111875:49;245.1033:445;244.071925:11;243.08805:29;242.0555:14;233.1033375:524;232.09615:284;231.087583333333:259;230.116441666667:999;229.108611111111:525;228.10…	TRUE	5578	5578	Trimethoprim	5-[(3,4,5-trimethoxyphenyl)methyl]pyrimidine-2,4-diamine	COC1=CC(=CC(=C1OC)OC)CC2=CN=C(N=C2N)N	InChI=1S/C14H18N4O3/c1-19-10-5-8(6-11(20-2)12(10)21-3)4-9-7-17-14(16)18-13(9)15/h5-7H,4H2,1-3H3,(H4,15,16,17,18)	IEDVJHCEMCRBQM-UHFFFAOYSA-N	C14H18N4O3	290.13789
5584	CC(CN1C2=CC=CC=C2CCC3=CC=CC=C31)CN(C)C	5584	TRUE	5584	ZSCDBOWYZJWBIY-UHFFFAOYSA-N	ZSCDBOWYZJWBIY	EAX286101.mb		TRUE	295.216975:999;250.15895:65;234.12736:17;208.112:347;207.1038:17;206.09635:11;194.09625:9;193.0885:668;192.080666666667:40;180.081033333333:15;100.1121:999;91.0542:9;85.08858:29;71.0729666666667:17;70.0651333333333:9;58.0650727272727:999;56.0493:8;	TRUE	5584	5584	Trimipramine	3-(5,6-dihydrobenzo[b][1]benzazepin-11-yl)-N,N,2-trimethylpropan-1-amine	CC(CN1C2=CC=CC=C2CCC3=CC=CC=C31)CN(C)C	InChI=1S/C20H26N2/c1-16(14-21(2)3)15-22-19-10-6-4-8-17(19)12-13-18-9-5-7-11-20(18)22/h4-11,16H,12-15H2,1-3H3	ZSCDBOWYZJWBIY-UHFFFAOYSA-N	C20H26N2	294.209599
5603	CCCCCC(C)N	5603	TRUE	5603	VSRBKQFNFZQRBM-UHFFFAOYSA-N	VSRBKQFNFZQRBM	EQX315301.txt		TRUE	116.14336:7892161.5;71.08554:279531.9;70.0652:86431.3;57.0699166666667:61010072.8;55.054325:248432.4;53.9975666666667:118256.9;53.0023:1144060;	TRUE	5603	5603	2-Aminoheptane	heptan-2-amine	CCCCCC(C)N	InChI=1S/C7H17N/c1-3-4-5-6-7(2)8/h7H,3-6,8H2,1-2H3	VSRBKQFNFZQRBM-UHFFFAOYSA-N	C7H17N	115.1361
5656	CN(C)CC(C1=CC=C(C=C1)OC)C2(CCCCC2)O	5656	TRUE	5656	PNVNVHUZROJLTJ-UHFFFAOYSA-N	PNVNVHUZROJLTJ	EAX064501.mb		TRUE	278.211666666667:999;260.2010625:999;217.1589:1;215.143266666667:272;183.11715:7;178.12265:10;177.11484:16;173.09623:98;163.099066666667:11;162.09155:28;161.09626:9;159.080544444444:65;158.07272:42;155.0607:8;152.1436:11;147.08063:280;146.07255:6;145.064766666667:9;144.05716:20;141.0699:10;135.080466666667:38;132.057128571429:38;129.0702:9;128.06205:11;121.064823076923:680;119.0856:12;119.0604666…	TRUE	5656	5656	Venlafaxine	1-[2-(dimethylamino)-1-(4-methoxyphenyl)ethyl]cyclohexan-1-ol	CN(C)CC(C1=CC=C(C=C1)OC)C2(CCCCC2)O	InChI=1S/C17H27NO2/c1-18(2)13-16(17(19)11-5-4-6-12-17)14-7-9-15(20-3)10-8-14/h7-10,16,19H,4-6,11-13H2,1-3H3	PNVNVHUZROJLTJ-UHFFFAOYSA-N	C17H27NO2	277.204179
5665	C=CC(CCC(=O)O)N	5665	TRUE	5665	PJDFLNIOAUIZSL-UHFFFAOYSA-N	PJDFLNIOAUIZSL	EQX362601.txt		TRUE	130.08615:358796.9;113.05948:5626480;112.075633333333:21297.3;95.049:411807.9;85.06458:19725.7;71.049:13259003;70.06506:23542.3;69.06976:64647.4;67.98914:53171.5;67.0541111111111:2333108;65.0384875:476605.1;57.0698:18781.5;54.0099:11416.2;53.99735:47834.2;53.0384875:386133.6;53.0021571428571:154525;51.0228333333333:20559.5;	TRUE	5665	5665	Vigabatrin	4-aminohex-5-enoic acid	C=CC(CCC(=O)O)N	InChI=1S/C6H11NO2/c1-2-5(7)3-4-6(8)9/h2,5H,1,3-4,7H2,(H,8,9)	PJDFLNIOAUIZSL-UHFFFAOYSA-N	C6H11NO2	129.078979
5709	CC1=CC(=CC(=C1CC2=NCCN2)C)C(C)(C)C	5709	TRUE	5709	HUCJFAOMUPXHDK-UHFFFAOYSA-N	HUCJFAOMUPXHDK	EQX303101.txt		TRUE	245.201233333333:2144211591.8;230.1777:79038410.1;229.16968:202926717.3;215.154175:28605867.3;202.146233333333:4508707.3;189.138633333333:336947355.3;188.130875:7794153.6;187.1228:4450343.5;186.1278:2309151.8;175.14804:120163821.7;174.1149:2599407.7;173.1323:3169419.5;173.107366666667:7307702.8;172.1118:1672983.2;161.1324:118691888.7;160.1246:98188652.9;159.112433333333:11056563.7;158.09625:18662…	TRUE	5709	5709	Xylometazoline	2-[(4-tert-butyl-2,6-dimethylphenyl)methyl]-4,5-dihydro-1H-imidazole	CC1=CC(=CC(=C1CC2=NCCN2)C)C(C)(C)C	InChI=1S/C16H24N2/c1-11-8-13(16(3,4)5)9-12(2)14(11)10-15-17-6-7-18-15/h8-9H,6-7,10H2,1-5H3,(H,17,18)	HUCJFAOMUPXHDK-UHFFFAOYSA-N	C16H24N2	244.193949
5734	C1=CC=C2C(=C1)C(=NO2)CS(=O)(=O)N	5734	TRUE	5734	UBQNRHZMVUUOMG-UHFFFAOYSA-N	UBQNRHZMVUUOMG	EQX313202.txt		TRUE	211.01825:1870667.9;147.056375:10103998.9;135.04515:104674.2;132.045425:66918.8;131.0375:26965.1;130.02985:29993;120.045325:221191.4;119.050233333333:19934190.9;118.030066666667:10043096;117.0348:1766479.2;107.0503:629823;106.04245:42427.4;102.03495:14460.5;93.9604666666667:80459.3;93.0346:1820196.8;91.0553333333333:636814.3;90.03494:1221716.1;89.03975:28312.8;79.981225:55534.7;78.9733166666667:2…	TRUE	5734	5734	Zonisamide	1,2-benzoxazol-3-ylmethanesulfonamide	C1=CC=C2C(=C1)C(=NO2)CS(=O)(=O)N	InChI=1S/C8H8N2O3S/c9-14(11,12)5-7-6-3-1-2-4-8(6)13-10-7/h1-4H,5H2,(H2,9,11,12)	UBQNRHZMVUUOMG-UHFFFAOYSA-N	C8H8N2O3S	212.025563
5743	C[C@@H]1C[C@H]2[C@@H]3CCC4=CC(=O)C=C[C@@]4([C@]3([C@H](C[C@@]2([C@]1(C(=O)CO)O)C)O)F)C	5743	TRUE	5743	UREBDLICKHMUKA-CXSFZGCWSA-N	UREBDLICKHMUKA	UFX415502.txt		TRUE	363.1967:4794.7;199.1227:9856.7;188.0733:2796.9;	TRUE	5743	5743	Dexamethasone	(8S,9R,10S,11S,13S,14S,16R,17R)-9-fluoro-11,17-dihydroxy-17-(2-hydroxyacetyl)-10,13,16-trimethyl-6,7,8,11,12,14,15,16-octahydrocyclopenta[a]phenanthren-3-one	C[C@@H]1C[C@H]2[C@@H]3CCC4=CC(=O)C=C[C@@]4([C@]3([C@H](C[C@@]2([C@]1(C(=O)CO)O)C)O)F)C	InChI=1S/C22H29FO5/c1-12-8-16-15-5-4-13-9-14(25)6-7-19(13,2)21(15,23)17(26)10-20(16,3)22(12,28)18(27)11-24/h6-7,9,12,15-17,24,26,28H,4-5,8,10-11H2,1-3H3/t12-,15+,16+,17+,19+,20+,21+,22+/m1/s1	UREBDLICKHMUKA-CXSFZGCWSA-N	C22H29FO5	392.199902
5744	CC(=O)OCC(=O)[C@]1(CC[C@@H]2[C@@]1(C[C@@H]([C@H]3[C@H]2CCC4=CC(=O)CC[C@]34C)O)C)O	5744	TRUE	5744	ALEXXDVDDISNDU-JZYPGELDSA-N	ALEXXDVDDISNDU	XX874801		TRUE	405.2272:23883320;387.2167:545699.8;369.2063:772171.1;345.2061:950286.5;327.1955:4938088.5;317.2102:34456.8;315.1952:99422.4;312.1712:56745;309.1849:4851925.5;299.2005:441319.3;299.1635:55212.9;297.1848:282130.1;294.1615:106042;291.1743:1567502;287.2004:179723.7;286.1924:95882.1;285.185:330188.7;285.1484:31876;281.19:1171372.2;281.1536:575185.9;279.1742:182375.7;276.1506:48197;273.1629:225173.2;2…	TRUE	5744	5744	Hydrocortisone acetate	[2-[(8S,9S,10R,11S,13S,14S,17R)-11,17-dihydroxy-10,13-dimethyl-3-oxo-2,6,7,8,9,11,12,14,15,16-decahydro-1H-cyclopenta[a]phenanthren-17-yl]-2-oxoethyl] acetate	CC(=O)OCC(=O)[C@]1(CC[C@@H]2[C@@]1(C[C@@H]([C@H]3[C@H]2CCC4=CC(=O)CC[C@]34C)O)C)O	InChI=1S/C23H32O6/c1-13(24)29-12-19(27)23(28)9-7-17-16-5-4-14-10-15(25)6-8-21(14,2)20(16)18(26)11-22(17,23)3/h10,16-18,20,26,28H,4-9,11-12H2,1-3H3/t16-,17-,18-,20+,21-,22-,23-/m0/s1	ALEXXDVDDISNDU-JZYPGELDSA-N	C23H32O6	404.219889
5753	C[C@]12CCC(=O)C=C1CC[C@@H]3[C@@H]2[C@H](C[C@]4([C@H]3CC[C@@H]4C(=O)CO)C)O	5753	TRUE	5753	OMFXVFTZEKFJBZ-HJTSIMOOSA-N	OMFXVFTZEKFJBZ	EQX319801.txt		TRUE	347.221633333333:452091040;329.2112:57577676;314.1874:671950.6;311.200466666667:28954730;303.19555:579914.4;301.2162:315777.6;301.17935:845952.9;299.200533333333:1992785.4;299.163833333333:538967.9;298.1928:121709.1;296.1769:446123.6;293.190025:24985386;287.20015:839232.8;285.18485:1082843;283.205366666667:3461571.8;283.16938:2035443;281.190033333333:5769165;278.166166666667:363095;275.17935:6498…	TRUE	5753	5753	Corticosterone	(8S,9S,10R,11S,13S,14S,17S)-11-hydroxy-17-(2-hydroxyacetyl)-10,13-dimethyl-1,2,6,7,8,9,11,12,14,15,16,17-dodecahydrocyclopenta[a]phenanthren-3-one	C[C@]12CCC(=O)C=C1CC[C@@H]3[C@@H]2[C@H](C[C@]4([C@H]3CC[C@@H]4C(=O)CO)C)O	InChI=1S/C21H30O4/c1-20-8-7-13(23)9-12(20)3-4-14-15-5-6-16(18(25)11-22)21(15,2)10-17(24)19(14)20/h9,14-17,19,22,24H,3-8,10-11H2,1-2H3/t14-,15-,16+,17-,19+,20-,21-/m0/s1	OMFXVFTZEKFJBZ-HJTSIMOOSA-N	C21H30O4	346.214409
5754	C[C@]12CCC(=O)C=C1CC[C@@H]3[C@@H]2[C@H](C[C@]4([C@H]3CC[C@@]4(C(=O)CO)O)C)O	5754	TRUE	5754	JYGXADMDTFJGBT-VWUMJDOOSA-N	JYGXADMDTFJGBT	EQX320101.txt		TRUE	363.2163:393399744;345.2062:11482237;327.1956:28357458;317.2121:420808.5;315.1954:2873632.2;312.172266666667:532660.2;309.18505:25332600;301.18015:702806.6;299.200766666667:2715036.5;299.1642:605590.2;297.185025:11154408;296.17735:271376.9;294.161233333333:398519.6;291.174275:9020872;287.200433333333:2008598.9;286.1927:593042.2;285.18475:3228708;284.1771:106229.6;283.1695:1230285;281.189825:77434…	TRUE	5754	5754	Hydrocortisone	(8S,9S,10R,11S,13S,14S,17R)-11,17-dihydroxy-17-(2-hydroxyacetyl)-10,13-dimethyl-2,6,7,8,9,11,12,14,15,16-decahydro-1H-cyclopenta[a]phenanthren-3-one	C[C@]12CCC(=O)C=C1CC[C@@H]3[C@@H]2[C@H](C[C@]4([C@H]3CC[C@@]4(C(=O)CO)O)C)O	InChI=1S/C21H30O5/c1-19-7-5-13(23)9-12(19)3-4-14-15-6-8-21(26,17(25)11-22)20(15,2)10-16(24)18(14)19/h9,14-16,18,22,24,26H,3-8,10-11H2,1-2H3/t14-,15-,16-,18+,19-,20-,21-/m0/s1	JYGXADMDTFJGBT-VWUMJDOOSA-N	C21H30O5	362.209324
5755	C[C@]12C[C@@H]([C@H]3[C@H]([C@@H]1CC[C@@]2(C(=O)CO)O)CCC4=CC(=O)C=C[C@]34C)O	5755	TRUE	5755	OIGNJSKKLXVSLS-VWUMJDOOSA-N	OIGNJSKKLXVSLS	EAX278301.mb		TRUE	361.20085:316;343.189916666667:999;325.1795:587;307.168966666667:472;289.158733333333:475;279.174675:424;265.158866666667:377;173.096:453;171.080233333333:999;147.080427272727:999;121.064671428571:999;119.08565:381;	TRUE	5755	5755	Prednisolone	(8S,9S,10R,11S,13S,14S,17R)-11,17-dihydroxy-17-(2-hydroxyacetyl)-10,13-dimethyl-7,8,9,11,12,14,15,16-octahydro-6H-cyclopenta[a]phenanthren-3-one	C[C@]12C[C@@H]([C@H]3[C@H]([C@@H]1CC[C@@]2(C(=O)CO)O)CCC4=CC(=O)C=C[C@]34C)O	InChI=1S/C21H28O5/c1-19-7-5-13(23)9-12(19)3-4-14-15-6-8-21(26,17(25)11-22)20(15,2)10-16(24)18(14)19/h5,7,9,14-16,18,22,24,26H,3-4,6,8,10-11H2,1-2H3/t14-,15-,16-,18+,19-,20-,21-/m0/s1	OIGNJSKKLXVSLS-VWUMJDOOSA-N	C21H28O5	360.193674
5757	C[C@]12CC[C@H]3[C@H]([C@@H]1CC[C@@H]2O)CCC4=C3C=CC(=C4)O	5757	TRUE	5757	VOXZDWNPVJITMN-ZBRFXRBCSA-N	VOXZDWNPVJITMN	UFX414901.txt		TRUE	255.174333333333:43172.7;237.163466666667:28164.8;227.17895:3117.6;215.1429:11260.2;213.16385:2295;209.1329:2381.7;201.1269:3211.6;199.11155:3719.1;197.132366666667:90708.9;195.116766666667:12271.7;185.1326:3098;181.1009:2069.5;159.116766666667:2185.7;147.117:2123.5;145.10125:2996;143.085666666667:2546.5;131.0852:2410;119.0855:2787.4;109.1009:1837.2;109.06475:28477.2;107.0855:2145.9;100.07565:420…	TRUE	5757	5757	Estradiol	(8R,9S,13S,14S,17S)-13-methyl-6,7,8,9,11,12,14,15,16,17-decahydrocyclopenta[a]phenanthrene-3,17-diol	C[C@]12CC[C@H]3[C@H]([C@@H]1CC[C@@H]2O)CCC4=C3C=CC(=C4)O	InChI=1S/C18H24O2/c1-18-9-8-14-13-5-3-12(19)10-11(13)2-4-15(14)16(18)6-7-17(18)20/h3,5,10,14-17,19-20H,2,4,6-9H2,1H3/t14-,15-,16+,17+,18+/m1/s1	VOXZDWNPVJITMN-ZBRFXRBCSA-N	C18H24O2	272.17763
3981	CCN(CC)C(=O)C1CN(C2CC3=CNC4=CC=CC(=C34)C2=C1)C	3981	TRUE	3981	VAYOSLLFUXYJDT-UHFFFAOYSA-N	VAYOSLLFUXYJDT	EQX368801.txt		TRUE	324.2069:1370816640;309.1831:10319243;293.164566666667:9153901;281.16466:390865312;279.14875:1328810.9;253.1699:2937023;251.118:25861956;236.0943:1316780.4;235.0862:758794.4;224.130675:2889612.2;223.122985714286:389442016;222.11508:7620401.5;221.107257142857:22953210;220.09948:6168422.5;220.075675:3273540.8;219.09178:1122033.5;212.04645:2028333.4;211.062833333333:1797925;210.091275:16401506;209.1…	TRUE	3981	3981	D-Lysergic acid N,N-diethylamide	N,N-diethyl-7-methyl-6,6a,8,9-tetrahydro-4H-indolo[4,3-fg]quinoline-9-carboxamide	CCN(CC)C(=O)C1CN(C2CC3=CNC4=CC=CC(=C34)C2=C1)C	InChI=1S/C20H25N3O/c1-4-23(5-2)20(24)14-9-16-15-7-6-8-17-19(15)13(11-21-17)10-18(16)22(3)12-14/h6-9,11,14,18,21H,4-5,10,12H2,1-3H3	VAYOSLLFUXYJDT-UHFFFAOYSA-N	C20H25N3O	323.199762
5770	CO[C@H]1[C@@H](C[C@@H]2CN3CCC4=C([C@H]3C[C@@H]2[C@@H]1C(=O)OC)NC5=C4C=CC(=C5)OC)OC(=O)C6=CC(=C(C(=C6)OC)OC)OC	5770	TRUE	5770	QEVHRUUCFGRFIF-MDEJGZGSSA-N	QEVHRUUCFGRFIF	EAX268201.mb		TRUE	609.2805:999;608.26985:4;594.2554:3;593.24995:3;592.252933333333:22;591.2692:25;581.2481:2;580.2542:9;577.254025:256;560.22775:13;559.2438:4;548.2273:4;449.200175:15;448.201836363636:999;437.2008:2;436.19636:183;434.18022:27;422.180966666667:2;416.169933333333:4;413.206983333333:14;404.1701:17;402.154125:3;397.21595:880;396.19815:3;395.196525:9;386.19545:2;382.18815:5;381.1805:2;380.185033333333:…	TRUE	5770	5770	Reserpine	methyl (1R,15S,17R,18R,19S,20S)-6,18-dimethoxy-17-(3,4,5-trimethoxybenzoyl)oxy-1,3,11,12,14,15,16,17,18,19,20,21-dodecahydroyohimban-19-carboxylate	CO[C@H]1[C@@H](C[C@@H]2CN3CCC4=C([C@H]3C[C@@H]2[C@@H]1C(=O)OC)NC5=C4C=CC(=C5)OC)OC(=O)C6=CC(=C(C(=C6)OC)OC)OC	InChI=1S/C33H40N2O9/c1-38-19-7-8-20-21-9-10-35-16-18-13-27(44-32(36)17-11-25(39-2)30(41-4)26(12-17)40-3)31(42-5)28(33(37)43-6)22(18)15-24(35)29(21)34-23(20)14-19/h7-8,11-12,14,18,22,24,27-28,31,34H,9-10,13,15-16H2,1-6H3/t18-,22+,24-,27-,28+,31+/m1/s1	QEVHRUUCFGRFIF-MDEJGZGSSA-N	C33H40N2O9	608.273381
3000450	C(C1C([C@H]([C@@H]([C@H](O1)O)O)O)O)O	3000450	TRUE	3000450	WQZGKKKJIJFFOK-LQXYORSDSA-N	WQZGKKKJIJFFOK	UFX410501.txt	OJMMVQQUTAEWLP	TRUE	389.2106:227542.9;371.2001:8519;359.21745:522708.1;341.20705:16140.8;317.20715:18985.8;299.1965:21801.5;287.1958:2517.4;234.0969:3604.1;216.0868:2639.7;172.13315:12126.7;126.1276:954490.4;	TRUE	3000450	3000450	(2S,3S,4R)-6-(Hydroxymethyl)oxane-2,3,4,5-tetrol	(2S,3S,4R)-6-(hydroxymethyl)oxane-2,3,4,5-tetrol	C(C1C([C@H]([C@@H]([C@H](O1)O)O)O)O)O	InChI=1S/C6H12O6/c7-1-2-3(8)4(9)5(10)6(11)12-2/h2-11H,1H2/t2?,3?,4-,5+,6+/m1/s1	WQZGKKKJIJFFOK-LQXYORSDSA-N	C6H12O6	180.063388
5798	C1=CC=C2C(=C1)NC=N2	5798	TRUE	5798	HYZJCKYKOHLVJF-UHFFFAOYSA-N	HYZJCKYKOHLVJF	XX812005		TRUE	119.0603:251317344;92.0494:955230.8;65.0386:303218.7;59.0493:5846064;	TRUE	5798	5798	Benzimidazole	1H-benzimidazole	C1=CC=C2C(=C1)NC=N2	InChI=1S/C7H6N2/c1-2-4-7-6(3-1)8-5-9-7/h1-5H,(H,8,9)	HYZJCKYKOHLVJF-UHFFFAOYSA-N	C7H6N2	118.053098
5816	CNC[C@@H](C1=CC(=C(C=C1)O)O)O	5816	TRUE	5816	UCTWMZQNUQWSLP-VIFPVBQESA-N	UCTWMZQNUQWSLP	EQX332502.txt		TRUE	182.082266666667:2644482.2;164.07175:23863776;163.06406:107303.7;162.056216666667:355987.5;161.04825:112817.2;160.040425:40412.4;154.0272:470307.3;153.019366666667:28052.6;149.048133333333:3454754.8;148.040416666667:1127186.6;147.03265:103645.9;144.0455:11052.8;139.0401:42733.1;137.06085:46145.3;137.024433333333:461198.7;136.016625:51726.8;135.045183333333:215984.9;134.03745:49551.6;133.02965:163…	TRUE	5816	5816	Epinephrine	4-[(1R)-1-hydroxy-2-(methylamino)ethyl]benzene-1,2-diol	CNC[C@@H](C1=CC(=C(C=C1)O)O)O	InChI=1S/C9H13NO3/c1-10-5-9(13)6-2-3-7(11)8(12)4-6/h2-4,9-13H,5H2,1H3/t9-/m0/s1	UCTWMZQNUQWSLP-VIFPVBQESA-N	C9H13NO3	183.089543
853	C1=C(C=C(C(=C1I)OC2=CC(=C(C(=C2)I)O)I)I)CC(C(=O)O)N	853	TRUE	853	XUIIKFGFIJCVMT-UHFFFAOYSA-N	XUIIKFGFIJCVMT	XX852253		TRUE	775.6789:5914;603.7798:5848.9;483.7629:5174;126.9047:253175.3;	FALSE	853	853	DL-Thyroxine	2-amino-3-[4-(4-hydroxy-3,5-diiodophenoxy)-3,5-diiodophenyl]propanoic acid	C1=C(C=C(C(=C1I)OC2=CC(=C(C(=C2)I)O)I)I)CC(C(=O)O)N	InChI=1S/C15H11I4NO4/c16-8-4-7(5-9(17)13(8)21)24-14-10(18)1-6(2-11(14)19)3-12(20)15(22)23/h1-2,4-5,12,21H,3,20H2,(H,22,23)	XUIIKFGFIJCVMT-UHFFFAOYSA-N	C15H11I4NO4	776.6867
5865	C[C@]12CC(=O)[C@H]3[C@H]([C@@H]1CC[C@@]2(C(=O)CO)O)CCC4=CC(=O)C=C[C@]34C	5865	TRUE	5865	XOFYZVNMUHMLCC-ZPOLXVRWSA-N	XOFYZVNMUHMLCC	EQX324302.txt		TRUE	201.0926:3935;187.0765:2521.7;185.06065:2312;172.0526:750.9;163.07655:817.4;162.0686:4046.3;161.0607:783.3;159.08135:1057.3;159.0449:2151.6;157.06565:2142.4;154.0273:705.9;151.0763:9102.9;149.060566666667:60639.9;148.05305:4177;147.08145:878;147.04505:3139.8;146.0372:975.7;145.065766666667:12614.4;144.0579:937.3;143.05005:6414.2;137.0607:15818.2;136.05285:8367.2;135.08155:12998.4;135.04525:21283.…	TRUE	5865	5865	Prednisone	(8S,9S,10R,13S,14S,17R)-17-hydroxy-17-(2-hydroxyacetyl)-10,13-dimethyl-6,7,8,9,12,14,15,16-octahydrocyclopenta[a]phenanthrene-3,11-dione	C[C@]12CC(=O)[C@H]3[C@H]([C@@H]1CC[C@@]2(C(=O)CO)O)CCC4=CC(=O)C=C[C@]34C	InChI=1S/C21H26O5/c1-19-7-5-13(23)9-12(19)3-4-14-15-6-8-21(26,17(25)11-22)20(15,2)10-16(24)18(14)19/h5,7,9,14-15,18,22,26H,3-4,6,8,10-11H2,1-2H3/t14-,15-,18+,19-,20-,21-/m0/s1	XOFYZVNMUHMLCC-ZPOLXVRWSA-N	C21H26O5	358.178024
5870	C[C@]12CC[C@H]3[C@H]([C@@H]1CCC2=O)CCC4=C3C=CC(=C4)O	5870	TRUE	5870	DNXHEGUUPJUMQT-CBZIJGRNSA-N	DNXHEGUUPJUMQT	UFX414801.txt		TRUE	253.158733333333:177150.8;215.070366666667:3868.3;213.127466666667:4352;201.12725:15584.7;197.096125:13227.2;183.0806:3415.8;171.0805:2122.1;159.080475:26417.9;157.06485:29719.5;145.06495:4055.4;133.06485:26303.1;131.04945:2577.7;107.04895:3056.6;93.07:1980.3;	TRUE	5870	5870	Estrone	(8R,9S,13S,14S)-3-hydroxy-13-methyl-7,8,9,11,12,14,15,16-octahydro-6H-cyclopenta[a]phenanthren-17-one	C[C@]12CC[C@H]3[C@H]([C@@H]1CCC2=O)CCC4=C3C=CC(=C4)O	InChI=1S/C18H22O2/c1-18-9-8-14-13-5-3-12(19)10-11(13)2-4-15(14)16(18)6-7-17(18)20/h3,5,10,14-16,19H,2,4,6-9H2,1H3/t14-,15-,16+,18+/m1/s1	DNXHEGUUPJUMQT-CBZIJGRNSA-N	C18H22O2	270.16198
5879	C[C@]12CC[C@H](C[C@@H]1CC[C@@H]3[C@@H]2CC[C@]4([C@H]3CCC4=O)C)O	5879	TRUE	5879	QGXBDMJGAMFCBF-HLUDHZFRSA-N	QGXBDMJGAMFCBF	UFX416601.txt		TRUE	273.2211:15382.3;249.18495:58774.2;245.0846:7536.3;233.15355:6048.9;	TRUE	5879	5879	Androsterone	(3R,5S,8R,9S,10S,13S,14S)-3-hydroxy-10,13-dimethyl-1,2,3,4,5,6,7,8,9,11,12,14,15,16-tetradecahydrocyclopenta[a]phenanthren-17-one	C[C@]12CC[C@H](C[C@@H]1CC[C@@H]3[C@@H]2CC[C@]4([C@H]3CCC4=O)C)O	InChI=1S/C19H30O2/c1-18-9-7-13(20)11-12(18)3-4-14-15-5-6-17(21)19(15,2)10-8-16(14)18/h12-16,20H,3-11H2,1-2H3/t12-,13+,14-,15-,16-,18-,19-/m0/s1	QGXBDMJGAMFCBF-HLUDHZFRSA-N	C19H30O2	290.22458
5881	C[C@]12CC[C@H]3[C@H]([C@@H]1CCC2=O)CC=C4[C@@]3(CC[C@@H](C4)O)C	5881	TRUE	5881	FMGSKLZLMKYGDP-USOAJAOKSA-N	FMGSKLZLMKYGDP	EQX308501.txt		TRUE	289.21615:4844326.7;272.20965:20642.7;271.2057:15304377.3;253.19506:14779078.8;251.178933333333:17886.6;243.2107:19905.5;243.1747:21187.4;238.17165:218883.9;237.163466666667:21327.7;231.174225:3444283.8;229.1949:44283.4;229.158725:323683.8;227.17945:153131.2;225.16375:1501637.1;224.156025:146644.7;223.14824:183739;215.143:264485.6;213.16375:8355625.6;212.156225:64283.7;211.148116666667:1410290;21…	TRUE	5881	5881	Dehydroepiandrosterone	(3S,8R,9S,10R,13S,14S)-3-hydroxy-10,13-dimethyl-1,2,3,4,7,8,9,11,12,14,15,16-dodecahydrocyclopenta[a]phenanthren-17-one	C[C@]12CC[C@H]3[C@H]([C@@H]1CCC2=O)CC=C4[C@@]3(CC[C@@H](C4)O)C	InChI=1S/C19H28O2/c1-18-9-7-13(20)11-12(18)3-4-14-15-5-6-17(21)19(15,2)10-8-16(14)18/h3,13-16,20H,4-11H2,1-2H3/t13-,14-,15-,16-,18-,19-/m0/s1	FMGSKLZLMKYGDP-USOAJAOKSA-N	C19H28O2	288.20893
5921	CCN(CC)N=O	5921	TRUE	5921	WBNQDOYYEUMPFS-UHFFFAOYSA-N	WBNQDOYYEUMPFS	EQX345201.txt		TRUE	103.086583333333:12643349;75.0552833333333:7683450.5;57.0447333333333:60238.1;	TRUE	5921	5921	N-Nitrosodiethylamine	N,N-diethylnitrous amide	CCN(CC)N=O	InChI=1S/C4H10N2O/c1-3-6(4-2)5-7/h3-4H2,1-2H3	WBNQDOYYEUMPFS-UHFFFAOYSA-N	C4H10N2O	102.079313
5955	C1=CC=C2C(=C1)C(=CC=[N+]2[O-])[N+](=O)[O-]	5955	TRUE	5955	YHQDZJICGQWFHK-UHFFFAOYSA-N	YHQDZJICGQWFHK	XX829401		TRUE	191.0451:23546920;180.0292:1063695.4;177.0421:3884253.5;176.0343:42839;162.0186:1224775.4;161.0471:9279911;160.0393:330164.5;149.0472:1538652.6;148.0392:49985.7;145.0522:12010581;144.0444:1078801.6;134.0238:79487;133.0522:302759.2;132.0444:1525787.9;128.0495:3254929.5;121.0522:47095.4;120.0445:68990.3;119.0366:36558.9;117.0573:369939.4;116.0495:2245603.2;109.0524:39626.7;105.0574:167380;105.0448:…	TRUE	5955	5955	4-Nitroquinoline N-oxide	4-nitro-1-oxidoquinolin-1-ium	C1=CC=C2C(=C1)C(=CC=[N+]2[O-])[N+](=O)[O-]	InChI=1S/C9H6N2O3/c12-10-6-5-9(11(13)14)7-3-1-2-4-8(7)10/h1-6H	YHQDZJICGQWFHK-UHFFFAOYSA-N	C9H6N2O3	190.037842
298	C1=CC(=CC=C1C(C(CO)NC(=O)C(Cl)Cl)O)[N+](=O)[O-]	298	TRUE	298	WIIZWVCIJKGZOK-UHFFFAOYSA-N	WIIZWVCIJKGZOK	EQX307002.txt		TRUE	321.00505:25854479.8;257.03345:16933487.1;249.05175:2911145.5;237.05205:1134086.5;219.041133333333:593074.5;207.04115:395734.2;194.045866666667:9889068;192.03015:28007.1;191.0468:37465;179.04615:289148.9;176.035125:4587453.7;175.051233333333:128688.7;166.014566666667:171701.7;164.03565:59762.8;162.01972:182358.6;161.03578:148558.3;160.0403:130383;159.032516666667:390071.1;153.05425:42494.8;152.03…	TRUE	298	298	2,2-Dichloro-N-[1,3-dihydroxy-1-(4-nitrophenyl)propan-2-yl]acetamide	2,2-dichloro-N-[1,3-dihydroxy-1-(4-nitrophenyl)propan-2-yl]acetamide	C1=CC(=CC=C1C(C(CO)NC(=O)C(Cl)Cl)O)[N+](=O)[O-]	InChI=1S/C11H12Cl2N2O5/c12-10(13)11(18)14-8(5-16)9(17)6-1-3-7(4-2-6)15(19)20/h1-4,8-10,16-17H,5H2,(H,14,18)	WIIZWVCIJKGZOK-UHFFFAOYSA-N	C11H12Cl2N2O5	322.012327
3285	CC12CCC3C(C1CCC2(C#C)O)CCC4=C3C=CC(=C4)O	3285	TRUE	3285	BFPYWIDHMRZLRN-UHFFFAOYSA-N	BFPYWIDHMRZLRN	EQX306501.txt		TRUE	297.185033333333:761599.6;279.174433333333:160062.4;264.151233333333:1443.2;261.15605:1207;253.1591:5315.5;251.1795:3456;251.143275:21744.3;250.1354:3230.2;249.1278:759.5;240.1462:3320.3;239.143233333333:15377;237.127425:17888.9;236.1195:1556.3;235.111966666667:1633.3;229.15885:7734.2;227.143233333333:9483.7;225.1276:9778.4;225.043:8497.8;224.11995:1127;223.11182:30235.8;223.02735:4374.1;222.1044…	TRUE	3285	3285	17-Ethynyl-13-methyl-7,8,9,11,12,14,15,16-octahydro-6H-cyclopenta[a]phenanthrene-3,17-diol	17-ethynyl-13-methyl-7,8,9,11,12,14,15,16-octahydro-6H-cyclopenta[a]phenanthrene-3,17-diol	CC12CCC3C(C1CCC2(C#C)O)CCC4=C3C=CC(=C4)O	InChI=1S/C20H24O2/c1-3-20(22)11-9-18-17-6-4-13-12-14(21)5-7-15(13)16(17)8-10-19(18,20)2/h1,5,7,12,16-18,21-22H,4,6,8-11H2,2H3	BFPYWIDHMRZLRN-UHFFFAOYSA-N	C20H24O2	296.17763
5994	CC(=O)[C@H]1CC[C@@H]2[C@@]1(CC[C@H]3[C@H]2CCC4=CC(=O)CC[C@]34C)C	5994	TRUE	5994	RJKFOVLPORLFTN-LEKSSAKUSA-N	RJKFOVLPORLFTN	EQX325501.txt		TRUE	315.2319:47919049.2;297.22125:10768815.8;279.2107:3867688.3;273.2213:2110786.6;271.2058:338180.2;269.2267:78848.8;269.1895:317517.3;257.19045:480646.2;255.211066666667:2627630.8;255.1746:364467.8;253.1953:1063553.2;251.17905:262060.2;245.19025:832726.1;241.15855:921069;239.179466666667:1648177.1;237.163566666667:446214.4;233.1902:764099.8;231.1746:350946;229.15885:682481.3;227.179366666667:974285…	TRUE	5994	5994	Progesterone	(8S,9S,10R,13S,14S,17S)-17-acetyl-10,13-dimethyl-1,2,6,7,8,9,11,12,14,15,16,17-dodecahydrocyclopenta[a]phenanthren-3-one	CC(=O)[C@H]1CC[C@@H]2[C@@]1(CC[C@H]3[C@H]2CCC4=CC(=O)CC[C@]34C)C	InChI=1S/C21H30O2/c1-13(22)17-6-7-18-16-5-4-14-12-15(23)8-10-20(14,2)19(16)9-11-21(17,18)3/h12,16-19H,4-11H2,1-3H3/t16-,17+,18-,19-,20-,21+/m0/s1	RJKFOVLPORLFTN-LEKSSAKUSA-N	C21H30O2	314.22458
6009	CC1=C(C(=O)N(N1C)C2=CC=CC=C2)N(C)C	6009	TRUE	6009	RMMXTBMQSGEXHJ-UHFFFAOYSA-N	RMMXTBMQSGEXHJ	EAX070201.mb		TRUE	232.144516666667:999;217.121185714286:27;216.11306:16;214.1341:4;204.149683333333:46;202.098066666667:14;201.102466666667:15;199.086733333333:8;189.10235:18;188.094511111111:118;187.08659:548;177.10239:98;175.086585714286:73;173.02665:3;161.1076:10;159.091761538462:147;149.107433333333:112;147.091375:23;146.060045454545:64;144.0807:2;139.086733333333:128;133.075985714286:14;132.080766666667:10;13…	TRUE	6009	6009	Aminopyrine	4-(dimethylamino)-1,5-dimethyl-2-phenylpyrazol-3-one	CC1=C(C(=O)N(N1C)C2=CC=CC=C2)N(C)C	InChI=1S/C13H17N3O/c1-10-12(14(2)3)13(17)16(15(10)4)11-8-6-5-7-9-11/h5-9H,1-4H3	RMMXTBMQSGEXHJ-UHFFFAOYSA-N	C13H17N3O	231.137162
6013	C[C@]12CC[C@H]3[C@H]([C@@H]1CC[C@@H]2O)CCC4=CC(=O)CC[C@]34C	6013	TRUE	6013	MUMGGOZAMZWBJJ-DYKIIFRCSA-N	MUMGGOZAMZWBJJ	UFX416001.txt		TRUE	289.21605:4741671.5;271.2055:11171812;253.194866666667:14779602;245.18985:52471.9;243.2107:699027;243.1745:175550.7;231.17405:66211.5;229.19515:370519.7;229.15875:160951.2;227.179766666667:589919.2;225.163366666667:644100.8;219.17445:426270.8;217.1586:136594.2;215.143:479911.9;213.1637:1898272;211.1481:870050.4;203.143:178389.2;201.163733333333:926287.2;201.12745:101719.1;199.148166666667:951138.…	TRUE	6013	6013	Testosterone	(8R,9S,10R,13S,14S,17S)-17-hydroxy-10,13-dimethyl-1,2,6,7,8,9,11,12,14,15,16,17-dodecahydrocyclopenta[a]phenanthren-3-one	C[C@]12CC[C@H]3[C@H]([C@@H]1CC[C@@H]2O)CCC4=CC(=O)CC[C@]34C	InChI=1S/C19H28O2/c1-18-9-7-13(20)11-12(18)3-4-14-15-5-6-17(21)19(15,2)10-8-16(14)18/h11,14-17,21H,3-10H2,1-2H3/t14-,15-,16-,17-,18-,19-/m0/s1	MUMGGOZAMZWBJJ-DYKIIFRCSA-N	C19H28O2	288.20893
6028	C1=C(C(=C(C(=C1Cl)Cl)Cl)O)Cl	6028	TRUE	6028	VGVRPFIJEJYOFN-UHFFFAOYSA-N	VGVRPFIJEJYOFN	EQX357502.txt		TRUE	228.8788:10608633;192.9022:82357.2;164.907066666667:4645.3;	TRUE	6028	6028	2,3,4,6-Tetrachlorophenol	2,3,4,6-tetrachlorophenol	C1=C(C(=C(C(=C1Cl)Cl)Cl)O)Cl	InChI=1S/C6H2Cl4O/c7-2-1-3(8)6(11)5(10)4(2)9/h1,11H	VGVRPFIJEJYOFN-UHFFFAOYSA-N	C6H2Cl4O	229.885975
6041	CNC[C@@H](C1=CC(=CC=C1)O)O	6041	TRUE	6041	SONNWYBIRXJNDC-VIFPVBQESA-N	SONNWYBIRXJNDC	EQX333901.txt		TRUE	168.1018:4296138;150.091416666667:148789728;149.083625:357929;148.075566666667:238162.3;144.0557:43381.9;135.0678:20087772;134.059975:8164967.5;133.0885:239144.1;133.05855:147843.7;132.080766666667:1409250.6;131.072966666667:121321.8;130.065166666667:222338.1;122.096333333333:765967.8;122.0599:57829.2;121.064716666667:3826468;121.0396:190199.2;120.0809:121178.1;120.05695:163235.6;120.04435:270914…	TRUE	6041	6041	Phenylephrine	3-[(1R)-1-hydroxy-2-(methylamino)ethyl]phenol	CNC[C@@H](C1=CC(=CC=C1)O)O	InChI=1S/C9H13NO2/c1-10-6-9(12)7-3-2-4-8(11)5-7/h2-5,9-12H,6H2,1H3/t9-/m0/s1	SONNWYBIRXJNDC-VIFPVBQESA-N	C9H13NO2	167.094629
6046	C1COCCN1N=O	6046	TRUE	6046	ZKXDGKXYMTYWTB-UHFFFAOYSA-N	ZKXDGKXYMTYWTB	EQX345401.txt		TRUE	117.06585:201917184;87.0679:76285208;86.0600166666667:50050812;73.03965:18693196;72.0444:217365.8;58.0651:283400.5;58.0287333333333:565347.9;57.0573:18101424;56.0495:5530866.5;56.0369:1128837.5;55.0416666666667:185311.5;	TRUE	6046	6046	N-Nitrosomorpholine	4-nitrosomorpholine	C1COCCN1N=O	InChI=1S/C4H8N2O2/c7-5-6-1-3-8-4-2-6/h1-4H2	ZKXDGKXYMTYWTB-UHFFFAOYSA-N	C4H8N2O2	116.058578
6051	C1=CC=C(C=C1)N=NC2=CC=C(C=C2)N	6051	TRUE	6051	QPQKUYVSJWQSDY-UHFFFAOYSA-N	QPQKUYVSJWQSDY	UFX414101.txt		TRUE	198.102666666667:1510987.9;181.0758:7665.6;170.0964:5629.3;169.0887:7502.2;153.07:14449.5;152.06215:19970.8;143.0855:2978.9;128.062133333333:3274.3;106.0525:46969.5;105.044675:837168;95.0491:263502.6;94.041325:16415.3;93.05725:121620.2;92.0495:29008.7;91.05435:4325.6;81.03345:5654.5;77.0385:2100469.2;	TRUE	6051	6051	4-Aminoazobenzene	4-phenyldiazenylaniline	C1=CC=C(C=C1)N=NC2=CC=C(C=C2)N	InChI=1S/C12H11N3/c13-10-6-8-12(9-7-10)15-14-11-4-2-1-3-5-11/h1-9H,13H2	QPQKUYVSJWQSDY-UHFFFAOYSA-N	C12H11N3	197.095297
6124	CN(C)N=O	6124	TRUE	6124	UMFJAHHVKNCGLG-UHFFFAOYSA-N	UMFJAHHVKNCGLG	EQX344701.txt		TRUE	75.0552666666667:196723408;58.0525666666667:2618246.5;57.0447:351738.8;	TRUE	6124	6124	N-Nitrosodimethylamine	N,N-dimethylnitrous amide	CN(C)N=O	InChI=1S/C2H6N2O/c1-4(2)3-5/h1-2H3	UMFJAHHVKNCGLG-UHFFFAOYSA-N	C2H6N2O	74.048013
6128	C[C@]12CCC(=O)C=C1CC[C@@H]3[C@@H]2CC[C@]4([C@H]3CCC4=O)C	6128	TRUE	6128	AEMFNILZOJDQLW-QAGGRKNESA-N	AEMFNILZOJDQLW	UFX416501.txt		TRUE	287.20065:197921.1;269.189766666667:6125230.5;251.1794:3381825.8;243.17455:61699.1;241.195166666667:500847.6;241.158766666667:154861.3;231.137533333333:109184.4;229.1586:609378.6;227.179433333333:714576.2;227.143366666667:181974.3;225.1638:386078.7;223.1482:313041.6;217.158666666667:555179.6;213.163366666667:66154.9;213.127266666667:297882.9;211.1483:1911663.2;209.132466666667:799496.7;205.1587:2…	TRUE	6128	6128	Androstenedione	(8R,9S,10R,13S,14S)-10,13-dimethyl-2,6,7,8,9,11,12,14,15,16-decahydro-1H-cyclopenta[a]phenanthrene-3,17-dione	C[C@]12CCC(=O)C=C1CC[C@@H]3[C@@H]2CC[C@]4([C@H]3CCC4=O)C	InChI=1S/C19H26O2/c1-18-9-7-13(20)11-12(18)3-4-14-15-5-6-17(21)19(15,2)10-8-16(14)18/h11,14-16H,3-10H2,1-2H3/t14-,15-,16-,18-,19-/m0/s1	AEMFNILZOJDQLW-QAGGRKNESA-N	C19H26O2	286.19328
6196	CC1=C(C(=NO1)C2=CC=CC=C2)C(=O)N[C@H]3[C@@H]4N(C3=O)[C@H](C(S4)(C)C)C(=O)O	6196	TRUE	6196	UWYHMGVUTGAWSP-JKIFEVAISA-N	UWYHMGVUTGAWSP	EQX320702.txt		TRUE	356.1077:8702112;259.0548:94929920;258.05412:218568;257.039333333333:103469.4;241.044225:1021962;240.0545:25407.5;227.082675:182712.8;226.074966666667:547142.4;225.067066666667:2486278.5;217.043975:3223990.5;216.044522222222:1974114.9;215.028625:221334.4;213.06705:245813.3;211.051566666667:114046.5;208.064166666667:88490.7;201.06704:530342.4;201.0254:66857.6;200.0593:1305323.1;199.054842857143:27…	TRUE	6196	6196	Oxacillin	(2S,5R,6R)-3,3-dimethyl-6-[(5-methyl-3-phenyl-1,2-oxazole-4-carbonyl)amino]-7-oxo-4-thia-1-azabicyclo[3.2.0]heptane-2-carboxylic acid	CC1=C(C(=NO1)C2=CC=CC=C2)C(=O)N[C@H]3[C@@H]4N(C3=O)[C@H](C(S4)(C)C)C(=O)O	InChI=1S/C19H19N3O5S/c1-9-11(12(21-27-9)10-7-5-4-6-8-10)15(23)20-13-16(24)22-14(18(25)26)19(2,3)28-17(13)22/h4-8,13-14,17H,1-3H3,(H,20,23)(H,25,26)/t13-,14+,17-/m1/s1	UWYHMGVUTGAWSP-JKIFEVAISA-N	C19H19N3O5S	401.104542
4536	CC12CCC3C(C1CCC2(C#C)O)CCC4=CC(=O)CCC34	4536	TRUE	4536	VIKNJXKGJWUCNN-UHFFFAOYSA-N	VIKNJXKGJWUCNN	UFX415001.txt		TRUE	281.189933333333:159645.5;271.1689:2521.1;266.1666:3109.2;263.179466666667:90189.7;261.16375:2948.2;257.1901:18367.6;255.1744:6808;253.19505:15434.5;253.158733333333:30341.8;248.1563:7889.6;241.1588:24051.8;239.1795:55109.7;239.142966666667:17316;237.163666666667:21654.5;235.148033333333:42159;234.14055:4697;233.131933333333:2133;231.174333333333:56575.8;229.1589:8231.5;227.1427:8640.1;225.16365:…	TRUE	4536	4536	19-Norpregn-4-en-20-yn-3-one, 17-hydroxy-, (17alpha)-	17-ethynyl-17-hydroxy-13-methyl-1,2,6,7,8,9,10,11,12,14,15,16-dodecahydrocyclopenta[a]phenanthren-3-one	CC12CCC3C(C1CCC2(C#C)O)CCC4=CC(=O)CCC34	InChI=1S/C20H26O2/c1-3-20(22)11-9-18-17-6-4-13-12-14(21)5-7-15(13)16(17)8-10-19(18,20)2/h1,12,15-18,22H,4-11H2,2H3	VIKNJXKGJWUCNN-UHFFFAOYSA-N	C20H26O2	298.19328
2174	CC1(C(N2C(S1)C(C2=O)NC(=O)C(C3=CC=CC=C3)N)C(=O)O)C	2174	TRUE	2174	AVKUERGKIZMTKX-UHFFFAOYSA-N	AVKUERGKIZMTKX	EQX366102.txt		TRUE	304.11315:1069367.9;270.1256:12860.3;207.06005:11260913;189.04945:28858.5;181.0445:8944.1;180.04925:7597.7;173.0722:487024.3;171.060033333333:84823.6;165.0664:6754.7;164.05405:9899.7;159.0565:12837.3;146.0611:3755.2;134.061175:49510.2;116.050775:31105.8;102.0349:3094.9;99.9863857142857:104520.6;83.9914:83287.8;74.0071666666667:3072538.2;72.9993111111111:172276.4;71.9915125:516031.7;70.983625:1198…	TRUE	2174	2174	Ampen	6-[(2-amino-2-phenylacetyl)amino]-3,3-dimethyl-7-oxo-4-thia-1-azabicyclo[3.2.0]heptane-2-carboxylic acid	CC1(C(N2C(S1)C(C2=O)NC(=O)C(C3=CC=CC=C3)N)C(=O)O)C	InChI=1S/C16H19N3O4S/c1-16(2)11(15(22)23)19-13(21)10(14(19)24-16)18-12(20)9(17)8-6-4-3-5-7-8/h3-7,9-11,14H,17H2,1-2H3,(H,18,20)(H,22,23)	AVKUERGKIZMTKX-UHFFFAOYSA-N	C16H19N3O4S	349.109627
6269	CC1=CC=C(C=C1)S(=O)(=O)N	6269	TRUE	6269	LMYRWZFENFIFIT-UHFFFAOYSA-N	LMYRWZFENFIFIT	EQX361802.txt		TRUE	171.01222:7382.3;170.0281:488133.5;122.06112:9816.1;107.050214285714:8256.8;106.0662:195060.7;104.05025:453.4;93.9604:31592.3;80.9651285714286:4724.1;79.9811875:65833.4;79.95738:4446.3;78.9733:51232.9;77.9654714285714:12343.2;63.9624111111111:75324.7;61.9706:61502.1;	TRUE	6269	6269	P-Toluenesulfonamide	4-methylbenzenesulfonamide	CC1=CC=C(C=C1)S(=O)(=O)N	InChI=1S/C7H9NO2S/c1-6-2-4-7(5-3-6)11(8,9)10/h2-5H,1H3,(H2,8,9,10)	LMYRWZFENFIFIT-UHFFFAOYSA-N	C7H9NO2S	171.0354
6279	C[C@H]1C[C@@H]2[C@H](CC[C@]3([C@H]2CC[C@@]3(C(=O)C)OC(=O)C)C)[C@@]4(C1=CC(=O)CC4)C	6279	TRUE	6279	PSGAAPLEWMOORI-PEINSRQWSA-N	PSGAAPLEWMOORI	XX874903		TRUE	387.253:59813392;345.2424:435101.2;327.2319:36001520;317.1749:91538.2;309.2213:4369486;303.2321:397333;301.2167:79955.2;291.2108:1014476.8;285.2213:14479552;284.2137:1720395.8;283.2057:2138317;281.2269:223572.7;281.1898:126429.5;275.1629:71740.5;269.1901:1269910;267.2107:6272048.5;267.1741:314198.2;266.203:1812677.1;265.195:696031.4;257.1535:2305747.8;255.1746:85671.1;253.1585:334423.8;252.1877:6…	TRUE	6279	6279	Medroxyprogesterone acetate	[(6S,8R,9S,10R,13S,14S,17R)-17-acetyl-6,10,13-trimethyl-3-oxo-2,6,7,8,9,11,12,14,15,16-decahydro-1H-cyclopenta[a]phenanthren-17-yl] acetate	C[C@H]1C[C@@H]2[C@H](CC[C@]3([C@H]2CC[C@@]3(C(=O)C)OC(=O)C)C)[C@@]4(C1=CC(=O)CC4)C	InChI=1S/C24H34O4/c1-14-12-18-19(22(4)9-6-17(27)13-21(14)22)7-10-23(5)20(18)8-11-24(23,15(2)25)28-16(3)26/h13-14,18-20H,6-12H2,1-5H3/t14-,18+,19-,20-,22+,23-,24-/m0/s1	PSGAAPLEWMOORI-PEINSRQWSA-N	C24H34O4	386.24571
6293	C1=CC=C2C(=C1)C(=O)C3=C(C2=O)C(=C(C=C3)O)O	6293	TRUE	6293	RGCKGOZRHPZPFP-UHFFFAOYSA-N	RGCKGOZRHPZPFP	XX802851		TRUE	239.035:2228726.5;238.0271:39351.4;211.04:142608.7;210.0323:46816.6;183.0452:5171;167.0503:40870.8;155.0501:6326.1;	FALSE	6293	6293	Alizarin	1,2-dihydroxyanthracene-9,10-dione	C1=CC=C2C(=C1)C(=O)C3=C(C2=O)C(=C(C=C3)O)O	InChI=1S/C14H8O4/c15-10-6-5-9-11(14(10)18)13(17)8-4-2-1-3-7(8)12(9)16/h1-6,15,18H	RGCKGOZRHPZPFP-UHFFFAOYSA-N	C14H8O4	240.042259
6336	CCCCC(CN1C=NC=N1)(C#N)C2=CC=C(C=C2)Cl	6336	TRUE	6336	HZJKXKUJVSEEFU-UHFFFAOYSA-N	HZJKXKUJVSEEFU	EAX295701.mb		TRUE	289.121416666667:999;220.089:999;203.062225:150;194.048:64;193.077942857143:59;192.057628571429:36;191.05415:10;190.04185:1;185.120066666667:10;184.11208:3;178.041908333333:93;177.04665:2;175.03082:11;170.096483333333:2;168.09344:17;167.0854375:5;166.04187:53;165.039307142857:16;164.026258333333:87;163.025093333333:5;158.10895:1;157.1015:1;156.08092:6;156.0559:2;153.0696:8;152.0619:2;151.03098333…	TRUE	6336	6336	Myclobutanil	2-(4-chlorophenyl)-2-(1,2,4-triazol-1-ylmethyl)hexanenitrile	CCCCC(CN1C=NC=N1)(C#N)C2=CC=C(C=C2)Cl	InChI=1S/C15H17ClN4/c1-2-3-8-15(9-17,10-20-12-18-11-19-20)13-4-6-14(16)7-5-13/h4-7,11-12H,2-3,8,10H2,1H3	HZJKXKUJVSEEFU-UHFFFAOYSA-N	C15H17ClN4	288.114174
6476	CC1(CC(=O)N(C1=O)C)C2=CC=CC=C2	6476	TRUE	6476	AJXPJJZHWIXJCJ-UHFFFAOYSA-N	AJXPJJZHWIXJCJ	EQX328501.txt		TRUE	204.102:354256736;189.0786:208235.3;186.09144:5005400;176.107075:8243123.5;175.0633:109156.5;173.059933333333:667727.3;171.06795:904711.5;163.0753:683077.1;162.09134:2344211.2;160.11225:494192.5;160.0756:437653.4;158.096516666667:4552785;157.0888:147704.3;155.060433333333:580501.1;148.1121:112721.1;147.07575:4580364;146.0599:125877.1;145.0888:449150.8;145.0649:24808848;144.08085:977077.5;143.0731…	TRUE	6476	6476	Methsuximide	1,3-dimethyl-3-phenylpyrrolidine-2,5-dione	CC1(CC(=O)N(C1=O)C)C2=CC=CC=C2	InChI=1S/C12H13NO2/c1-12(9-6-4-3-5-7-9)8-10(14)13(2)11(12)15/h3-7H,8H2,1-2H3	AJXPJJZHWIXJCJ-UHFFFAOYSA-N	C12H13NO2	203.094629
6506	CCOC(=O)CC(CC(=O)OCC)(C(=O)OCC)O	6506	TRUE	6506	DOOTYTYQINUNNV-UHFFFAOYSA-N	DOOTYTYQINUNNV	UFX416901.txt		TRUE	231.08665:6678.5;213.07555:3708.1;203.0915:536256.5;198.0791:3972.2;157.049566666667:435132.8;139.0026:50238.9;133.0495:100550;129.018225:40113.7;115.038975:54758;111.0077:36554.2;105.01825:19823.6;87.00765:10795.7;	TRUE	6506	6506	Triethyl citrate	triethyl 2-hydroxypropane-1,2,3-tricarboxylate	CCOC(=O)CC(CC(=O)OCC)(C(=O)OCC)O	InChI=1S/C12H20O7/c1-4-17-9(13)7-12(16,11(15)19-6-3)8-10(14)18-5-2/h16H,4-8H2,1-3H3	DOOTYTYQINUNNV-UHFFFAOYSA-N	C12H20O7	276.120903
6527	CC1=CC=CC=C1OP(=O)(OC2=CC=CC=C2C)OC3=CC=CC=C3C	6527	TRUE	6527	YSMRWXYRXBRSND-UHFFFAOYSA-N	YSMRWXYRXBRSND	XX883201		TRUE	369.1252:333196768;351.1143:1432606.8;333.1042:524646.9;279.0782:15022648;277.0625:616223.6;275.0831:3241891.2;271.1482:808657.9;261.0676:44938748;256.1246:10069195;255.1167:2095677.5;243.057:9345969;241.1012:5057482;215.0622:1340665.5;199.1117:3141494.8;197.0963:795987.3;196.0883:8732537;195.0807:711339.8;189.0311:3704083.8;187.0155:935984.1;181.1011:11147562;180.0933:1290568.6;179.0854:6142181;…	TRUE	6527	6527	Tri-O-cresyl phosphate	tris(2-methylphenyl) phosphate	CC1=CC=CC=C1OP(=O)(OC2=CC=CC=C2C)OC3=CC=CC=C3C	InChI=1S/C21H21O4P/c1-16-10-4-7-13-19(16)23-26(22,24-20-14-8-5-11-17(20)2)25-21-15-9-6-12-18(21)3/h4-15H,1-3H3	YSMRWXYRXBRSND-UHFFFAOYSA-N	C21H21O4P	368.117746
6535	CCOP(=O)(OCC)OCC	6535	TRUE	6535	DQWPFSLDHJDLRL-UHFFFAOYSA-N	DQWPFSLDHJDLRL	EQX315401.txt		TRUE	183.0782:50205565.1;155.04685:254071091.8;145.0263:3117622.3;127.01552:555501337;116.994716666667:16025066.6;98.9842666666667:1579867227.2;81.9813:1545106.8;80.9734833333333:5489394.1;64.9786:1154523;62.96305:2228297.7;	TRUE	6535	6535	Triethyl phosphate	triethyl phosphate	CCOP(=O)(OCC)OCC	InChI=1S/C6H15O4P/c1-4-8-11(7,9-5-2)10-6-3/h4-6H2,1-3H3	DQWPFSLDHJDLRL-UHFFFAOYSA-N	C6H15O4P	182.070796
6618	CC(C)(C1=CC(=C(C(=C1)Br)O)Br)C2=CC(=C(C(=C2)Br)O)Br	6618	TRUE	6618	VEORPZCZECFIRK-UHFFFAOYSA-N	VEORPZCZECFIRK	XX863853		TRUE	538.7499:330089;443.8019:6383.2;288.887:25478;	FALSE	6618	6618	Tetrabromobisphenol A	2,6-dibromo-4-[2-(3,5-dibromo-4-hydroxyphenyl)propan-2-yl]phenol	CC(C)(C1=CC(=C(C(=C1)Br)O)Br)C2=CC(=C(C(=C2)Br)O)Br	InChI=1S/C15H12Br4O2/c1-15(2,7-3-9(16)13(20)10(17)4-7)8-5-11(18)14(21)12(19)6-8/h3-6,20-21H,1-2H3	VEORPZCZECFIRK-UHFFFAOYSA-N	C15H12Br4O2	539.75708
6623	CC(C)(C1=CC=C(C=C1)O)C2=CC=C(C=C2)O	6623	TRUE	6623	IISBACLAFKSPIT-UHFFFAOYSA-N	IISBACLAFKSPIT	EAX016301.mb		TRUE	229.12165:999;219.08995:422;201.079233333333:999;169.0861:686;159.1165:999;147.11675:510;109.101333333333:624;95.0854166666667:999;81.0698:958;	TRUE	6623	6623	Bisphenol A	4-[2-(4-hydroxyphenyl)propan-2-yl]phenol	CC(C)(C1=CC=C(C=C1)O)C2=CC=C(C=C2)O	InChI=1S/C15H16O2/c1-15(2,11-3-7-13(16)8-4-11)12-5-9-14(17)10-6-12/h3-10,16-17H,1-2H3	IISBACLAFKSPIT-UHFFFAOYSA-N	C15H16O2	228.11503
6626	C1=CC(=CC=C1O)S(=O)(=O)C2=CC=C(C=C2)O	6626	TRUE	6626	VPWNQTHUCYMVMZ-UHFFFAOYSA-N	VPWNQTHUCYMVMZ	UFX421502.txt		TRUE	249.022666666667:1601439.2;201.05575:2565.5;185.060833333333:254629.7;184.052966666667:197315.9;167.05035:4567.4;157.06585:20808.9;155.988475:428197.1;139.99375:3157.9;117.03455:3886.9;108.02165:626157.6;92.0267666666667:19652.4;79.9574:5397.3;	TRUE	6626	6626	4,4'-Sulfonyldiphenol	4-(4-hydroxyphenyl)sulfonylphenol	C1=CC(=CC=C1O)S(=O)(=O)C2=CC=C(C=C2)O	InChI=1S/C12H10O4S/c13-9-1-5-11(6-2-9)17(15,16)12-7-3-10(14)4-8-12/h1-8,13-14H	VPWNQTHUCYMVMZ-UHFFFAOYSA-N	C12H10O4S	250.02998
6628	CC1=CC=C(C=C1)S(=O)(=O)N(C)N=O	6628	TRUE	6628	FFKZOUIEAHOBHW-UHFFFAOYSA-N	FFKZOUIEAHOBHW	EQX345901.txt		TRUE	198.04995:6091.4;189.01702:1375.1;183.02235:450.3;179.0604:5989.7;175.001433333333:1179;173.0222:4496.5;171.026633333333:282.7;169.027275:446.9;159.0305:12205.6;158.0271:9323.1;155.070233333333:1339.6;155.0116:387.9;153.05735:557;147.0653:5381.6;145.0511:788;142.00384:11863.1;141.000525:9478.8;137.05985:302.7;130.9819:433.4;129.0546:7096.3;127.075333333333:1041.7;125.059666666667:399.9;123.08042:…	TRUE	6628	6628	N-Methyl-N-nitroso-p-toluenesulfonamide	N,4-dimethyl-N-nitrosobenzenesulfonamide	CC1=CC=C(C=C1)S(=O)(=O)N(C)N=O	InChI=1S/C8H10N2O3S/c1-7-3-5-8(6-4-7)14(12,13)10(2)9-11/h3-6H,1-2H3	FFKZOUIEAHOBHW-UHFFFAOYSA-N	C8H10N2O3S	214.041213
6637	CCNS(=O)(=O)C1=CC=C(C=C1)C	6637	TRUE	6637	OHPZPBNDOVQJMH-UHFFFAOYSA-N	OHPZPBNDOVQJMH	UFX419701.txt		TRUE	172.0427:8488.5;155.0161:1340902.5;120.0574:10290.2;119.06035:1459635;109.06485:105148.3;91.0542:990348.5;	TRUE	6637	6637	N-Ethyl-P-toluenesulfonamide	N-ethyl-4-methylbenzenesulfonamide	CCNS(=O)(=O)C1=CC=C(C=C1)C	InChI=1S/C9H13NO2S/c1-3-10-13(11,12)9-6-4-8(2)5-7-9/h4-7,10H,3H2,1-2H3	OHPZPBNDOVQJMH-UHFFFAOYSA-N	C9H13NO2S	199.0667
6683	C1=CC=C2C(=C1)C(=O)C3=C(C2=O)C(=C(C=C3O)O)O	6683	TRUE	6683	BBNQQADTFFCFGB-UHFFFAOYSA-N	BBNQQADTFFCFGB	XX837253		TRUE	255.03:352911.8;227.035:72580.4;183.0453:6598.9;171.0449:4959.4;	FALSE	6683	6683	Purpurin	1,2,4-trihydroxyanthracene-9,10-dione	C1=CC=C2C(=C1)C(=O)C3=C(C2=O)C(=C(C=C3O)O)O	InChI=1S/C14H8O5/c15-8-5-9(16)14(19)11-10(8)12(17)6-3-1-2-4-7(6)13(11)18/h1-5,15-16,19H	BBNQQADTFFCFGB-UHFFFAOYSA-N	C14H8O5	256.037173
6741	C[C@H]1C[C@H]2[C@@H]3CC[C@@]([C@]3(C[C@@H]([C@@H]2[C@@]4(C1=CC(=O)C=C4)C)O)C)(C(=O)CO)O	6741	TRUE	6741	VHRSUDSXCMQTMA-PJHHCJLFSA-N	VHRSUDSXCMQTMA	EAX262101.mb		TRUE	357.2059:999;339.19535:444;321.1847:463;303.1743:320;297.18445:15;297.148933333333:116;293.1891:214;293.15335:94;281.18945:138;280.181825:298;279.173985714286:406;277.158966666667:152;265.158233333333:229;253.158585714286:962;251.143028571429:352;237.127725:252;223.11185:260;213.1272:143;211.111457142857:511;209.09605:603;196.088066666667:339;195.080475:442;187.1119:536;185.096055555556:702;181.0…	TRUE	6741	6741	Methylprednisolone	(6S,8S,9S,10R,11S,13S,14S,17R)-11,17-dihydroxy-17-(2-hydroxyacetyl)-6,10,13-trimethyl-7,8,9,11,12,14,15,16-octahydro-6H-cyclopenta[a]phenanthren-3-one	C[C@H]1C[C@H]2[C@@H]3CC[C@@]([C@]3(C[C@@H]([C@@H]2[C@@]4(C1=CC(=O)C=C4)C)O)C)(C(=O)CO)O	InChI=1S/C22H30O5/c1-12-8-14-15-5-7-22(27,18(26)11-23)21(15,3)10-17(25)19(14)20(2)6-4-13(24)9-16(12)20/h4,6,9,12,14-15,17,19,23,25,27H,5,7-8,10-11H2,1-3H3/t12-,14-,15-,17-,19+,20-,21-,22-/m0/s1	VHRSUDSXCMQTMA-PJHHCJLFSA-N	C22H30O5	374.209324
6777	C1CCC(CC1)OC(=O)C2=CC=CC=C2C(=O)OC3CCCCC3	6777	TRUE	6777	VOWAEIGWURALJQ-UHFFFAOYSA-N	VOWAEIGWURALJQ	XX827002		TRUE	331.1903:1221939.5;249.1121:6594526;231.1016:941512.5;181.0494:1202583.6;167.0338:17993046;163.0389:1372835.4;149.0233:75907032;121.0283:490173.5;83.0855:992051.1;65.0389:226532.4;55.0544:295133.8;	TRUE	6777	6777	Dicyclohexyl phthalate	dicyclohexyl benzene-1,2-dicarboxylate	C1CCC(CC1)OC(=O)C2=CC=CC=C2C(=O)OC3CCCCC3	InChI=1S/C20H26O4/c21-19(23-15-9-3-1-4-10-15)17-13-7-8-14-18(17)20(22)24-16-11-5-2-6-12-16/h7-8,13-16H,1-6,9-12H2	VOWAEIGWURALJQ-UHFFFAOYSA-N	C20H26O4	330.183109
6778	C1=CC=C(C=C1)OC(=O)C2=CC=CC=C2C(=O)OC3=CC=CC=C3	6778	TRUE	6778	DWNAQMUDCDVSLT-UHFFFAOYSA-N	DWNAQMUDCDVSLT	EQX367401.txt		TRUE	225.054516666667:127343976;207.0439:239867.8;197.05968:4010705.8;183.0441:1084637.1;181.064725:1138314.2;179.0561:253214.9;169.064742857143:1860981.5;168.0569:155500.3;155.0561875:298851.8;153.06988:7521740;152.062071428571:4330824.5;151.05416:606017.5;150.046325:505463.3;149.02335:36571.4;145.06468:116393.7;141.069816666667:4383036.5;139.054125:388913.1;127.05416:179184.2;126.046433333333:308522…	TRUE	6778	6778	Diphenyl phthalate	diphenyl benzene-1,2-dicarboxylate	C1=CC=C(C=C1)OC(=O)C2=CC=CC=C2C(=O)OC3=CC=CC=C3	InChI=1S/C20H14O4/c21-19(23-15-9-3-1-4-10-15)17-13-7-8-14-18(17)20(22)24-16-11-5-2-6-12-16/h1-14H	DWNAQMUDCDVSLT-UHFFFAOYSA-N	C20H14O4	318.089209
6781	CCOC(=O)C1=CC=CC=C1C(=O)OCC	6781	TRUE	6781	FLKPEMZONWLCSK-UHFFFAOYSA-N	FLKPEMZONWLCSK	EQX367202.txt		TRUE	221.0821:169331.5;193.086933333333:4899.7;190.99865:3811.4;179.035075:2203.1;177.092166666667:75014.3;175.076333333333:3372.5;165.01925:4094.2;151.0402:1196;149.097166666667:49241.6;149.0563:438.9;147.0816:6277.9;147.00886:15450.3;135.045266666667:2020.5;134.03738:37925.5;121.029583333333:76656.8;119.014033333333:658.9;108.98885:522.6;108.0219:436.4;107.050225:7412.4;105.03445:581.7;103.019:1107.…	TRUE	6781	6781	Diethyl phthalate	diethyl benzene-1,2-dicarboxylate	CCOC(=O)C1=CC=CC=C1C(=O)OCC	InChI=1S/C12H14O4/c1-3-15-11(13)9-7-5-6-8-10(9)12(14)16-4-2/h5-8H,3-4H2,1-2H3	FLKPEMZONWLCSK-UHFFFAOYSA-N	C12H14O4	222.089209
6838	C1=CC=C(C=C1)N(C2=CC=CC=C2)N=O	6838	TRUE	6838	UBUCNCOMADRQHX-UHFFFAOYSA-N	UBUCNCOMADRQHX	EQX335501.txt		TRUE	199.08665:13097685;169.088566666667:366128512;168.0808:63846956;167.07274:14409989;154.065125:943985.2;143.07295:1136192.9;142.0777:638886.8;141.0698:1144314;117.0573:223368.2;105.0447:4619565;104.0494:44700028;95.049075:16059102;91.0416:891131.5;81.0334:279976.5;77.03838:2601823.2;66.0464:214212304;65.0386:15185790;53.0385666666667:1992006.4;53.0022:454037;51.02285:693095.8;50.0151:425421.7;	TRUE	6838	6838	N-Nitrosodiphenylamine	N,N-diphenylnitrous amide	C1=CC=C(C=C1)N(C2=CC=CC=C2)N=O	InChI=1S/C12H10N2O/c15-13-14(11-7-3-1-4-8-11)12-9-5-2-6-10-12/h1-10H	UBUCNCOMADRQHX-UHFFFAOYSA-N	C12H10N2O	198.079313
6896	CC1=C(C(=CC=C1)C)N	6896	TRUE	6896	UFFBMTHBGFGIHF-UHFFFAOYSA-N	UFFBMTHBGFGIHF	UFX414601.txt		TRUE	133.07605:40448;122.096366666667:1288972.1;120.08085:8207.1;107.07285:399459.9;106.06495:16893.5;105.06985:987044.1;103.0543:119002.6;94.0652:4585.8;79.0543:180001.6;77.0386:75125.2;	TRUE	6896	6896	2,6-Dimethylaniline	2,6-dimethylaniline	CC1=C(C(=CC=C1)C)N	InChI=1S/C8H11N/c1-6-4-3-5-7(2)8(6)9/h3-5H,9H2,1-2H3	UFFBMTHBGFGIHF-UHFFFAOYSA-N	C8H11N	121.089149
6924	CC1=CC=CC=C1S(=O)(=O)N	6924	TRUE	6924	YCMLQMDWSXFTIF-UHFFFAOYSA-N	YCMLQMDWSXFTIF	EQX360502.txt		TRUE	171.01224:8457;170.02815:1117195.6;137.006666666667:1671.4;109.0117:1483.7;107.050216666667:14067.9;106.066183333333:156934.7;93.9604:119204.2;80.9651142857143:16047.2;79.9811777777778:117909.7;79.9574:5578.7;78.9732444444444:196073.5;77.9654555555556:31799;63.9624:236604.3;61.9705875:137666.4;	TRUE	6924	6924	O-Toluenesulfonamide	2-methylbenzenesulfonamide	CC1=CC=CC=C1S(=O)(=O)N	InChI=1S/C7H9NO2S/c1-6-4-2-3-5-7(6)11(8,9)10/h2-5H,1H3,(H2,8,9,10)	YCMLQMDWSXFTIF-UHFFFAOYSA-N	C7H9NO2S	171.0354
6950	CCC(C)C1=C(C(=CC(=C1)[N+](=O)[O-])[N+](=O)[O-])O	6950	TRUE	6950	OWZPCEFYPSAJFR-UHFFFAOYSA-N	OWZPCEFYPSAJFR	EAX025702.mb		TRUE	239.067281818182:999;224.0438:8;222.064571428571:180;221.056683333333:120;210.028016666667:91;209.06905:124;209.0203:238;208.0611:33;207.04107:153;203.04625:5;194.045758333333:999;193.02539:999;192.06655:283;191.05885:27;190.0507:19;180.030042857143:66;179.071314285714:72;178.050885714286:176;177.04298:84;176.03529:186;174.05595:6;164.0435:67;163.0272:24;162.0195:157;151.07641:77;150.05605:43;149…	TRUE	6950	6950	Dinoseb	2-butan-2-yl-4,6-dinitrophenol	CCC(C)C1=C(C(=CC(=C1)[N+](=O)[O-])[N+](=O)[O-])O	InChI=1S/C10H12N2O5/c1-3-6(2)8-4-7(11(14)15)5-9(10(8)13)12(16)17/h4-6,13H,3H2,1-2H3	OWZPCEFYPSAJFR-UHFFFAOYSA-N	C10H12N2O5	240.074621
7013	C1=CC=C(C=C1)NC2=CC=CC3=CC=CC=C32	7013	TRUE	7013	XQVWYOYUZDUNRW-UHFFFAOYSA-N	XQVWYOYUZDUNRW	UFX413901.txt		TRUE	231.09145:13227.6;220.112166666667:4597474.5;219.1046:88215.7;218.0967:47317.3;217.088866666667:31652.8;205.088775:574689.7;204.0871375:90079.7;203.085625:426375.3;202.077775:155841.7;193.1012:113813.2;192.0806:4480.8;191.08062:16223.3;179.0855:21593.2;178.0777:31825.8;155.06035:112275.9;143.0729:4304033;142.06515:411269.8;128.06205:307832.7;117.069825:16438.5;115.0542:508845.4;104.0495:21482.6;9…	TRUE	7013	7013	N-Phenyl-1-naphthylamine	N-phenylnaphthalen-1-amine	C1=CC=C(C=C1)NC2=CC=CC3=CC=CC=C32	InChI=1S/C16H13N/c1-2-9-14(10-3-1)17-16-12-6-8-13-7-4-5-11-15(13)16/h1-12,17H	XQVWYOYUZDUNRW-UHFFFAOYSA-N	C16H13N	219.104799
7017	C1=CC=C(C=C1)C2=CC=CC=C2O	7017	TRUE	7017	LLEMOWNGBBNAJR-UHFFFAOYSA-N	LLEMOWNGBBNAJR	UFX415901.txt		TRUE	181.075933333333:12500.6;171.080433333333:123356;155.0603:22397.7;153.069825:209569.8;152.0621:45724.5;143.085525:172633.3;141.06975:6512;129.06985:39520.7;128.062025:123688.9;115.054275:18934.3;89.07085:3524.6;72.04445:1946.2;	TRUE	7017	7017	2-Phenylphenol	2-phenylphenol	C1=CC=C(C=C1)C2=CC=CC=C2O	InChI=1S/C12H10O/c13-12-9-5-4-8-11(12)10-6-2-1-3-7-10/h1-9,13H	LLEMOWNGBBNAJR-UHFFFAOYSA-N	C12H10O	170.073165
7018	C1C2=CC=CC=C2C(=O)C3=CC=CC=C31	7018	TRUE	7018	RJGDLRCDCYRQOQ-UHFFFAOYSA-N	RJGDLRCDCYRQOQ	XX802903		TRUE	205.0761:48160.3;195.0805:11990888;194.0727:483693.2;181.0646:323571.2;178.0777:266014;177.0699:1073472.4;176.0619:44895;167.0855:218818.6;166.0776:40170.6;165.0696:111554.7;152.0619:86356.6;135.0441:25294.4;133.0283:26717.2;89.0598:15629.6;83.0855:96540.5;71.0856:164784.8;69.0699:497465.7;57.07:198430.6;55.0544:69531.9;	TRUE	7018	7018	Anthrone	10H-anthracen-9-one	C1C2=CC=CC=C2C(=O)C3=CC=CC=C31	InChI=1S/C14H10O/c15-14-12-7-3-1-5-10(12)9-11-6-2-4-8-13(11)14/h1-8H,9H2	RJGDLRCDCYRQOQ-UHFFFAOYSA-N	C14H10O	194.073165
7031	CN(C)C1=CC=C(C=C1)C(=O)C2=CC=C(C=C2)N(C)C	7031	TRUE	7031	VVBLNCFGVYUYGU-UHFFFAOYSA-N	VVBLNCFGVYUYGU	UFX414401.txt		TRUE	269.16505:6133204;199.0614:15373.8;148.07565:10231891;120.080875:1574875.6;118.06515:202642;105.05735:748660.4;103.0543:223990.8;93.06995:258673.4;92.0621:117544.7734375;91.054275:409250.8;79.05425:618150;77.0385:246979.8;	TRUE	7031	7031	Michler's ketone	bis[4-(dimethylamino)phenyl]methanone	CN(C)C1=CC=C(C=C1)C(=O)C2=CC=C(C=C2)N(C)C	InChI=1S/C17H20N2O/c1-18(2)15-9-5-13(6-10-15)17(20)14-7-11-16(12-8-14)19(3)4/h5-12H,1-4H3	VVBLNCFGVYUYGU-UHFFFAOYSA-N	C17H20N2O	268.157563
7050	CCN(CC)C1=CC2=C(C=C1)C(=CC(=O)O2)C	7050	TRUE	7050	AFYCEAFSNDLKSX-UHFFFAOYSA-N	AFYCEAFSNDLKSX	XX884302		TRUE	232.1333:718140160;217.1107:1481093.6;216.1021:1270569;204.102:111594944;203.0941:254864576;202.0864:9318797;189.1149:1064957;188.0706:152283840;176.1434:7551474.5;176.1071:8667933;176.0706:5564179;175.0992:32849732;175.0628:3506848.8;174.0913:2859875.5;173.1197:775438.8;172.1121:1006223.8;162.0912:880323.1;161.12:1007146.3;160.1123:2537376;160.0757:15912908;159.1044:1202199;158.0965:1994732.1;14…	TRUE	7050	7050	7-Diethylamino-4-methylcoumarin	7-(diethylamino)-4-methylchromen-2-one	CCN(CC)C1=CC2=C(C=C1)C(=CC(=O)O2)C	InChI=1S/C14H17NO2/c1-4-15(5-2)11-6-7-12-10(3)8-14(16)17-13(12)9-11/h6-9H,4-5H2,1-3H3	AFYCEAFSNDLKSX-UHFFFAOYSA-N	C14H17NO2	231.125929
7153	CC1=C(C=CC(=C1)Cl)OC(C)C(=O)O	7153	TRUE	7153	WNTGYJSOUMFZEP-UHFFFAOYSA-N	WNTGYJSOUMFZEP	EAX030802.mb		TRUE	213.032133333333:549;169.04256:28;141.011278571429:999;121.02948:53;105.03455:38;71.0137818181818:54;	TRUE	7153	7153	Mecoprop	2-(4-chloro-2-methylphenoxy)propanoic acid	CC1=C(C=CC(=C1)Cl)OC(C)C(=O)O	InChI=1S/C10H11ClO3/c1-6-5-8(11)3-4-9(6)14-7(2)10(12)13/h3-5,7H,1-2H3,(H,12,13)	WNTGYJSOUMFZEP-UHFFFAOYSA-N	C10H11ClO3	214.039672
7175	CCCOC(=O)C1=CC=C(C=C1)O	7175	TRUE	7175	QELSKZZBTMNZEB-UHFFFAOYSA-N	QELSKZZBTMNZEB	XX864653		TRUE	179.0714:1389416.5;137.0244:315630.1;136.0166:334080.8;	FALSE	7175	7175	Propylparaben	propyl 4-hydroxybenzoate	CCCOC(=O)C1=CC=C(C=C1)O	InChI=1S/C10H12O3/c1-2-7-13-10(12)8-3-5-9(11)6-4-8/h3-6,11H,2,7H2,1H3	QELSKZZBTMNZEB-UHFFFAOYSA-N	C10H12O3	180.078644
7184	CCCCOC(=O)C1=CC=C(C=C1)O	7184	TRUE	7184	QFOHBWFCKVYLES-UHFFFAOYSA-N	QFOHBWFCKVYLES	UFX415802.txt		TRUE	193.087:82468;149.003633333333:86868.8;137.024333333333:171628.5;136.0166:66129.2;93.0346:29460;92.02685:22123.3;	TRUE	7184	7184	Butylparaben	butyl 4-hydroxybenzoate	CCCCOC(=O)C1=CC=C(C=C1)O	InChI=1S/C11H14O3/c1-2-3-8-14-11(13)9-4-6-10(12)7-5-9/h4-7,12H,2-3,8H2,1H3	QFOHBWFCKVYLES-UHFFFAOYSA-N	C11H14O3	194.094294
7204	CC1=C(C=CC(=C1)Cl)OCC(=O)O	7204	TRUE	7204	WHKUVVPPKQRRBV-UHFFFAOYSA-N	WHKUVVPPKQRRBV	EAX026102.mb		TRUE	199.016716666667:999;155.027071428571:110;141.011328571429:999;121.02942:54;105.034466666667:44;	TRUE	7204	7204	(4-Chloro-2-methylphenoxy)acetic acid	2-(4-chloro-2-methylphenoxy)acetic acid	CC1=C(C=CC(=C1)Cl)OCC(=O)O	InChI=1S/C9H9ClO3/c1-6-4-7(10)2-3-8(6)13-5-9(11)12/h2-4H,5H2,1H3,(H,11,12)	WHKUVVPPKQRRBV-UHFFFAOYSA-N	C9H9ClO3	200.024022
7207	CC1=C(C=CC(=C1)Cl)OCCCC(=O)O	7207	TRUE	7207	LLWADFLAOKUBDR-UHFFFAOYSA-N	LLWADFLAOKUBDR	EAX271002.mb		TRUE	158.9785:999;141.01119:999;	TRUE	7207	7207	4-(4-Chloro-2-methylphenoxy)butanoic acid	4-(4-chloro-2-methylphenoxy)butanoic acid	CC1=C(C=CC(=C1)Cl)OCCCC(=O)O	InChI=1S/C11H13ClO3/c1-8-7-9(12)4-5-10(8)15-6-2-3-11(13)14/h4-5,7H,2-3,6H2,1H3,(H,13,14)	LLWADFLAOKUBDR-UHFFFAOYSA-N	C11H13ClO3	228.055322
7220	C1=CC2=NNN=C2C=C1	7220	TRUE	7220	QRUDEWIWKLJBPS-UHFFFAOYSA-N	QRUDEWIWKLJBPS	EAX016602.mb		TRUE	118.041157142857:999;90.03487:431;	TRUE	7220	7220	1H-Benzotriazole	2H-benzotriazole	C1=CC2=NNN=C2C=C1	InChI=1S/C6H5N3/c1-2-4-6-5(3-1)7-9-8-6/h1-4H,(H,7,8,9)	QRUDEWIWKLJBPS-UHFFFAOYSA-N	C6H5N3	119.048347
7222	C1=CC=C2C(=C1)N=CS2	7222	TRUE	7222	IOJUPLGTWVMSFF-UHFFFAOYSA-N	IOJUPLGTWVMSFF	EAX034301.mb		TRUE	136.021683333333:999;109.010766666667:322;105.04485:9;77.03865:12;68.9793:1;65.038625:11;53.0386:5;	TRUE	7222	7222	Benzothiazole	1,3-benzothiazole	C1=CC=C2C(=C1)N=CS2	InChI=1S/C7H5NS/c1-2-4-7-6(3-1)8-5-9-7/h1-5H	IOJUPLGTWVMSFF-UHFFFAOYSA-N	C7H5NS	135.01427
7257	C1=CC(=C(C=C1N)Cl)Cl	7257	TRUE	7257	SDYWXFYBZPNOFX-UHFFFAOYSA-N	SDYWXFYBZPNOFX	XX810401		TRUE	172.9668:76211.4;161.9871:8632358;160.9792:12762.9;144.9606:17477.7;127.0183:3798914.2;126.0105:15577.1;	TRUE	7257	7257	3,4-Dichloroaniline	3,4-dichloroaniline	C1=CC(=C(C=C1N)Cl)Cl	InChI=1S/C6H5Cl2N/c7-5-2-1-4(9)3-6(5)8/h1-3H,9H2	SDYWXFYBZPNOFX-UHFFFAOYSA-N	C6H5Cl2N	160.979905
7370	C1=CC=C(C=C1)S(=O)(=O)N	7370	TRUE	7370	KHBQMWCZKVMBLN-UHFFFAOYSA-N	KHBQMWCZKVMBLN	EQX359502.txt		TRUE	156.99652:4889.2;156.012633333333:394083.2;93.9604:28628.2;93.0345714285714:6217;92.0506:198171.2;89.0245:465.6;80.9651166666667:4428.4;79.9811888888889:43488.9;79.9574:3661.5;78.9732666666667:45219.1;77.9654857142857:7989.9;65.03965:3052.1;63.962425:80766.5;61.98835:1145.7;61.9706:53456.6;	TRUE	7370	7370	Benzenesulfonamide	benzenesulfonamide	C1=CC=C(C=C1)S(=O)(=O)N	InChI=1S/C6H7NO2S/c7-10(8,9)6-4-2-1-3-5-6/h1-5H,(H2,7,8,9)	KHBQMWCZKVMBLN-UHFFFAOYSA-N	C6H7NO2S	157.01975
7464	CC(C)C1=CC=C(C=C1)N	7464	TRUE	7464	LRTFPLFDLJYEKT-UHFFFAOYSA-N	LRTFPLFDLJYEKT	EAX005201.mb		TRUE	147.091577777778:63;136.111964285714:999;121.088411111111:128;120.080433333333:93;119.08545:28;117.069733333333:111;115.054066666667:40;105.044625:44;104.061933333333:196;103.054183333333:97;95.04905:19;94.0650428571429:999;93.069825:37;93.0571833333333:35;91.0540875:953;79.05412:66;78.0463333333333:25;77.0385:179;65.03855:13;	TRUE	7464	7464	4-Isopropylaniline	4-propan-2-ylaniline	CC(C)C1=CC=C(C=C1)N	InChI=1S/C9H13N/c1-7(2)8-3-5-9(10)6-4-8/h3-7H,10H2,1-2H3	LRTFPLFDLJYEKT-UHFFFAOYSA-N	C9H13N	135.104799
7526	C1CCN(CC1)N=O	7526	TRUE	7526	UWSDONTXWQOZFN-UHFFFAOYSA-N	UWSDONTXWQOZFN	EQX345301.txt		TRUE	115.08655:954187072;84.08075:1761926;78.00865:797093.3;70.0777:839227.1;70.0651:9902448;69.0699:350820736;67.9893:3205899;67.0542:9590587;59.0491:555903.2;59.0239833333333:3364126.8;56.0495:493402.8;55.0542:7343298;55.0178:506304.9;54.01:723834.6;53.9974:2864666.2;53.0022:21228414;52.0182:449326.9;	TRUE	7526	7526	N-Nitrosopiperidine	1-nitrosopiperidine	C1CCN(CC1)N=O	InChI=1S/C5H10N2O/c8-6-7-4-2-1-3-5-7/h1-5H2	UWSDONTXWQOZFN-UHFFFAOYSA-N	C5H10N2O	114.079313
7533	C1CCC(CC1)NS(=O)(=O)O	7533	TRUE	7533	HCAJEUSONLESMK-UHFFFAOYSA-N	HCAJEUSONLESMK	EAX281302.mb		TRUE	178.054392857143:999;95.97604:17;80.9651625:32;79.9573818181818:999;	TRUE	7533	7533	Cyclamic acid	cyclohexylsulfamic acid	C1CCC(CC1)NS(=O)(=O)O	InChI=1S/C6H13NO3S/c8-11(9,10)7-6-4-2-1-3-5-6/h6-7H,1-5H2,(H,8,9,10)	HCAJEUSONLESMK-UHFFFAOYSA-N	C6H13NO3S	179.061614
7547	C1=CC(=CC=C1NC(=O)NC2=CC(=C(C=C2)Cl)Cl)Cl	7547	TRUE	7547	ICUTUKXCWQYESQ-UHFFFAOYSA-N	ICUTUKXCWQYESQ	EAX298802.mb		TRUE	159.9724:999;	TRUE	7547	7547	Triclocarban	1-(4-chlorophenyl)-3-(3,4-dichlorophenyl)urea	C1=CC(=CC=C1NC(=O)NC2=CC(=C(C=C2)Cl)Cl)Cl	InChI=1S/C13H9Cl3N2O/c14-8-1-3-9(4-2-8)17-13(19)18-10-5-6-11(15)12(16)7-10/h1-7H,(H2,17,18,19)	ICUTUKXCWQYESQ-UHFFFAOYSA-N	C13H9Cl3N2O	313.978046
7560	CN(C)C(=O)NC1=CC=CC=C1	7560	TRUE	7560	XXOYNJXVWVNOOJ-UHFFFAOYSA-N	XXOYNJXVWVNOOJ	EQX311101.txt		TRUE	165.10206:357926933.2;120.0442:27790918.4;105.044533333333:5735659;95.049:22418154.5;92.0493:25376768.2;77.0385:3339356.6;72.0442833333333:547458672.1;65.0385:2367469.2;56.01305:2083433.4;	TRUE	7560	7560	Fenuron	1,1-dimethyl-3-phenylurea	CN(C)C(=O)NC1=CC=CC=C1	InChI=1S/C9H12N2O/c1-11(2)9(12)10-8-6-4-3-5-7-8/h3-7H,1-2H3,(H,10,12)	XXOYNJXVWVNOOJ-UHFFFAOYSA-N	C9H12N2O	164.094963
7573	CC(C)NC1=CC=C(C=C1)NC2=CC=CC=C2	7573	TRUE	7573	OUBMGJOQLXMSNT-UHFFFAOYSA-N	OUBMGJOQLXMSNT	UFX413701.txt		TRUE	227.15425:3576769;225.13895:12632.5;211.123475:14283.1;210.12785:168519.8;209.12:6521.2;208.11225:26506;195.1043:269940.9;194.096533333333:216736.9;193.10125:380416.5;192.09355:13540.8;183.116825:10491.8;182.09645:26509.7;181.0937:12881.8;180.0809:347060.9;179.08565:19295.3;178.07775:266305.2;177.07:6385.9;169.101225:14439.7;168.087233333333:10543.8;167.082525:10365.7;166.0774:9933;165.0698666666…	TRUE	7573	7573	N-Isopropyl-N'-phenyl-p-phenylenediamine	1-N-phenyl-4-N-propan-2-ylbenzene-1,4-diamine	CC(C)NC1=CC=C(C=C1)NC2=CC=CC=C2	InChI=1S/C15H18N2/c1-12(2)16-14-8-10-15(11-9-14)17-13-6-4-3-5-7-13/h3-12,16-17H,1-2H3	OUBMGJOQLXMSNT-UHFFFAOYSA-N	C15H18N2	226.146999
7619	C1COCCN1SC2=NC3=CC=CC=C3S2	7619	TRUE	7619	MHKLKWCYGIBEQF-UHFFFAOYSA-N	MHKLKWCYGIBEQF	XX884202		TRUE	253.0465:102272816;220.0666:7463287;219.0592:203853.8;205.0432:232789.6;198.0043:428853.8;192.0353:165196.8;182.0091:102858.9;176.0406:175505.9;175.0325:144963.4;167.9937:6118267.5;166.9859:1274026.1;165.9781:4915396;163.0453:355193.1;163.0327:266925.5;162.0373:234207.5;148.0214:349567.3;136.0216:3546551.2;118.0322:1028766.2;87.0679:29631930;86.0601:75217512;72.0445:351814.6;68.0496:287883.5;58.0…	TRUE	7619	7619	2-(Morpholinothio)benzothiazole	4-(1,3-benzothiazol-2-ylsulfanyl)morpholine	C1COCCN1SC2=NC3=CC=CC=C3S2	InChI=1S/C11H12N2OS2/c1-2-4-10-9(3-1)12-11(15-10)16-13-5-7-14-8-6-13/h1-4H,5-8H2	MHKLKWCYGIBEQF-UHFFFAOYSA-N	C11H12N2OS2	252.039105
7622	CCCCN(CCCC)CCCC	7622	TRUE	7622	IMFACGCPASFAPR-UHFFFAOYSA-N	IMFACGCPASFAPR	EQX315001.txt		TRUE	186.221566666667:1554141816.7;130.159:328013479.9;128.1432:23479588.9;86.09626:9450060.9;78.0085:661707.1;74.0964:102958060.6;72.0807:8205622.9;57.06985:83655193.3;53.99755:554508;53.0023:4474520.6;	TRUE	7622	7622	Tributylamine	N,N-dibutylbutan-1-amine	CCCCN(CCCC)CCCC	InChI=1S/C12H27N/c1-4-7-10-13(11-8-5-2)12-9-6-3/h4-12H2,1-3H3	IMFACGCPASFAPR-UHFFFAOYSA-N	C12H27N	185.21435
7683	CC(=O)NC1=CC=C(C=C1)Br	7683	TRUE	7683	MSLICLMCQYQNPK-UHFFFAOYSA-N	MSLICLMCQYQNPK	XX825651		TRUE	211.9717:337274.3;169.9611:120451.9;	FALSE	7683	7683	4'-Bromoacetanilide	N-(4-bromophenyl)acetamide	CC(=O)NC1=CC=C(C=C1)Br	InChI=1S/C8H8BrNO/c1-6(11)10-8-4-2-7(9)3-5-8/h2-5H,1H3,(H,10,11)	MSLICLMCQYQNPK-UHFFFAOYSA-N	C8H8BrNO	212.97893
7808	C1=CC(=CC=C1O)Br	7808	TRUE	7808	GZFGOTFRPZRKDS-UHFFFAOYSA-N	GZFGOTFRPZRKDS	XX865051		TRUE	170.9451:246863.9;142.9466:16576.6;	FALSE	7808	7808	4-Bromophenol	4-bromophenol	C1=CC(=CC=C1O)Br	InChI=1S/C6H5BrO/c7-5-1-3-6(8)4-2-5/h1-4,8H	GZFGOTFRPZRKDS-UHFFFAOYSA-N	C6H5BrO	171.95238
7812	C1=CC(=CC=C1N)Cl	7812	TRUE	7812	QSNSCYSYFYORTR-UHFFFAOYSA-N	QSNSCYSYFYORTR	UFX413801.txt		TRUE	139.00575:214309.8;128.026033333333:1006314.4;127.0182:6083.2;110.99935:26026.8;93.05715:798969.9;92.04945:9648.2;	TRUE	7812	7812	4-Chloroaniline	4-chloroaniline	C1=CC(=CC=C1N)Cl	InChI=1S/C6H6ClN/c7-5-1-3-6(8)4-2-5/h1-4H,8H2	QSNSCYSYFYORTR-UHFFFAOYSA-N	C6H6ClN	127.018877
7955	C1(=NC(=NC(=N1)N)N)N	7955	TRUE	7955	JDSHMPZPIAZGSV-UHFFFAOYSA-N	JDSHMPZPIAZGSV	EQX315101.txt		TRUE	127.072683333333:250338035.3;110.046133333333:3207276.3;85.0508833333333:103764370;68.0243:21200013.6;60.0556666666667:5826097.8;	TRUE	7955	7955	Melamine	1,3,5-triazine-2,4,6-triamine	C1(=NC(=NC(=N1)N)N)N	InChI=1S/C3H6N6/c4-1-7-2(5)9-3(6)8-1/h(H6,4,5,6,7,8,9)	JDSHMPZPIAZGSV-UHFFFAOYSA-N	C3H6N6	126.065394
7965	C1CCC(CC1)N	7965	TRUE	7965	PAFZNILMFXTMIY-UHFFFAOYSA-N	PAFZNILMFXTMIY	XX826601		TRUE	100.1121:6008278.5;83.0855:18227198;58.029:19830;55.0544:4621998;53.0388:152435.3;	TRUE	7965	7965	Cyclohexylamine	cyclohexanamine	C1CCC(CC1)N	InChI=1S/C6H13N/c7-6-4-2-1-3-5-6/h6H,1-5,7H2	PAFZNILMFXTMIY-UHFFFAOYSA-N	C6H13N	99.104799
8150	COCCOCCOC	8150	TRUE	8150	SBZXBUIDTXKZTM-UHFFFAOYSA-N	SBZXBUIDTXKZTM	EAX064301.mb		TRUE	135.101514285714:263;103.075275:999;59.0491071428571:999;	TRUE	8150	8150	Diglyme	1-methoxy-2-(2-methoxyethoxy)ethane	COCCOCCOC	InChI=1S/C6H14O3/c1-7-3-5-9-6-4-8-2/h3-6H2,1-2H3	SBZXBUIDTXKZTM-UHFFFAOYSA-N	C6H14O3	134.094294
8289	C1=CC=C(C=C1)OP(=O)(OC2=CC=CC=C2)OC3=CC=CC=C3	8289	TRUE	8289	XZZNDPSIHUTMOC-UHFFFAOYSA-N	XZZNDPSIHUTMOC	UFX417502.txt		TRUE	325.0634:13048.9;231.0217:6082;183.01215:28542.4;169.06595:55336;	TRUE	8289	8289	Triphenyl phosphate	triphenyl phosphate	C1=CC=C(C=C1)OP(=O)(OC2=CC=CC=C2)OC3=CC=CC=C3	InChI=1S/C18H15O4P/c19-23(20-16-10-4-1-5-11-16,21-17-12-6-2-7-13-17)22-18-14-8-3-9-15-18/h1-15H	XZZNDPSIHUTMOC-UHFFFAOYSA-N	C18H15O4P	326.070796
8295	C(CCl)OP(=O)(OCCCl)OCCCl	8295	TRUE	8295	HQUQLFOMPYWACS-UHFFFAOYSA-N	HQUQLFOMPYWACS	UFX420301.txt		TRUE	248.9841:3369.5;222.96875:128905.7;186.9921:31581.7;160.9765:24587.9;124.9998:29282.1;98.984125:35082.8;	TRUE	8295	8295	Tris(2-chloroethyl) phosphate	tris(2-chloroethyl) phosphate	C(CCl)OP(=O)(OCCCl)OCCCl	InChI=1S/C6H12Cl3O4P/c7-1-4-11-14(10,12-5-2-8)13-6-3-9/h1-6H2	HQUQLFOMPYWACS-UHFFFAOYSA-N	C6H12Cl3O4P	283.953879
8408	C1=CC2=C(C=CC(=C2)S(=O)(=O)O)C(=C1)N	8408	TRUE	8408	UWPJYQYRSWYIGZ-UHFFFAOYSA-N	UWPJYQYRSWYIGZ	XX834151		TRUE	222.023:10585360;158.0611:2146837;157.0533:11285.7;131.0502:12601.5;107.0491:11496.1;	FALSE	8408	8408	5-Amino-2-naphthalenesulfonic acid	5-aminonaphthalene-2-sulfonic acid	C1=CC2=C(C=CC(=C2)S(=O)(=O)O)C(=C1)N	InChI=1S/C10H9NO3S/c11-10-3-1-2-7-6-8(15(12,13)14)4-5-9(7)10/h1-6H,11H2,(H,12,13,14)	UWPJYQYRSWYIGZ-UHFFFAOYSA-N	C10H9NO3S	223.030314
8411	COC1=C(C=CC(=C1)C2=CC(=C(C=C2)N)OC)N	8411	TRUE	8411	JRBJSXQPQWSCCF-UHFFFAOYSA-N	JRBJSXQPQWSCCF	UFX414001.txt		TRUE	230.104875:687884.9;229.09705:6622.1;228.06585:2572;217.09695:6138.4;215.0814:57617.1;214.109866666667:25323.1;213.102125:172117.5;202.1053:26725.8;201.102125:4700.5;199.050533333333:3282.9;198.0786:54030.7;187.0864:211886.6;182.08365:12518.2;181.075725:6661.1;170.0838:66214.9;	TRUE	8411	8411	3,3'-Dimethoxybenzidine	4-(4-amino-3-methoxyphenyl)-2-methoxyaniline	COC1=C(C=CC(=C1)C2=CC(=C(C=C2)N)OC)N	InChI=1S/C14H16N2O2/c1-17-13-7-9(3-5-11(13)15)10-4-6-12(16)14(8-10)18-2/h3-8H,15-16H2,1-2H3	JRBJSXQPQWSCCF-UHFFFAOYSA-N	C14H16N2O2	244.121178
8420	C1=CC=C2C=C(C=CC2=C1)S(=O)(=O)O	8420	TRUE	8420	KVBGVZZKJNLNJU-UHFFFAOYSA-N	KVBGVZZKJNLNJU	EAX065302.mb		TRUE	207.011891666667:999;143.0502:999;115.055466666667:144;79.9573666666667:680;	TRUE	8420	8420	2-Naphthalenesulfonic acid	naphthalene-2-sulfonic acid	C1=CC=C2C=C(C=CC2=C1)S(=O)(=O)O	InChI=1S/C10H8O3S/c11-14(12,13)10-6-5-8-3-1-2-4-9(8)7-10/h1-7H,(H,11,12,13)	KVBGVZZKJNLNJU-UHFFFAOYSA-N	C10H8O3S	208.019415
8422	C1=CC=C2C=C(C=CC2=C1)OCC(=O)O	8422	TRUE	8422	RZCJYMOBWVJQGV-UHFFFAOYSA-N	RZCJYMOBWVJQGV	EQX371602.txt		TRUE	201.05575:2087995;157.065866666667:1460729.9;144.053575:404652.5;143.050233333333:27496782;142.0425:28487;141.03465:8186.5;125.039566666667:48211.2;117.0347:33554.6;116.0588:82395.1;115.0554:7351709;114.0474:14419.2;113.0398:17286;89.0397:4387.7;65.0397:84860.8;	TRUE	8422	8422	2-Naphthoxyacetic acid	2-naphthalen-2-yloxyacetic acid	C1=CC=C2C=C(C=CC2=C1)OCC(=O)O	InChI=1S/C12H10O3/c13-12(14)8-15-11-6-5-9-3-1-2-4-10(9)7-11/h1-7H,8H2,(H,13,14)	RZCJYMOBWVJQGV-UHFFFAOYSA-N	C12H10O3	202.062994
8425	C1=CC=C(C=C1)CC2=C(C=CC(=C2)Cl)O	8425	TRUE	8425	NCKMMSIFQUPKCK-UHFFFAOYSA-N	NCKMMSIFQUPKCK	UFX421102.txt		TRUE	217.0426:3062584.8;198.07955:9969.9;197.0608:10275.4;181.065933333333:371560.2;180.058066666667:50113.1;153.070966666667:68306.5;93.03465:66804.8;	TRUE	8425	8425	2-Benzyl-4-chlorophenol	2-benzyl-4-chlorophenol	C1=CC=C(C=C1)CC2=C(C=CC(=C2)Cl)O	InChI=1S/C13H11ClO/c14-12-6-7-13(15)11(9-12)8-10-4-2-1-3-5-10/h1-7,9,15H,8H2	NCKMMSIFQUPKCK-UHFFFAOYSA-N	C13H11ClO	218.049843
8427	CC(C(=O)O)OC1=C(C=C(C=C1)Cl)Cl	8427	TRUE	8427	MZHCENGPTKEIGP-UHFFFAOYSA-N	MZHCENGPTKEIGP	EAX027002.mb		TRUE	232.97755:106;188.988:10;160.956628571429:999;124.97985:906;89.00332:440;	TRUE	8427	8427	Dichlorprop	2-(2,4-dichlorophenoxy)propanoic acid	CC(C(=O)O)OC1=C(C=C(C=C1)Cl)Cl	InChI=1S/C9H8Cl2O3/c1-5(9(12)13)14-8-3-2-6(10)4-7(8)11/h2-5H,1H3,(H,12,13)	MZHCENGPTKEIGP-UHFFFAOYSA-N	C9H8Cl2O3	233.98505
8430	CCCCCCCCCCCC(=O)N(CCO)CCO	8430	TRUE	8430	AOMUHOFOVNGZAN-UHFFFAOYSA-N	AOMUHOFOVNGZAN	XX876702		TRUE	288.2533:67618416;270.2427:5429833;227.2005:27861010;226.2162:436852.8;183.1743:316606.1;123.1167:266964.5;109.1011:1504761;106.0862:143572192;97.1012:589375;95.0855:3434200.5;88.0757:80336192;85.1012:1876334.8;83.0855:1020201.9;81.0699:1621048.8;73.0284:357800.5;71.0856:3913844.5;70.0652:22178336;69.07:376957.6;68.0495:395303.4;67.0543:1419384.6;57.0701:6202333.5;55.0544:326087.3;	TRUE	8430	8430	N,N-Bis(2-hydroxyethyl)dodecanamide	N,N-bis(2-hydroxyethyl)dodecanamide	CCCCCCCCCCCC(=O)N(CCO)CCO	InChI=1S/C16H33NO3/c1-2-3-4-5-6-7-8-9-10-11-16(20)17(12-14-18)13-15-19/h18-19H,2-15H2,1H3	AOMUHOFOVNGZAN-UHFFFAOYSA-N	C16H33NO3	287.246044
8434	CCOC(=O)C1=CC=C(C=C1)O	8434	TRUE	8434	NUVBSKCKDOMJSU-UHFFFAOYSA-N	NUVBSKCKDOMJSU	UFX415602.txt		TRUE	165.0557:496352.1;137.0244:645776.6;136.016575:82001.3;93.034575:50333.4;92.02675:35177.2;	TRUE	8434	8434	Ethylparaben	ethyl 4-hydroxybenzoate	CCOC(=O)C1=CC=C(C=C1)O	InChI=1S/C9H10O3/c1-2-12-9(11)7-3-5-8(10)6-4-7/h3-6,10H,2H2,1H3	NUVBSKCKDOMJSU-UHFFFAOYSA-N	C9H10O3	166.062994
8443	CC1=CC=CC=C1NC(=O)C	8443	TRUE	8443	BPEXTIMJLDWDTL-UHFFFAOYSA-N	BPEXTIMJLDWDTL	XX801601		TRUE	150.0913:53707396;132.0807:649645.4;109.0648:1406040.5;108.0807:70155752;106.0651:71457.3;93.0573:3851480.8;91.0541:647150.4;65.0388:70315.6;	TRUE	8443	8443	o-Acetotoluidide	N-(2-methylphenyl)acetamide	CC1=CC=CC=C1NC(=O)C	InChI=1S/C9H11NO/c1-7-5-3-4-6-9(7)10-8(2)11/h3-6H,1-2H3,(H,10,11)	BPEXTIMJLDWDTL-UHFFFAOYSA-N	C9H11NO	149.084064
8446	CC1=NC2=CC=CC=C2S1	8446	TRUE	8446	DXYYSGDWQCSKKO-UHFFFAOYSA-N	DXYYSGDWQCSKKO	UFX417101.txt		TRUE	150.037266666667:523677.1;121.03975:4525.8;109.010675:204972.5;	TRUE	8446	8446	2-Methylbenzothiazole	2-methyl-1,3-benzothiazole	CC1=NC2=CC=CC=C2S1	InChI=1S/C8H7NS/c1-6-9-7-4-2-3-5-8(7)10-6/h2-5H,1H3	DXYYSGDWQCSKKO-UHFFFAOYSA-N	C8H7NS	149.02992
8449	C1=CC(=C(C=C1Cl)Cl)O	8449	TRUE	8449	HFZWRUODUSTPEG-UHFFFAOYSA-N	HFZWRUODUSTPEG	XX864251		TRUE	160.9567:1027263.2;132.9815:6526.7;124.9795:180969.9;	FALSE	8449	8449	2,4-Dichlorophenol	2,4-dichlorophenol	C1=CC(=C(C=C1Cl)Cl)O	InChI=1S/C6H4Cl2O/c7-4-1-2-6(9)5(8)3-4/h1-3,9H	HFZWRUODUSTPEG-UHFFFAOYSA-N	C6H4Cl2O	161.96392
8479	C1=CC(=CC=C1N)S(=O)(=O)O	8479	TRUE	8479	HVBSAKJJOYLTQU-UHFFFAOYSA-N	HVBSAKJJOYLTQU	EAX065202.mb		TRUE	172.007223076923:999;108.0453:702;107.03755:67;79.9572888888889:999;	TRUE	8479	8479	Sulfanilic acid	4-aminobenzenesulfonic acid	C1=CC(=CC=C1N)S(=O)(=O)O	InChI=1S/C6H7NO3S/c7-5-1-3-6(4-2-5)11(8,9)10/h1-4H,7H2,(H,8,9,10)	HVBSAKJJOYLTQU-UHFFFAOYSA-N	C6H7NO3S	173.014664
8485	CCCCCCCCCCCCC1=CC=C(C=C1)S(=O)(=O)O	8485	TRUE	8485	KWXICGTUELOLSQ-UHFFFAOYSA-N	KWXICGTUELOLSQ	XX876251		TRUE	325.1842:656324.6;261.2236:2794.9;255.1376:3625.8;197.0277:15147.7;184.0199:18490.4;183.0121:143880.9;170.0042:6111.6;	FALSE	8485	8485	4-Dodecylbenzenesulfonic acid	4-dodecylbenzenesulfonic acid	CCCCCCCCCCCCC1=CC=C(C=C1)S(=O)(=O)O	InChI=1S/C18H30O3S/c1-2-3-4-5-6-7-8-9-10-11-12-17-13-15-18(16-14-17)22(19,20)21/h13-16H,2-12H2,1H3,(H,19,20,21)	KWXICGTUELOLSQ-UHFFFAOYSA-N	C18H30O3S	326.191566
8554	COC(=O)C1=CC=CC=C1C(=O)OC	8554	TRUE	8554	NIQCNGHVCWTJSM-UHFFFAOYSA-N	NIQCNGHVCWTJSM	EQX367301.txt		TRUE	195.0654:692985.4;163.038985714286:507713504;138.031225:2437153.5;135.044116666667:75479968;133.028471428571:68415560;120.02062:7205643;119.0492:78887.8;119.012733333333:142956.2;109.064866666667:350689.3;107.04916:3380566;106.041775:500316.5;105.044785714286:52555148;105.03358:24249552;98.0364:138597.2;95.0491714285714:72942768;94.041325:1668532.9;92.0369:4335546.5;92.0256833333333:84640120;91.0…	TRUE	8554	8554	Dimethyl phthalate	dimethyl benzene-1,2-dicarboxylate	COC(=O)C1=CC=CC=C1C(=O)OC	InChI=1S/C10H10O4/c1-13-9(11)7-5-3-4-6-8(7)10(12)14-2/h3-6H,1-2H3	NIQCNGHVCWTJSM-UHFFFAOYSA-N	C10H10O4	194.057909
8560	C=CCOC(=O)C1=CC=CC=C1C(=O)OCC=C	8560	TRUE	8560	QUDWYFHPNIMBFC-UHFFFAOYSA-N	QUDWYFHPNIMBFC	XX837002		TRUE	189.0546:8280093.5;149.0231:230329.6;53.9976:117224;53.0024:494716.3;	TRUE	8560	8560	Diallyl phthalate	bis(prop-2-enyl) benzene-1,2-dicarboxylate	C=CCOC(=O)C1=CC=CC=C1C(=O)OCC=C	InChI=1S/C14H14O4/c1-3-9-17-13(15)11-7-5-6-8-12(11)14(16)18-10-4-2/h3-8H,1-2,9-10H2	QUDWYFHPNIMBFC-UHFFFAOYSA-N	C14H14O4	246.089209
8571	C1=CC(=C(C=C1O)O)C(=O)C2=C(C=C(C=C2)O)O	8571	TRUE	8571	WXNRYSGJLQFHBR-UHFFFAOYSA-N	WXNRYSGJLQFHBR	XX833151		TRUE	245.0455:10558904;227.0347:175998.6;201.0556:363125.4;177.0557:111726.7;167.0349:398749.9;159.0451:336027.1;158.0373:44555.6;157.0659:129988.1;156.0578:69700;153.0193:4226572.5;135.0086:14295693;131.05:19720.1;129.0705:19205.1;	FALSE	8571	8571	2,2',4,4'-Tetrahydroxybenzophenone	bis(2,4-dihydroxyphenyl)methanone	C1=CC(=C(C=C1O)O)C(=O)C2=C(C=C(C=C2)O)O	InChI=1S/C13H10O5/c14-7-1-3-9(11(16)5-7)13(18)10-4-2-8(15)6-12(10)17/h1-6,14-17H	WXNRYSGJLQFHBR-UHFFFAOYSA-N	C13H10O5	246.052823
8594	C1=CC=C2C(=C1)C=CC=C2NC(=O)C3=CC=CC=C3C(=O)O	8594	TRUE	8594	JXTHEWSKYLZVJC-UHFFFAOYSA-N	JXTHEWSKYLZVJC	EQX309702.txt		TRUE	290.08235:19969261.9;246.092316666667:215506482.9;244.07675:544598.7;228.08166:5149977.5;227.07395:1013829.6;218.097325:1549493.2;216.081875:534281.1;168.045383333333:11624767;143.05004:1788796.4;142.0661:30666126.5;140.05065:300521.9;115.055366666667:64164.1;93.0346666666667:80551.1;	TRUE	8594	8594	Naptalam	2-(naphthalen-1-ylcarbamoyl)benzoic acid	C1=CC=C2C(=C1)C=CC=C2NC(=O)C3=CC=CC=C3C(=O)O	InChI=1S/C18H13NO3/c20-17(14-9-3-4-10-15(14)18(21)22)19-16-11-5-7-12-6-1-2-8-13(12)16/h1-11H,(H,19,20)(H,21,22)	JXTHEWSKYLZVJC-UHFFFAOYSA-N	C18H13NO3	291.089543
18594026	C1C=CC[C@H]2[C@@H]1C(=O)N(C2=O)SC(Cl)(Cl)Cl	18594026	TRUE	18594026	LDVVMCZRFWMZSG-OLQVQODUSA-N	LDVVMCZRFWMZSG	EQX303901.txt		TRUE	263.9648:1099488.7;235.9699:517502.6;207.975075:37648.5;203.998025:65306.6;199.9934:1643.9;181.922833333333:7865.1;179.94355:175943.9;176.002833333333:6805.1;171.998216666667:121176.3;168.02095:1224.3;160.992:1596.6;158.97624:2657.2;156.98742:6642.8;155.907133333333:159529.1;148.878075:6612;147.968311111111:132502.4;147.003:2945.5;145.98262:19890.2;144.981125:9478.2;143.9671:3123.3;141.033975:345…	TRUE	18594026	18594026	1,2,3,6-Tetrahydro-N-(trichloromethylthio)phthalimide	(3aR,7aS)-2-(trichloromethylsulfanyl)-3a,4,7,7a-tetrahydroisoindole-1,3-dione	C1C=CC[C@H]2[C@@H]1C(=O)N(C2=O)SC(Cl)(Cl)Cl	InChI=1S/C9H8Cl3NO2S/c10-9(11,12)16-13-7(14)5-3-1-2-4-6(5)8(13)15/h1-2,5-6H,3-4H2/t5-,6+	LDVVMCZRFWMZSG-OLQVQODUSA-N	C9H8Cl3NO2S	298.934133
8653	C1=CC=C(C=C1)C(=O)C2=CC=C(C=C2)Cl	8653	TRUE	8653	UGVRJVHOJNYEHR-UHFFFAOYSA-N	UGVRJVHOJNYEHR	EQX338001.txt		TRUE	217.041425:161636688;140.00278:447481;138.999715384615:133210072;129.010185714286:27049930;128.00225:280806.1;121.0396:437553.1;114.99454:736965.4;111.044088888889:1278519.1;110.999488888889:8687441;109.0648:79973;108.02055:107518.7;105.038715384615:48863152;101.059666666667:182760.1;98.0362:152195.7;95.0491625:19830992;94.0413333333333:1020405.2;93.0335333333333:2777819;89.0597:176491.5;89.00215…	TRUE	8653	8653	4-Chlorobenzophenone	(4-chlorophenyl)-phenylmethanone	C1=CC=C(C=C1)C(=O)C2=CC=C(C=C2)Cl	InChI=1S/C13H9ClO/c14-12-8-6-11(7-9-12)13(15)10-4-2-1-3-5-10/h1-9H	UGVRJVHOJNYEHR-UHFFFAOYSA-N	C13H9ClO	216.034193
8705	CC1=CC2=NNN=C2C=C1	8705	TRUE	8705	LRUDIIUSNGCQKF-UHFFFAOYSA-N	LRUDIIUSNGCQKF	EAX016702.mb		TRUE	132.056835714286:999;104.05048:240;103.042622222222:273;	TRUE	8705	8705	5-Methyl-1H-benzotriazole	5-methyl-2H-benzotriazole	CC1=CC2=NNN=C2C=C1	InChI=1S/C7H7N3/c1-5-2-3-6-7(4-5)9-10-8-6/h2-4H,1H3,(H,8,9,10)	LRUDIIUSNGCQKF-UHFFFAOYSA-N	C7H7N3	133.063997
8706	C1=CC=C2C(=C1)N=C(S2)N	8706	TRUE	8706	UHGULLIUJBCTEF-UHFFFAOYSA-N	UHGULLIUJBCTEF	EQX337401.txt		TRUE	151.0325375:1193579136;150.02475:3298589.5;135.0139:675774.9;134.006:3412695;132.9981:755775.6;124.021688888889:223919648;123.013825:1268206.9;122.006:663457.4;119.0605:1759638.5;118.0526:48601860;111.0263:686513.6;110.0186:1172033;109.010725:411222144;108.00288:17206210;106.994966666667:2270288.5;105.044833333333:6107482;97.01078:12543619;96.0445:801547.9;96.0029:3535751.5;95.049225:11537339;94.…	TRUE	8706	8706	2-Aminobenzothiazole	1,3-benzothiazol-2-amine	C1=CC=C2C(=C1)N=C(S2)N	InChI=1S/C7H6N2S/c8-7-9-5-3-1-2-4-6(5)10-7/h1-4H,(H2,8,9)	UHGULLIUJBCTEF-UHFFFAOYSA-N	C7H6N2S	150.025169
8765	C1=CC(=CC=C1N)SC2=CC=C(C=C2)N	8765	TRUE	8765	ICNFHJVPAJKPHW-UHFFFAOYSA-N	ICNFHJVPAJKPHW	UFX414301.txt		TRUE	217.0795:1835365.1;216.0721:143620;215.06405:23505;211.0323:95366.1;200.052875:512901.8;199.0619:3035.2;199.0454:429788.6;198.0373:14468.4;184.099625:56345.1;184.034066666667:153116.5;183.0921:12974.7;183.02635:123528.9;173.0422:14039.1;172.0338:20106.2;171.0264:21382.2;167.07295:168220.3;166.06535:15886.3;156.08075:39660.1;143.07275:1731.2;139.0543:187166;134.01835:5208.5;129.06985:15635.3;125.0…	TRUE	8765	8765	4,4'-Thiodianiline	4-(4-aminophenyl)sulfanylaniline	C1=CC(=CC=C1N)SC2=CC=C(C=C2)N	InChI=1S/C12H12N2S/c13-9-1-5-11(6-2-9)15-12-7-3-10(14)4-8-12/h1-8H,13-14H2	ICNFHJVPAJKPHW-UHFFFAOYSA-N	C12H12N2S	216.07212
8800	CN(C)C(=O)NC1=CC=C(C=C1)Cl	8800	TRUE	8800	BMLIZLVNXIYGCK-UHFFFAOYSA-N	BMLIZLVNXIYGCK	EAX016102.mb		TRUE	197.048616666667:999;151.990642857143:999;	TRUE	8800	8800	Monuron	3-(4-chlorophenyl)-1,1-dimethylurea	CN(C)C(=O)NC1=CC=C(C=C1)Cl	InChI=1S/C9H11ClN2O/c1-12(2)9(13)11-8-5-3-7(10)4-6-8/h3-6H,1-2H3,(H,11,13)	BMLIZLVNXIYGCK-UHFFFAOYSA-N	C9H11ClN2O	198.055991
8859	C(=NC(=O)N)(N)N	8859	FALSE	8859	SQSPRWMERUQXNE-UHFFFAOYSA-N	SQSPRWMERUQXNE	EQX325301.txt		TRUE	103.061425:6301422.6;86.0349:6648113.9;69.008325:234648.4;61.0396:181772.6;60.0556:31366244.6;	TRUE	8859	8859	Guanylurea	diaminomethylideneurea	C(=NC(=O)N)(N)N	InChI=1S/C2H6N4O/c3-1(4)6-2(5)7/h(H6,3,4,5,6,7)	SQSPRWMERUQXNE-UHFFFAOYSA-N	C2H6N4O	102.054161
8925	COCCOCCOCCOCCOC	8925	TRUE	8925	ZUHZGEOKBKGPSW-UHFFFAOYSA-N	ZUHZGEOKBKGPSW	EQX316401.txt		TRUE	165.112:654471.6;147.1016:39958764;133.0859:7237679.5;103.07535:365632512;89.0597:14038586;73.0647333333333:953861.5;59.0491333333333:342195936;53.002225:115250.3;	TRUE	8925	8925	Tetraglyme	1-methoxy-2-[2-[2-(2-methoxyethoxy)ethoxy]ethoxy]ethane	COCCOCCOCCOCCOC	InChI=1S/C10H22O5/c1-11-3-5-13-7-9-15-10-8-14-6-4-12-2/h3-10H2,1-2H3	ZUHZGEOKBKGPSW-UHFFFAOYSA-N	C10H22O5	222.146724
8982	CCOC1=C(C2=CC=CC=C2C=C1)C(=O)N[C@H]3[C@@H]4N(C3=O)[C@H](C(S4)(C)C)C(=O)O	8982	TRUE	8982	GPXLMGHLHQJAGZ-JTDSTZFVSA-N	GPXLMGHLHQJAGZ	EQX320602.txt		TRUE	369.12815:8878467;272.075033333333:121487728;244.0434:955966.2;243.03585:47791528;226.033233333333:11850464;225.02535:625594.5;224.0177:67083.9;215.041:436489;214.0333:77908.1;210.056:1904846;209.048:192215.3;200.0302:144013.4;199.0223:390262.6;198.0564:76220.4;198.038266666667:262442.7;197.0305:119081;194.06104:1119038.6;192.045425:275972.5;186.05586:2898891.2;183.0688:233111.3;183.0274:74677.9;…	TRUE	8982	8982	Nafcillin	(2S,5R,6R)-6-[(2-ethoxynaphthalene-1-carbonyl)amino]-3,3-dimethyl-7-oxo-4-thia-1-azabicyclo[3.2.0]heptane-2-carboxylic acid	CCOC1=C(C2=CC=CC=C2C=C1)C(=O)N[C@H]3[C@@H]4N(C3=O)[C@H](C(S4)(C)C)C(=O)O	InChI=1S/C21H22N2O5S/c1-4-28-13-10-9-11-7-5-6-8-12(11)14(13)17(24)22-15-18(25)23-16(20(26)27)21(2,3)29-19(15)23/h5-10,15-16,19H,4H2,1-3H3,(H,22,24)(H,26,27)/t15-,16+,19-/m1/s1	GPXLMGHLHQJAGZ-JTDSTZFVSA-N	C21H22N2O5S	414.124943
9051	CC(=O)[C@H]1CC[C@@H]2[C@@]1(CC[C@@H]3[C@H]2C=CC4=CC(=O)CC[C@@]34C)C	9051	TRUE	9051	JGMOKGBVKVMRFX-HQZYFCCVSA-N	JGMOKGBVKVMRFX	XX874701		TRUE	313.2162:41844616;298.1928:69042.8;295.2058:11909144;285.2207:50518.2;280.1818:46981.5;277.1952:1938789;271.2057:1383583.8;269.1901:1741838;267.2107:326371.7;267.1746:466905.1;265.1597:64338.9;255.1742:1770838.5;253.1951:2715349.8;253.159:432046;252.187:288229.2;251.1795:979962.9;249.1638:342610.2;248.1552:48885.5;245.1906:67976.8;243.1745:486478.3;241.1584:45014.8;240.1511:59693.4;239.1431:15806…	TRUE	9051	9051	Dydrogesterone	(8S,9R,10S,13S,14S,17S)-17-acetyl-10,13-dimethyl-1,2,8,9,11,12,14,15,16,17-decahydrocyclopenta[a]phenanthren-3-one	CC(=O)[C@H]1CC[C@@H]2[C@@]1(CC[C@@H]3[C@H]2C=CC4=CC(=O)CC[C@@]34C)C	InChI=1S/C21H28O2/c1-13(22)17-6-7-18-16-5-4-14-12-15(23)8-10-20(14,2)19(16)9-11-21(17,18)3/h4-5,12,16-19H,6-11H2,1-3H3/t16-,17+,18-,19+,20+,21+/m0/s1	JGMOKGBVKVMRFX-HQZYFCCVSA-N	C21H28O2	312.20893
9212	C1=CC=C2C(=C1)C=CC3=CC=CC=C3N2	9212	TRUE	9212	LCGTWRLJTMHIQZ-UHFFFAOYSA-N	LCGTWRLJTMHIQZ	EAX099201.mb		TRUE	194.096757142857:999;193.089071428571:999;192.081133333333:185;191.07275:16;179.07296:582;178.07292:51;177.069942857143:24;176.062375:21;168.08045:5;167.078936363636:101;166.07276:21;165.06985:68;154.0656:5;152.06216:69;128.04935:6;117.057325:34;116.0496:20;91.0543:22;90.04645:7;89.0386333333333:5;	TRUE	9212	9212	Iminostilbene	11H-benzo[b][1]benzazepine	C1=CC=C2C(=C1)C=CC3=CC=CC=C3N2	InChI=1S/C14H11N/c1-3-7-13-11(5-1)9-10-12-6-2-4-8-14(12)15-13/h1-10,15H	LCGTWRLJTMHIQZ-UHFFFAOYSA-N	C14H11N	193.089149
9294	C[C@@H]([C@@H](C1=CC=CC=C1)O)NC	9294	TRUE	9294	KWGRBVOPPLSCSI-WPRPVWTQSA-N	KWGRBVOPPLSCSI	EAX275801.mb		TRUE	166.1227125:999;148.112135714286:999;146.09625:6;135.080466666667:19;133.088525:999;132.0808:358;130.064966666667:9;120.081:10;118.06502:60;117.069953846154:703;116.06206:93;115.05349:730;105.069975:38;104.062025:74;93.0698571428571:24;92.0620666666667:12;91.0542444444444:520;79.054275:14;77.0384333333333:7;70.0651625:78;57.03345:1;56.04945:137;	TRUE	9294	9294	Ephedrine	(1R,2S)-2-(methylamino)-1-phenylpropan-1-ol	C[C@@H]([C@@H](C1=CC=CC=C1)O)NC	InChI=1S/C10H15NO/c1-8(11-2)10(12)9-6-4-3-5-7-9/h3-8,10-12H,1-2H3/t8-,10-/m0/s1	KWGRBVOPPLSCSI-WPRPVWTQSA-N	C10H15NO	165.115364
9340	C1CN(CCN1)C(C2=CC=CC=C2)C3=CC=C(C=C3)Cl	9340	TRUE	9340	UZKBSZSTDQSMDR-UHFFFAOYSA-N	UZKBSZSTDQSMDR	EQX338301.txt		TRUE	287.1311:24064198;201.046583333333:344626784;199.031:4386501.5;196.051925:3644817.5;193.07622:10071633;186.023:225046.2;183.080625:6525949;169.06475:508275.3;168.057:10676297;166.077757142857:202479040;165.069855555556:250025584;164.06216:28106022;163.05416:45043968;162.04645:2043922.2;162.0229:286817.7;155.06055:202121;152.062025:452705.2;151.0545:45156.4;150.0465:1072180.9;149.015466666667:1610…	TRUE	9340	9340	1-(4-Chlorobenzhydryl)piperazine	1-[(4-chlorophenyl)-phenylmethyl]piperazine	C1CN(CCN1)C(C2=CC=CC=C2)C3=CC=C(C=C3)Cl	InChI=1S/C17H19ClN2/c18-16-8-6-15(7-9-16)17(14-4-2-1-3-5-14)20-12-10-19-11-13-20/h1-9,17,19H,10-13H2	UZKBSZSTDQSMDR-UHFFFAOYSA-N	C17H19ClN2	286.123676
9411	CCC(C)N1C(=O)C(=C(NC1=O)C)Br	9411	TRUE	9411	CTSLUCNDVMMDHG-UHFFFAOYSA-N	CTSLUCNDVMMDHG	EAX026602.mb		TRUE	259.0086:999;202.94618:999;159.9405:8;78.918875:999;	TRUE	9411	9411	Bromacil	5-bromo-3-butan-2-yl-6-methyl-1H-pyrimidine-2,4-dione	CCC(C)N1C(=O)C(=C(NC1=O)C)Br	InChI=1S/C9H13BrN2O2/c1-4-5(2)12-8(13)7(10)6(3)11-9(12)14/h5H,4H2,1-3H3,(H,11,14)	CTSLUCNDVMMDHG-UHFFFAOYSA-N	C9H13BrN2O2	260.01604
9502	CN(C(=O)NC1=CC(=C(C=C1)Cl)Cl)OC	9502	TRUE	9502	XKJMBINCVNINCA-UHFFFAOYSA-N	XKJMBINCVNINCA	EAX016001.mb		TRUE	249.019283333333:999;218.00054:38;216.992730769231:97;201.96915:9;187.96655:130;182.02415:999;181.01635:195;174.995033333333:6;173.98708:14;167.000525:17;165.021533333333:23;163.0054:16;160.979314285714:827;159.971535714286:999;153.0213625:372;142.0053:18;133.968175:41;132.96055:999;127.0183:14;126.0105:59;125.002625:503;123.9947:114;119.0605:8;118.05275:9;106.94485:9;98.9995666666667:31;90.0338:…	TRUE	9502	9502	Linuron	3-(3,4-dichlorophenyl)-1-methoxy-1-methylurea	CN(C(=O)NC1=CC(=C(C=C1)Cl)Cl)OC	InChI=1S/C9H10Cl2N2O2/c1-13(15-2)9(14)12-6-3-4-7(10)8(11)5-6/h3-5H,1-2H3,(H,12,14)	XKJMBINCVNINCA-UHFFFAOYSA-N	C9H10Cl2N2O2	248.011933
9554	C(=O)(C(C(C(C(C(C(C(F)(F)F)(F)F)(F)F)(F)F)(F)F)(F)F)(F)F)O	9554	TRUE	9554	SNGREZUHAYWORS-UHFFFAOYSA-N	SNGREZUHAYWORS	EAX271702.mb		TRUE	412.977275:999;368.9768:999;218.985825:177;168.989214285714:999;	TRUE	9554	9554	Perfluorooctanoic acid	2,2,3,3,4,4,5,5,6,6,7,7,8,8,8-pentadecafluorooctanoic acid	C(=O)(C(C(C(C(C(C(C(F)(F)F)(F)F)(F)F)(F)F)(F)F)(F)F)(F)F)O	InChI=1S/C8HF15O2/c9-2(10,1(24)25)3(11,12)4(13,14)5(15,16)6(17,18)7(19,20)8(21,22)23/h(H,24,25)	SNGREZUHAYWORS-UHFFFAOYSA-N	C8HF15O2	413.973702
9555	C(=O)(C(C(C(C(C(C(C(C(C(F)(F)F)(F)F)(F)F)(F)F)(F)F)(F)F)(F)F)(F)F)(F)F)O	9555	TRUE	9555	PCIUEQPBYFRTEM-UHFFFAOYSA-N	PCIUEQPBYFRTEM	EAX272002.mb		TRUE	468.9697:999;268.98245:999;218.986:999;	TRUE	9555	9555	Perfluorodecanoic acid	2,2,3,3,4,4,5,5,6,6,7,7,8,8,9,9,10,10,10-nonadecafluorodecanoic acid	C(=O)(C(C(C(C(C(C(C(C(C(F)(F)F)(F)F)(F)F)(F)F)(F)F)(F)F)(F)F)(F)F)(F)F)O	InChI=1S/C10HF19O2/c11-2(12,1(30)31)3(13,14)4(15,16)5(17,18)6(19,20)7(21,22)8(23,24)9(25,26)10(27,28)29/h(H,30,31)	PCIUEQPBYFRTEM-UHFFFAOYSA-N	C10HF19O2	513.967314
9777	C(=O)(C(C(C(F)(F)F)(F)F)(F)F)O	9777	TRUE	9777	YPJUNDFVDDCYIH-UHFFFAOYSA-N	YPJUNDFVDDCYIH	EAX271302.mb		TRUE	212.9788:106;168.989485714286:999;	TRUE	9777	9777	Heptafluorobutyric acid	2,2,3,3,4,4,4-heptafluorobutanoic acid	C(=O)(C(C(C(F)(F)F)(F)F)(F)F)O	InChI=1S/C4HF7O2/c5-2(6,1(12)13)3(7,8)4(9,10)11/h(H,12,13)	YPJUNDFVDDCYIH-UHFFFAOYSA-N	C4HF7O2	213.986476
10087	C1=CC=C2C(=C1)C3=CC=CC=C3C2(C(=O)O)O	10087	TRUE	10087	GXAMYUGOODKVRM-UHFFFAOYSA-N	GXAMYUGOODKVRM	EQX309402.txt		TRUE	213.055625:334651.8;197.060466666667:2555.9;195.0451:284665.8;185.06075:29981.2;184.05305:923.5;181.065875:31815.9;180.058025:38673;169.06585:50813.5;141.070875:3236.7;76.98805:935;	TRUE	10087	10087	Flurenol	9-hydroxyfluorene-9-carboxylic acid	C1=CC=C2C(=C1)C3=CC=CC=C3C2(C(=O)O)O	InChI=1S/C14H10O3/c15-13(16)14(17)11-7-3-1-5-9(11)10-6-2-4-8-12(10)14/h1-8,17H,(H,15,16)	GXAMYUGOODKVRM-UHFFFAOYSA-N	C14H10O3	226.062994
15330	CCC(=O)OC(CC1=CC=CC=C1)(C2=CC=CC=C2)C(C)CN(C)C	15330	TRUE	15330	XLMALTXPSGQGBX-UHFFFAOYSA-N	XLMALTXPSGQGBX	EQX334401.txt		TRUE	266.1904:180007184;221.1328:1326933.4;191.0859:405938.9;189.07015:536402.1;181.10155:939727.8;178.0779:844185.6;176.0622:543767.4;169.06505:217883.7;166.07795:728399.6;165.07018:1782474;155.060466666667:1308169.1;152.06215:543172.1;145.065025:691708.8;143.0856:14183820;141.070225:873487.9;129.0702:248473.7;128.062085714286:14341523;127.054275:967789.1;126.046633333333:753284.2;117.0698:516062.9;1…	TRUE	15330	15330	l-Propoxyphene	[4-(dimethylamino)-3-methyl-1,2-diphenylbutan-2-yl] propanoate	CCC(=O)OC(CC1=CC=CC=C1)(C2=CC=CC=C2)C(C)CN(C)C	InChI=1S/C22H29NO2/c1-5-21(24)25-22(18(2)17-23(3)4,20-14-10-7-11-15-20)16-19-12-8-6-9-13-19/h6-15,18H,5,16-17H2,1-4H3	XLMALTXPSGQGBX-UHFFFAOYSA-N	C22H29NO2	339.219829
10114	C[C@]12CC[C@](C[C@H]1C3=CC(=O)[C@@H]4[C@]5(CC[C@@H](C([C@@H]5CC[C@]4([C@@]3(CC2)C)C)(C)C)O)C)(C)C(=O)O	10114	TRUE	10114	MPDGHEJMBKOTSU-YKLVYJNSSA-N	MPDGHEJMBKOTSU	EQX326302.txt		TRUE	469.332225:93531000;425.342775:13907546;423.3268:661453.6;409.311075:2493426.5;407.295333333333:81892.7;395.2956:10065.1;393.2801:230612.2;391.2635:12862.9;379.264466666667:245226.6;377.266725:33676.1;357.281:43803.8;355.2643:4509337.5;353.2485:154002.9;341.2482:81357.7;339.232966666667:289566.8;338.22545:29467.4;337.2175:13544.3;325.217575:638207.1;324.2096:69236.6;323.238066666667:26247.7;323.2…	TRUE	10114	10114	Enoxolone	(2S,4aS,6aR,6aS,6bR,8aR,10S,12aS,14bR)-10-hydroxy-2,4a,6a,6b,9,9,12a-heptamethyl-13-oxo-3,4,5,6,6a,7,8,8a,10,11,12,14b-dodecahydro-1H-picene-2-carboxylic acid	C[C@]12CC[C@](C[C@H]1C3=CC(=O)[C@@H]4[C@]5(CC[C@@H](C([C@@H]5CC[C@]4([C@@]3(CC2)C)C)(C)C)O)C)(C)C(=O)O	InChI=1S/C30H46O4/c1-25(2)21-8-11-30(7)23(28(21,5)10-9-22(25)32)20(31)16-18-19-17-27(4,24(33)34)13-12-26(19,3)14-15-29(18,30)6/h16,19,21-23,32H,8-15,17H2,1-7H3,(H,33,34)/t19-,21-,22-,23+,26+,27-,28-,29+,30+/m0/s1	MPDGHEJMBKOTSU-YKLVYJNSSA-N	C30H46O4	470.33961
4786	CC(C(C1=CC=CC=C1)O)N	4786	TRUE	4786	DLNKOYKMWOXYQA-UHFFFAOYSA-N	DLNKOYKMWOXYQA	EQX333501.txt		TRUE	152.1069:412168.9;143.0606:45854.9;134.0964:103315408;133.0648:113770;119.072883333333:3816293.2;118.064966666667:3041765.8;117.0698:44934604;116.061975:1637671.5;115.054183333333:38542148;106.06512:426443.3;105.0699:159915;105.0448:181976.6;104.049466666667:802965;95.0490666666667:389827.8;94.06505:47340.8;93.0698333333333:564910.6;93.0572:91455;92.06185:170974.6;91.0541166666667:26018758;89.038…	TRUE	4786	4786	Phenylpropanolamine	2-amino-1-phenylpropan-1-ol	CC(C(C1=CC=CC=C1)O)N	InChI=1S/C9H13NO/c1-7(10)9(11)8-5-3-2-4-6-8/h2-7,9,11H,10H2,1H3	DLNKOYKMWOXYQA-UHFFFAOYSA-N	C9H13NO	151.099714
10569	CC(C)C1=CC2=CC[C@@H]3[C@@]([C@H]2CC1)(CCC[C@@]3(C)C(=O)O)C	10569	TRUE	10569	RSWGJHLUYNHPMX-ONCXSQPRSA-N	RSWGJHLUYNHPMX	XX833703		TRUE	303.2321:179607.4;285.221:23965.6;257.2265:72581.4;201.1637:14450.9;193.1227:3562.1;179.1067:3763.5;173.1324:4251.8;167.1067:23787.6;161.1327:3097.8;159.1165:4395.6;149.1325:80082;147.1167:19204.8;139.1119:27373.9;137.1326:23617.4;135.1169:60318.8;133.1014:22729;123.1169:219272.4;121.1012:82112.8;119.0855:5190.7;111.1168:2995.5;109.1013:63831.6;107.0855:48909.4;105.0699:6788.4;95.0855:14999.5;93.…	TRUE	10569	10569	Abietic acid	(1R,4aR,4bR,10aR)-1,4a-dimethyl-7-propan-2-yl-2,3,4,4b,5,6,10,10a-octahydrophenanthrene-1-carboxylic acid	CC(C)C1=CC2=CC[C@@H]3[C@@]([C@H]2CC1)(CCC[C@@]3(C)C(=O)O)C	InChI=1S/C20H30O2/c1-13(2)14-6-8-16-15(12-14)7-9-17-19(16,3)10-5-11-20(17,4)18(21)22/h7,12-13,16-17H,5-6,8-11H2,1-4H3,(H,21,22)/t16-,17+,19+,20+/m0/s1	RSWGJHLUYNHPMX-ONCXSQPRSA-N	C20H30O2	302.22458
541103	CC1CC2C(CCC3(C2CCC3(C(=O)C)O)C)C4(C1=CC(=O)CC4)C	541103	TRUE	541103	FRQMUZJSZHZSGN-UHFFFAOYSA-N	FRQMUZJSZHZSGN	XX873901		TRUE	345.2424:126418304;327.2319:4376427.5;309.2213:2805859;303.2318:354226.4;299.2374:335783.3;291.2109:753098.6;287.2002:248167.7;285.2214:2744336.5;284.2133:698451;283.2061:822620.6;281.2271:162743.2;275.1641:1924698.4;273.1843:152308.8;271.2056:131349.9;269.1897:1021098.2;267.2106:3423095;267.1741:284635.3;266.2028:407577.8;265.1949:305468.6;259.2058:302308.5;257.19:366294.5;257.1535:2606349.8;255…	TRUE	541103	541103	Pregn-4-ene-3,20-dione, 17-hydroxy-6-methyl-, (6alpha)-	17-acetyl-17-hydroxy-6,10,13-trimethyl-2,6,7,8,9,11,12,14,15,16-decahydro-1H-cyclopenta[a]phenanthren-3-one	CC1CC2C(CCC3(C2CCC3(C(=O)C)O)C)C4(C1=CC(=O)CC4)C	InChI=1S/C22H32O3/c1-13-11-16-17(20(3)8-5-15(24)12-19(13)20)6-9-21(4)18(16)7-10-22(21,25)14(2)23/h12-13,16-18,25H,5-11H2,1-4H3	FRQMUZJSZHZSGN-UHFFFAOYSA-N	C22H32O3	344.235145
10680	C1=CC=C(C=C1)C2=CC(=O)C3=CC=CC=C3O2	10680	TRUE	10680	VHBFFQKBGNRLFZ-UHFFFAOYSA-N	VHBFFQKBGNRLFZ	XX808902		TRUE	223.0751:424377600;179.0852:610883.2;178.0775:5222851.5;177.0699:652523;167.0854:3296157.2;165.0698:778027.8;152.062:1062654.2;129.0333:3044512;121.0283:11249333;105.0446:448260.2;105.0334:774786.3;103.0541:4051716.2;95.0491:3593363.5;93.0334:877235.6;77.0389:1271755.2;65.0385:431419.6;	TRUE	10680	10680	Flavone	2-phenylchromen-4-one	C1=CC=C(C=C1)C2=CC(=O)C3=CC=CC=C3O2	InChI=1S/C15H10O2/c16-13-10-15(11-6-2-1-3-7-11)17-14-9-5-4-8-12(13)14/h1-10H	VHBFFQKBGNRLFZ-UHFFFAOYSA-N	C15H10O2	222.06808
10800	CC1=CC(=CC(=C1O)[N+](=O)[O-])[N+](=O)[O-]	10800	TRUE	10800	ZXVONLUNISGICL-UHFFFAOYSA-N	ZXVONLUNISGICL	EQX312002.txt		TRUE	212.007533333333:271602.7;197.020466666667:92415313.3;180.0177:15241165.6;167.022383333333:8652543;166.01454:839740;151.027466666667:2648307.2;150.019633333333:4566156.3;140.03535:10181856.79;139.027475:306033.2;138.01964:1465595.4;137.0244:16176299.4;136.01665:76336.7;134.024825:320696.3;123.032666666667:5778013.5;122.02485:1631416.7;121.029575:849548.6;120.021675:112516.6;110.024775:413068.3;10…	TRUE	10800	10800	4,6-Dinitro-O-cresol	2-methyl-4,6-dinitrophenol	CC1=CC(=CC(=C1O)[N+](=O)[O-])[N+](=O)[O-]	InChI=1S/C7H6N2O5/c1-4-2-5(8(11)12)3-6(7(4)10)9(13)14/h2-3,10H,1H3	ZXVONLUNISGICL-UHFFFAOYSA-N	C7H6N2O5	198.027671
10836	C[C@@H](CC1=CC=CC=C1)NC	10836	TRUE	10836	MYWUZJCMWCOHBA-VIFPVBQESA-N	MYWUZJCMWCOHBA	EAX282901.mb		TRUE	150.12781:999;119.085569230769:999;117.0697:1;104.062:2;91.0542857142857:999;79.05425:1;65.0385333333333:6;58.06506:2;	TRUE	10836	10836	Methamphetamine	(2S)-N-methyl-1-phenylpropan-2-amine	C[C@@H](CC1=CC=CC=C1)NC	InChI=1S/C10H15N/c1-9(11-2)8-10-6-4-3-5-7-10/h3-7,9,11H,8H2,1-2H3/t9-/m0/s1	MYWUZJCMWCOHBA-VIFPVBQESA-N	C10H15N	149.120449
10894	C1=CC(=CC=C1O)I	10894	TRUE	10894	VSMDINRNYYEDRN-UHFFFAOYSA-N	VSMDINRNYYEDRN	XX805752		TRUE	218.9313:680913.3;126.9047:1652754.5;	FALSE	10894	10894	4-Iodophenol	4-iodophenol	C1=CC(=CC=C1O)I	InChI=1S/C6H5IO/c7-5-1-3-6(8)4-2-5/h1-4,8H	VSMDINRNYYEDRN-UHFFFAOYSA-N	C6H5IO	219.93851
100958454	C1=CC=C2C(=C1)C=CC(=C2N=NC3=CC=C(C=C3)S(=O)(=O)O)[O-]	100958454	TRUE	100958454	RDUJRVXKAIVTDH-UHFFFAOYSA-M	RDUJRVXKAIVTDH	XX821851		TRUE	327.0444:18916394;263.0828:80101.1;247.0876:286487.6;235.0761:45646.8;219.0815:171738.6;171.9835:146053.4;170.9995:13125972;169.9916:323612.1;158.9757:326825.7;157.0532:81630.7;156.9965:140380.4;155.9886:3177124.5;107.0365:1428839.9;106.0286:55387.1;95.0124:501288.7;93.0331:2128153.8;	FALSE	100958454	11315	4-((2-Hydroxy-1-naphthyl)azo)benzenesulphonic acid	4-[(2-hydroxynaphthalen-1-yl)diazenyl]benzenesulfonic acid	C1=CC=C2C(=C1)C=CC(=C2N=NC3=CC=C(C=C3)S(=O)(=O)O)O	InChI=1S/C16H12N2O4S/c19-15-10-5-11-3-1-2-4-14(11)16(15)18-17-12-6-8-13(9-7-12)23(20,21)22/h1-10,19H,(H,20,21,22)	RDUJRVXKAIVTDH-UHFFFAOYSA-N	C16H12N2O4S	328.051778
11487	C1=CC=C(C=C1)NC2=CC=CC=C2	11487	TRUE	11487	DMBHHRLKUKUOEG-UHFFFAOYSA-N	DMBHHRLKUKUOEG	EQX309201.txt		TRUE	170.096416666667:933476924;169.08885:11357742.2;169.064933333333:2985355.1;168.080925:4281002.7;155.0729:5168236.7;155.0604:1100319.3;154.0779:879074.7;154.065033333333:2734310.8;153.06995:23200767.9;152.0621:27815231.2;145.0647:816773.8;143.0856:6792006.2;129.069875:1382920.6;128.062:7357517.3;115.05415:1118508;110.06005:1806388.9;105.0447:1359019.8;95.049075:7751104.9;94.065:791560.4;93.0571666…	TRUE	11487	11487	Diphenylamine	N-phenylaniline	C1=CC=C(C=C1)NC2=CC=CC=C2	InChI=1S/C12H11N/c1-3-7-11(8-4-1)13-12-9-5-2-6-10-12/h1-10,13H	DMBHHRLKUKUOEG-UHFFFAOYSA-N	C12H11N	169.089149
11683	CC1=C[C@@H]2[C@H](CC[C@]3([C@H]2CC[C@@]3(C(=O)C)OC(=O)C)C)[C@@]4(C1=CC(=O)CC4)C	11683	TRUE	11683	RQZAXGRLVPAYTJ-GQFGMJRRSA-N	RQZAXGRLVPAYTJ	XX875001		TRUE	385.2373:103368080;325.2162:54950388;323.2008:167490.2;310.193:430271.1;307.2057:5433808.5;295.1699:134941;292.1819:149623.9;289.1949:1406899.5;283.2057:4508502;282.1978:14629504;281.19:4625890;274.1716:120293.7;267.1743:41568532;266.1668:269253.1;265.1951:12760440;265.1589:1669578.4;264.1873:826143.1;263.1795:1823606.1;260.1562:128500.8;255.1743:4378139;253.1586:660894.8;252.1513:354711.2;251.14…	TRUE	11683	11683	Megestrol acetate	[(8R,9S,10R,13S,14S,17R)-17-acetyl-6,10,13-trimethyl-3-oxo-2,8,9,11,12,14,15,16-octahydro-1H-cyclopenta[a]phenanthren-17-yl] acetate	CC1=C[C@@H]2[C@H](CC[C@]3([C@H]2CC[C@@]3(C(=O)C)OC(=O)C)C)[C@@]4(C1=CC(=O)CC4)C	InChI=1S/C24H32O4/c1-14-12-18-19(22(4)9-6-17(27)13-21(14)22)7-10-23(5)20(18)8-11-24(23,15(2)25)28-16(3)26/h12-13,18-20H,6-11H2,1-5H3/t18-,19+,20+,22-,23+,24+/m1/s1	RQZAXGRLVPAYTJ-GQFGMJRRSA-N	C24H32O4	384.23006
11796	C1=CC=C2C(=C1)C(=O)C3=C(C2=O)C=C(C=C3)O	11796	TRUE	11796	GCDBEYOJCZLKMC-UHFFFAOYSA-N	GCDBEYOJCZLKMC	XX814453		TRUE	223.04:29465858;195.0451:1755708.4;	FALSE	11796	11796	2-Hydroxyanthraquinone	2-hydroxyanthracene-9,10-dione	C1=CC=C2C(=C1)C(=O)C3=C(C2=O)C=C(C=C3)O	InChI=1S/C14H8O3/c15-8-5-6-11-12(7-8)14(17)10-4-2-1-3-9(10)13(11)16/h1-7,15H	GCDBEYOJCZLKMC-UHFFFAOYSA-N	C14H8O3	224.047344
11852	C1(=C(C(=C(C(=C1Br)Br)Br)Br)Br)O	11852	TRUE	11852	SVHOVVJFOWGYJO-UHFFFAOYSA-N	SVHOVVJFOWGYJO	XX809453		TRUE	482.5871:480856.2;180.9171:3146.7;	FALSE	11852	11852	Pentabromophenol	2,3,4,5,6-pentabromophenol	C1(=C(C(=C(C(=C1Br)Br)Br)Br)Br)O	InChI=1S/C6HBr5O/c7-1-2(8)4(10)6(12)5(11)3(1)9/h12H	SVHOVVJFOWGYJO-UHFFFAOYSA-N	C6HBr5O	483.59443
11876	C1=CC=C(C(=C1)C(=O)N)[N+](=O)[O-]	11876	TRUE	11876	KLGQWSOYKYFBTR-UHFFFAOYSA-N	KLGQWSOYKYFBTR	XX809901		TRUE	150.0186:14099669;120.0205:23742.8;96.0444:41429.5;92.0257:74763.5;81.0335:18824.8;78.0338:1824839.5;76.031:22813.9;52.0184:26185.3;51.0232:1177739.8;50.0153:332681.1;	TRUE	11876	11876	2-Nitrobenzamide	2-nitrobenzamide	C1=CC=C(C(=C1)C(=O)N)[N+](=O)[O-]	InChI=1S/C7H6N2O3/c8-7(10)5-3-1-2-4-6(5)9(11)12/h1-4H,(H2,8,10)	KLGQWSOYKYFBTR-UHFFFAOYSA-N	C7H6N2O3	166.037842
11957	CN(C1=CC=CC=C1)N=O	11957	TRUE	11957	MAXCWSIJKVASQC-UHFFFAOYSA-N	MAXCWSIJKVASQC	EQX335701.txt		TRUE	137.071016666667:40290120;107.072966666667:45797376;106.065133333333:645487.6;105.04475:2649368.8;95.0491333333333:9138409;94.0413:72825.7;93.069925:90678.7;92.049475:928897.7;91.0542:67287;81.0573:63671.9;81.0335:149936.7;80.062:858156.9;79.0542:170058.1;77.0384166666667:1856885;66.0464:62950696;65.0386:3022300.5;59.024:382275.3;55.01785:88419.2;53.0386:1234404.5;51.0229333333333:533089.9;50.015…	TRUE	11957	11957	N-Methyl-N-nitrosoaniline	N-methyl-N-phenylnitrous amide	CN(C1=CC=CC=C1)N=O	InChI=1S/C7H8N2O/c1-9(8-10)7-5-3-2-4-6-7/h2-6H,1H3	MAXCWSIJKVASQC-UHFFFAOYSA-N	C7H8N2O	136.063663
11989	CSC1=NC2=CC=CC=C2S1	11989	TRUE	11989	UTBVIMLZIRIFFR-UHFFFAOYSA-N	UTBVIMLZIRIFFR	EQX364601.txt		TRUE	182.008971428571:287008032;166.985511111111:217770272;165.977883333333:1563100.6;152.0163:68442.6;150.036875:382209.8;149.029333333333:461885.6;140.9699:806759.6;139.9747:8235506;138.9669:329025.5;137.0166:246779.5;136.02142:2098022.2;135.0134625:17957536;134.005675:1022609.5;132.9979:122135.4;127.9925:1233833.5;127.0211:197234.2;124.033975:561508.9;123.0135:37530016;122.005725:2999074.5;121.0105…	TRUE	11989	11989	2-(Methylthio)benzothiazole	2-methylsulfanyl-1,3-benzothiazole	CSC1=NC2=CC=CC=C2S1	InChI=1S/C8H7NS2/c1-10-8-9-6-4-2-3-5-7(6)11-8/h2-5H,1H3	UTBVIMLZIRIFFR-UHFFFAOYSA-N	C8H7NS2	181.001992
12005	C1=CC(=C(C=C1Br)Br)O	12005	TRUE	12005	FAXWFCTVSHEODL-UHFFFAOYSA-N	FAXWFCTVSHEODL	XX800653		TRUE	248.8557:306733.6;168.9295:4415.2;	FALSE	12005	12005	2,4-Dibromophenol	2,4-dibromophenol	C1=CC(=C(C=C1Br)Br)O	InChI=1S/C6H4Br2O/c7-4-1-2-6(9)5(8)3-4/h1-3,9H	FAXWFCTVSHEODL-UHFFFAOYSA-N	C6H4Br2O	249.86289
12130	CCCN(CCC)N=O	12130	TRUE	12130	YLKFDHTUAUWZPQ-UHFFFAOYSA-N	YLKFDHTUAUWZPQ	EQX345601.txt		TRUE	131.117925:3217189.8;89.0709166666667:4856806.5;78.0087:9996.1;67.9892833333333:53964.7;59.0491:40728.3;58.0652:10570.5;54.01:26765.8;53.9974166666667:53121.4;53.0022:362723.3;52.018175:8294.4;	TRUE	12130	12130	N-Nitrosodipropylamine	N,N-dipropylnitrous amide	CCCN(CCC)N=O	InChI=1S/C6H14N2O/c1-3-5-8(7-9)6-4-2/h3-6H2,1-2H3	YLKFDHTUAUWZPQ-UHFFFAOYSA-N	C6H14N2O	130.110613
12442	C1(=C(C(=C(C(=C1Cl)Cl)Cl)Cl)C(=O)O)C(=O)O	12442	TRUE	12442	WZHHYIOUKQNLQM-UHFFFAOYSA-N	WZHHYIOUKQNLQM	EQX305302.txt		TRUE	256.8736:48134.7;212.883766666667:1693790.5;	TRUE	12442	12442	Tetrachlorophthalic acid	3,4,5,6-tetrachlorophthalic acid	C1(=C(C(=C(C(=C1Cl)Cl)Cl)Cl)C(=O)O)C(=O)O	InChI=1S/C8H2Cl4O4/c9-3-1(7(13)14)2(8(15)16)4(10)6(12)5(3)11/h(H,13,14)(H,15,16)	WZHHYIOUKQNLQM-UHFFFAOYSA-N	C8H2Cl4O4	301.870719
3255	CCC1C(C(C(C(=O)C(CC(C(C(C(C(C(=O)O1)C)OC2CC(C(C(O2)C)O)(C)OC)C)OC3C(C(CC(O3)C)N(C)C)O)(C)O)C)C)O)(C)O	3255	TRUE	3255	ULGZDMOVFRHVEP-UHFFFAOYSA-N	ULGZDMOVFRHVEP	EAX018901.mb		TRUE	734.46795:999;716.4579:149;576.374966666667:999;522.34235:204;158.117533333333:999;116.1071:296;116.07035:178;83.04911:999;72.08065:189;	TRUE	3255	3255	Erythromycin stearate	6-[4-(dimethylamino)-3-hydroxy-6-methyloxan-2-yl]oxy-14-ethyl-7,12,13-trihydroxy-4-(5-hydroxy-4-methoxy-4,6-dimethyloxan-2-yl)oxy-3,5,7,9,11,13-hexamethyl-oxacyclotetradecane-2,10-dione	CCC1C(C(C(C(=O)C(CC(C(C(C(C(C(=O)O1)C)OC2CC(C(C(O2)C)O)(C)OC)C)OC3C(C(CC(O3)C)N(C)C)O)(C)O)C)C)O)(C)O	InChI=1S/C37H67NO13/c1-14-25-37(10,45)30(41)20(4)27(39)18(2)16-35(8,44)32(51-34-28(40)24(38(11)12)15-19(3)47-34)21(5)29(22(6)33(43)49-25)50-26-17-36(9,46-13)31(42)23(7)48-26/h18-26,28-32,34,40-42,44-45H,14-17H2,1-13H3	ULGZDMOVFRHVEP-UHFFFAOYSA-N	C37H67NO13	733.461241
12654	CCNC1=NC(=NC(=N1)OC)NCC	12654	TRUE	12654	HKAMKLBXTLTVCN-UHFFFAOYSA-N	HKAMKLBXTLTVCN	EAX066701.mb		TRUE	198.135:999;196.11972:12;183.111525:3;173.0218:1;170.1037:335;166.1087125:49;153.0772:8;142.097485714286:42;142.072377777778:50;141.1137:5;138.0775:13;128.0819:687;127.09775:5;124.086966666667:542;114.066275:490;113.0821:11;110.0712875:37;103.086625:8;100.05059:999;99.09155:2;97.03962:82;96.0556272727273:548;86.0348833333333:33;85.07603:123;83.024:38;82.0399333333333:24;75.0552833333333:34;71.060…	TRUE	12654	12654	Simeton	2-N,4-N-diethyl-6-methoxy-1,3,5-triazine-2,4-diamine	CCNC1=NC(=NC(=N1)OC)NCC	InChI=1S/C8H15N5O/c1-4-9-6-11-7(10-5-2)13-8(12-6)14-3/h4-5H2,1-3H3,(H2,9,10,11,12,13)	HKAMKLBXTLTVCN-UHFFFAOYSA-N	C8H15N5O	197.12766
12901	COP(=S)(OC)SCN1C(=O)C2=CC=CC=C2C1=O	12901	TRUE	12901	LMNZTLDVJIUSHT-UHFFFAOYSA-N	LMNZTLDVJIUSHT	EQX310101.txt		TRUE	178.0499:5078.2;160.039316666667:799265.6;142.992766666667:2871.8;133.02842:167192.1;132.044425:9111.2;130.033714285714:23293.4;120.04445:4996.9;113.0596:1093.5;105.044733333333:23929.2;105.03358:93176.4;104.049533333333:17751.8;104.0256:1342.8;95.0492:121421.2;92.03685:1914;92.02555:5918.9;81.0335:4716.9;77.03846:21767.6;76.03065:768;69.06985:1550.9;67.0542:4439.3;53.0386666666667:4711.2;51.0229…	TRUE	12901	12901	Phosmet	2-(dimethoxyphosphinothioylsulfanylmethyl)isoindole-1,3-dione	COP(=S)(OC)SCN1C(=O)C2=CC=CC=C2C1=O	InChI=1S/C11H12NO4PS2/c1-15-17(18,16-2)19-7-12-10(13)8-5-3-4-6-9(8)11(12)14/h3-6H,7H2,1-2H3	LMNZTLDVJIUSHT-UHFFFAOYSA-N	C11H12NO4PS2	316.994537
13097	C1=CC=C(C=C1)P(=O)(C2=CC=CC=C2)C3=CC=CC=C3	13097	TRUE	13097	FIQMHBFVRAXMOP-UHFFFAOYSA-N	FIQMHBFVRAXMOP	EQX358701.txt		TRUE	279.09335:276075.3;233.072466666667:4264.4;219.05702:147148.7;201.04612:12468.1;183.03586:7912;173.0516:27641;171.035875:10597.1;170.027933333333:3001.4;169.06495:543.7;161.0961:700;159.1168:652.2;157.02035:1616.4;154.07765:5000;153.06985:4398.6;152.061975:4461.5;141.069933333333:2431.6;141.00995:4280.3;139.0544:458.3;133.020225:3849.9;129.06985:6003.1;128.06205:7632.7;125.015:892.1;123.11675:679…	TRUE	13097	13097	Triphenylphosphine oxide	diphenylphosphorylbenzene	C1=CC=C(C=C1)P(=O)(C2=CC=CC=C2)C3=CC=CC=C3	InChI=1S/C18H15OP/c19-20(16-10-4-1-5-11-16,17-12-6-2-7-13-17)18-14-8-3-9-15-18/h1-15H	FIQMHBFVRAXMOP-UHFFFAOYSA-N	C18H15OP	278.086052
4542	CCC12CCC3C(C1CCC2(C#C)O)CCC4=CC(=O)CCC34	4542	TRUE	4542	WWYNJERNGUHSAO-UHFFFAOYSA-N	WWYNJERNGUHSAO	XX873701		TRUE	313.2162:92956256;295.2058:4525055;284.177:105259.9;277.1952:1750235.1;267.2104:158719.5;267.1745:766405.6;266.1664:608565.9;255.1745:390505.2;253.1954:482238.1;253.1586:441754.2;251.1798:521157;249.1639:907187.4;248.1559:557369.4;247.1481:118866.7;245.19:11891885;243.1744:493882.7;241.1587:544160.4;239.1796:379839.9;239.1434:645442.1;238.1355:158291.8;237.1638:2189248;236.1554:113119.7;235.1481:…	TRUE	4542	4542	Methylnorethindrone	13-ethyl-17-ethynyl-17-hydroxy-1,2,6,7,8,9,10,11,12,14,15,16-dodecahydrocyclopenta[a]phenanthren-3-one	CCC12CCC3C(C1CCC2(C#C)O)CCC4=CC(=O)CCC34	InChI=1S/C21H28O2/c1-3-20-11-9-17-16-8-6-15(22)13-14(16)5-7-18(17)19(20)10-12-21(20,23)4-2/h2,13,16-19,23H,3,5-12H2,1H3	WWYNJERNGUHSAO-UHFFFAOYSA-N	C21H28O2	312.20893
13138	CCCCP(=O)(CCCC)CCCC	13138	TRUE	13138	MNZAKDODWSQONA-UHFFFAOYSA-N	MNZAKDODWSQONA	EQX358901.txt		TRUE	219.187266666667:2776061184;191.155825:35672520;189.1402:1373321;177.140233333333:9227424;175.1247:27022770;163.1246:166989584;162.11665:2799167;161.10898:31854376;149.07275:1851987.5;147.09332:43560844;145.1141:6796758;135.0933:9732635;135.056966666667:15371340;134.08555:4133816.2;133.0777:39054560;121.07765:2187073.8;121.041233333333:2195985.2;120.0699:18053506;119.062075:8295022;117.0461:87471…	TRUE	13138	13138	Tributylphosphine oxide	1-dibutylphosphorylbutane	CCCCP(=O)(CCCC)CCCC	InChI=1S/C12H27OP/c1-4-7-10-14(13,11-8-5-2)12-9-6-3/h4-12H2,1-3H3	MNZAKDODWSQONA-UHFFFAOYSA-N	C12H27OP	218.179952
13263	CCNC1=NC(=NC(=N1)SC)NC(C)C	13263	TRUE	13263	RQVYBGPQFYCBGX-UHFFFAOYSA-N	RQVYBGPQFYCBGX	EQX303401.txt		TRUE	228.12788:992571984.6;213.10365:2394745.4;200.0962:2162391.3;186.080866666667:730087732.8;184.065333333333:1265206.4;180.124525:5982933.7;171.0572:1845132.1;169.0544:299695;158.0747:5691958.8;158.0496:42254541.9;144.05908:39545284.4;140.093266666667:591081;138.1026:27381260.5;138.0775:49924318.3;116.02766:83106549.9;113.082175:14547938.2;110.0713:2121186.4;110.0462:16910549.6;102.03725:5640593.7;…	TRUE	13263	13263	Ametryn	4-N-ethyl-6-methylsulfanyl-2-N-propan-2-yl-1,3,5-triazine-2,4-diamine	CCNC1=NC(=NC(=N1)SC)NC(C)C	InChI=1S/C9H17N5S/c1-5-10-7-12-8(11-6(2)3)14-9(13-7)15-4/h6H,5H2,1-4H3,(H2,10,11,12,13,14)	RQVYBGPQFYCBGX-UHFFFAOYSA-N	C9H17N5S	227.120467
13282	C1=CC=C(C=C1)OP(=O)(O)OC2=CC=CC=C2	13282	TRUE	13282	ASMQGLCHMVWBQR-UHFFFAOYSA-N	ASMQGLCHMVWBQR	XX822551		TRUE	249.0323:11771870;173.0008:71976;154.9904:653221.1;	FALSE	13282	13282	Diphenyl phosphate	diphenyl hydrogen phosphate	C1=CC=C(C=C1)OP(=O)(O)OC2=CC=CC=C2	InChI=1S/C12H11O4P/c13-17(14,15-11-7-3-1-4-8-11)16-12-9-5-2-6-10-12/h1-10H,(H,13,14)	ASMQGLCHMVWBQR-UHFFFAOYSA-N	C12H11O4P	250.039496
13283	CC1=C(C=CC(=C1)CC2=CC(=C(C=C2)N)C)N	13283	TRUE	13283	WECDUOXQLAIPQW-UHFFFAOYSA-N	WECDUOXQLAIPQW	UFX414201.txt		TRUE	185.107366666667:21860.4;184.09955:78269.5;168.08085:11245.3;	TRUE	13283	13283	4,4'-Methylenebis(2-methylaniline)	4-[(4-amino-3-methylphenyl)methyl]-2-methylaniline	CC1=C(C=CC(=C1)CC2=CC(=C(C=C2)N)C)N	InChI=1S/C15H18N2/c1-10-7-12(3-5-14(10)16)9-13-4-6-15(17)11(2)8-13/h3-8H,9,16-17H2,1-2H3	WECDUOXQLAIPQW-UHFFFAOYSA-N	C15H18N2	226.146999
13450	CCNC1=NC(=NC(=N1)SC)NC(C)(C)C	13450	TRUE	13450	IROINLKCQGIITA-UHFFFAOYSA-N	IROINLKCQGIITA	EAX030601.mb		TRUE	242.1434625:999;227.119733333333:2;186.081142857143:999;171.0573:7;170.04985:5;158.049575:197;144.0590625:221;140.0932:6;138.0774375:254;116.0277:419;113.0822125:89;110.046116666667:104;102.03725:21;96.0556625:485;91.0324875:478;85.0509333333333:170;74.00585:293;71.0603444444444:422;68.0243125:999;57.0698428571429:19;	TRUE	13450	13450	Terbutryn	2-N-tert-butyl-4-N-ethyl-6-methylsulfanyl-1,3,5-triazine-2,4-diamine	CCNC1=NC(=NC(=N1)SC)NC(C)(C)C	InChI=1S/C10H19N5S/c1-6-11-7-12-8(15-10(2,3)4)14-9(13-7)16-5/h6H2,1-5H3,(H2,11,12,13,14,15)	IROINLKCQGIITA-UHFFFAOYSA-N	C10H19N5S	241.136117
13542	CCCCN(CCCC)N=O	13542	TRUE	13542	YGJHZCLPZAZIHH-UHFFFAOYSA-N	YGJHZCLPZAZIHH	EQX346001.txt		TRUE	159.1492:52653672;121.09715:110890.2;103.0866:50247356;78.0087:94716.6;73.0648:181322.2;72.0808:44809.9;70.0651333333333:45081.4;68.9971:43814.5;67.9892833333333:350626.2;61.0396:70511.7;57.0699:68067768;55.0542:470058.4;54.0100333333333:149341.4;53.99745:337004.2;53.0022:2328057.2;52.0182:43764.8;	TRUE	13542	13542	N-Nitrosodibutylamine	N,N-dibutylnitrous amide	CCCCN(CCCC)N=O	InChI=1S/C8H18N2O/c1-3-5-7-10(9-11)8-6-4-2/h3-8H2,1-2H3	YGJHZCLPZAZIHH-UHFFFAOYSA-N	C8H18N2O	158.141913
13591	C1CCN(C1)N=O	13591	TRUE	13591	WNYADZVDBIBLJJ-UHFFFAOYSA-N	WNYADZVDBIBLJJ	EQX345001.txt		TRUE	101.0709:146539024;73.0647:92711.7;71.0729:68420.6;70.0651:229059;67.9893:65550.6;59.024:3099865.2;58.0413:98278;56.062:1151467;55.0542:44467644;53.9975:55135.2;53.0386:1415997.5;53.0022:369575;	TRUE	13591	13591	N-Nitrosopyrrolidine	1-nitrosopyrrolidine	C1CCN(C1)N=O	InChI=1S/C4H8N2O/c7-5-6-3-1-2-4-6/h1-4H2	WNYADZVDBIBLJJ-UHFFFAOYSA-N	C4H8N2O	100.063663
13624	C1=CC=C2C(=C1)NC(=N2)N	13624	TRUE	13624	JWYUFVNJZUSCSM-UHFFFAOYSA-N	JWYUFVNJZUSCSM	EAX013801.mb		TRUE	134.0712:999;133.06345:11;117.0447:7;110.06005:1;107.06035:68;93.0572833333333:54;92.0494142857143:275;80.0494333333333:12;65.0385:54;	TRUE	13624	13624	2-Aminobenzimidazole	1H-benzimidazol-2-amine	C1=CC=C2C(=C1)NC(=N2)N	InChI=1S/C7H7N3/c8-7-9-5-3-1-2-4-6(5)10-7/h1-4H,(H3,8,9,10)	JWYUFVNJZUSCSM-UHFFFAOYSA-N	C7H7N3	133.063997
13625	C1=CC=C2C(=C1)NC(=O)S2	13625	TRUE	13625	YEDUAINPPJYDJZ-UHFFFAOYSA-N	YEDUAINPPJYDJZ	EQX337502.txt		TRUE	150.00195:73057792;122.00708:1284700.6;120.9993:184577.7;118.030066666667:94473.2;106.996183333333:476289.5;104.9803:7431.8;90.03496:264080.3;81.97575:27076;80.9804666666667:101649.2;57.9757:15114.8;56.9805:533758.8;50.0036:44076.1;	TRUE	13625	13625	2(3H)-Benzothiazolone	3H-1,3-benzothiazol-2-one	C1=CC=C2C(=C1)NC(=O)S2	InChI=1S/C7H5NOS/c9-7-8-5-3-1-2-4-6(5)10-7/h1-4H,(H,8,9)	YEDUAINPPJYDJZ-UHFFFAOYSA-N	C7H5NOS	151.009185
13676	CCOP(=S)(CC)SC1=CC=CC=C1	13676	TRUE	13676	KVGLBTYUCJYMND-UHFFFAOYSA-N	KVGLBTYUCJYMND	EQX311201.txt		TRUE	247.03765:46862294.9;219.0062:11339816.3;203.02925:676040.2;200.99566:16504191.3;185.0187:789505;174.99785:680005.6;172.9643:4013085.2;170.948475:1474051.9;169.04445:1677487.9;156.9871:505715.6;155.028875:33528138.1;145.00815:1123666;141.013366666667:1951673.2;140.95922:748805.8;138.976466666667:839626.8;137.01844:294241072.6;126.997683333333:273465161.4;111.02625:9697602.1;110.0184:786243.1;108.…	TRUE	13676	13676	Fonofos	ethoxy-ethyl-phenylsulfanyl-sulfanylidene-lambda5-phosphane	CCOP(=S)(CC)SC1=CC=CC=C1	InChI=1S/C10H15OPS2/c1-3-11-12(13,4-2)14-10-8-6-5-7-9-10/h5-9H,3-4H2,1-2H3	KVGLBTYUCJYMND-UHFFFAOYSA-N	C10H15OPS2	246.030194
13679	C1=CC=C(C=C1)S(=O)C2=CC=CC=C2	13679	TRUE	13679	JJHHIJFTHRNPIK-UHFFFAOYSA-N	JJHHIJFTHRNPIK	XX808801		TRUE	203.0524:334237408;186.0497:156862144;185.0419:28399058;184.0339:686969.7;175.0573:346133.3;171.0264:1155181.5;170.0725:487272.2;155.0855:2890324.8;154.0775:1956404.5;153.0697:841092.4;147.0262:1525316.1;142.0775:649639.7;141.0698:343445.2;126.0133:5131410;125.0055:92577016;111.0263:629462.1;110.0184:2020601.5;109.0106:21064208;105.0447:518573.7;97.0106:17066318;95.0491:1767318.9;94.0413:4324748;…	TRUE	13679	13679	Diphenyl sulfoxide	benzenesulfinylbenzene	C1=CC=C(C=C1)S(=O)C2=CC=CC=C2	InChI=1S/C12H10OS/c13-14(11-7-3-1-4-8-11)12-9-5-2-6-10-12/h1-10H	JJHHIJFTHRNPIK-UHFFFAOYSA-N	C12H10OS	202.045236
13709	COC1=NN(C(=O)S1)CSP(=S)(OC)OC	13709	TRUE	13709	MEBQXILRKZHVCX-UHFFFAOYSA-N	MEBQXILRKZHVCX	EQX309601.txt		TRUE	145.00672:139606213.4;142.992825:180949.7;117.065875:182212.4;103.05025:4973968.6;85.0396166666667:52561546.7;78.99435:57239.6;71.0239833333333:30029400.4;58.0287833333333:20699338.2;56.01325:85207.1;	TRUE	13709	13709	Methidathion	3-(dimethoxyphosphinothioylsulfanylmethyl)-5-methoxy-1,3,4-thiadiazol-2-one	COC1=NN(C(=O)S1)CSP(=S)(OC)OC	InChI=1S/C6H11N2O4PS3/c1-10-5-7-8(6(9)16-5)4-15-13(14,11-2)12-3/h4H2,1-3H3	MEBQXILRKZHVCX-UHFFFAOYSA-N	C6H11N2O4PS3	301.961857
13754	CCOP(=O)(OCC)OC1=NC(=NC(=C1)C)C(C)C	13754	TRUE	13754	VBLJFQYCTRKKKF-UHFFFAOYSA-N	VBLJFQYCTRKKKF	EAX270501.mb		TRUE	289.131014285714:999;261.0999:289;233.0686:79;215.057733333333:2;153.102314285714:999;138.07898:15;137.0708:11;136.0755:1;135.09171:37;112.07575:3;109.0049625:64;108.0806:2;98.984175:104;93.0447:43;90.99432:15;84.04441:999;80.9736:30;70.06515:115;66.033875:78;64.97865:5;52.0182:7;	TRUE	13754	13754	Diazoxon	diethyl (6-methyl-2-propan-2-ylpyrimidin-4-yl) phosphate	CCOP(=O)(OCC)OC1=NC(=NC(=C1)C)C(C)C	InChI=1S/C12H21N2O4P/c1-6-16-19(15,17-7-2)18-11-8-10(5)13-12(14-11)9(3)4/h8-9H,6-7H2,1-5H3	VBLJFQYCTRKKKF-UHFFFAOYSA-N	C12H21N2O4P	288.123894
13789	C[C@]12CCC(=O)C=C1C=C[C@@H]3[C@@H]2CC[C@]4([C@H]3CC[C@@]45CCC(=O)O5)C	13789	TRUE	13789	UJVLDDZCTMKXJK-WNHSNXHDSA-N	UJVLDDZCTMKXJK	UFX416401.txt		TRUE	341.2113:343124.2;326.18835:62903.4;323.2006:4564488.5;305.19:3937319.2;299.20065:80906.2;297.184966666667:271001.6;295.2059:790685.2;295.169:123969.4;287.179466666667:1258138.8;283.169333333333:5110580.5;281.1902:772059.8;281.153533333333:299977.5;279.174533333333:590375.1;277.1952:538223.4;277.158933333333:383114.2;271.1691:140393.5;268.182466666667:495937.4;267.174166666667:152835.9;267.138333…	TRUE	13789	13789	Canrenone	(8R,9S,10R,13S,14S,17R)-10,13-dimethylspiro[2,8,9,11,12,14,15,16-octahydro-1H-cyclopenta[a]phenanthrene-17,5'-oxolane]-2',3-dione	C[C@]12CCC(=O)C=C1C=C[C@@H]3[C@@H]2CC[C@]4([C@H]3CC[C@@]45CCC(=O)O5)C	InChI=1S/C22H28O3/c1-20-9-5-15(23)13-14(20)3-4-16-17(20)6-10-21(2)18(16)7-11-22(21)12-8-19(24)25-22/h3-4,13,16-18H,5-12H2,1-2H3/t16-,17+,18+,20+,21+,22-/m1/s1	UJVLDDZCTMKXJK-WNHSNXHDSA-N	C22H28O3	340.203845
13878	CCNC1=NC(=NC(=N1)N)Cl	13878	TRUE	13878	IVENSCMCQBJAKW-UHFFFAOYSA-N	IVENSCMCQBJAKW	EAX028701.mb		TRUE	174.054107142857:999;146.022766666667:315;138.077345454545:88;132.032275:539;110.04609:53;104.000966666667:999;96.0555916666667:495;90.010425:19;79.0057833333333:473;71.0603666666667:217;68.0242916666667:999;61.979125:119;	TRUE	13878	13878	Deisopropylatrazine	6-chloro-2-N-ethyl-1,3,5-triazine-2,4-diamine	CCNC1=NC(=NC(=N1)N)Cl	InChI=1S/C5H8ClN5/c1-2-8-5-10-3(6)9-4(7)11-5/h2H2,1H3,(H3,7,8,9,10,11)	IVENSCMCQBJAKW-UHFFFAOYSA-N	C5H8ClN5	173.046823
13905	CCNC1=NC(=NC(=N1)SC)NCC	13905	TRUE	13905	MGLWZSOBALDPEK-UHFFFAOYSA-N	MGLWZSOBALDPEK	UFX402101.txt		TRUE	214.1121:11616047;199.0889:20255.1;198.08065:7422.8;186.08075:3469957.5;168.124633333333:36696.3;166.10875:2114125.8;159.0702:42881.9;158.04955:26713.6;144.059:2068681.8;141.113533333333:24729.2;138.0775:75124.8;124.086925:7669644.5;116.02765:944770.9;113.0823:66868.1;110.04595:9256.8;102.03725:110460.2;96.05565:1535255.8;91.0325:48545.8;74.00595:328311.2;71.06035:605396.9;68.02435:235323.8;	TRUE	13905	13905	Simetryn	2-N,4-N-diethyl-6-methylsulfanyl-1,3,5-triazine-2,4-diamine	CCNC1=NC(=NC(=N1)SC)NCC	InChI=1S/C8H15N5S/c1-4-9-6-11-7(10-5-2)13-8(12-6)14-3/h4-5H2,1-3H3,(H2,9,10,11,12,13)	MGLWZSOBALDPEK-UHFFFAOYSA-N	C8H15N5S	213.104817
14052	CC[C@@H](CO)NCCN[C@@H](CC)CO	14052	TRUE	14052	AEUTYOVWOVBAKS-UWVGGRQHSA-N	AEUTYOVWOVBAKS	EAX278201.mb		TRUE	205.190933333333:999;116.1067625:999;	TRUE	14052	14052	Ethambutol	(2S)-2-[2-[[(2S)-1-hydroxybutan-2-yl]amino]ethylamino]butan-1-ol	CC[C@@H](CO)NCCN[C@@H](CC)CO	InChI=1S/C10H24N2O2/c1-3-9(7-13)11-5-6-12-10(4-2)8-14/h9-14H,3-8H2,1-2H3/t9-,10-/m0/s1	AEUTYOVWOVBAKS-UWVGGRQHSA-N	C10H24N2O2	204.183778
14145	CN(C)S(=O)(=O)N(C1=CC=CC=C1)SC(F)(Cl)Cl	14145	TRUE	14145	WURGXGVFSMYFCG-UHFFFAOYSA-N	WURGXGVFSMYFCG	EQX029701.txt		TRUE	332.9695:477114.1;269.0077:787657;254.994:92893.6;223.949766666667:66628913.2;199.0534:236355.5;188.980933333333:583606;187.9732:262816.2;176.9892:151126.4;154.012:74769.4;153.00422:264628.7;143.97955:78426.8;142.9717:70611.7;127.99255:226486.4;125.987066666667:1501523.8;123.01365:70334515;122.00594:3055315.5;121.088666666667:2338692.2;120.080725:308646.8;110.01665:310522.8;109.0106:106013.7;105.…	TRUE	14145	14145	Dichlofluanid	N-[dichloro(fluoro)methyl]sulfanyl-N-(dimethylsulfamoyl)aniline	CN(C)S(=O)(=O)N(C1=CC=CC=C1)SC(F)(Cl)Cl	InChI=1S/C9H11Cl2FN2O2S2/c1-13(2)18(15,16)14(17-9(10,11)12)8-6-4-3-5-7-8/h3-7H,1-2H3	WURGXGVFSMYFCG-UHFFFAOYSA-N	C9H11Cl2FN2O2S2	331.962304
14284	CN(C)C1=CC=NC=C1	14284	TRUE	14284	VHYFNPMBLIVWCW-UHFFFAOYSA-N	VHYFNPMBLIVWCW	XX883903		TRUE	123.0914:744835392;108.0681:7461184.5;107.0602:4696611;80.0494:4290446.5;79.0414:1767018.1;	TRUE	14284	14284	4-Dimethylaminopyridine	N,N-dimethylpyridin-4-amine	CN(C)C1=CC=NC=C1	InChI=1S/C7H10N2/c1-9(2)7-3-5-8-6-4-7/h3-6H,1-2H3	VHYFNPMBLIVWCW-UHFFFAOYSA-N	C7H10N2	122.084398
14385	C1=CC(=C(C=C1NC(=O)C2=C(C(=CC(=C2)Cl)Cl)O)Cl)Cl	14385	TRUE	14385	SJQBHPJLLIJASD-UHFFFAOYSA-N	SJQBHPJLLIJASD	XX864051		TRUE	347.9157:23943716;329.9054:25709.1;185.9519:182465.5;160.9567:7100778;159.9727:1298241.6;158.941:120726.7;124.9795:2999389.5;123.9955:36048.1;	FALSE	14385	14385	3,3',4',5-Tetrachlorosalicylanilide	3,5-dichloro-N-(3,4-dichlorophenyl)-2-hydroxybenzamide	C1=CC(=C(C=C1NC(=O)C2=C(C(=CC(=C2)Cl)Cl)O)Cl)Cl	InChI=1S/C13H7Cl4NO2/c14-6-3-8(12(19)11(17)4-6)13(20)18-7-1-2-9(15)10(16)5-7/h1-5,19H,(H,18,20)	SJQBHPJLLIJASD-UHFFFAOYSA-N	C13H7Cl4NO2	348.923089
14994	CC(C)(C)C1=C(C(=CC(=C1)[N+](=O)[O-])[N+](=O)[O-])O	14994	TRUE	14994	IIPZYDQGBIWLBU-UHFFFAOYSA-N	IIPZYDQGBIWLBU	EQX310902.txt		TRUE	239.067383333333:247271762;224.04385:4158805;223.036:570189.6;209.0694:7205797.5;208.06152:3273018.2;207.041083333333:76954487.5;206.03335:341462;194.04588:5345172.4;193.074216666667:2180477.5;193.0379:107901.9;192.066675:849346.7;181.0746:118450.7;179.071316666667:7706587.6;178.05095:6262434.4;177.043075:17933840;176.035166666667:25774611.4;167.0226:236494.3;166.0509:1131343.3;166.01465:479277.6…	TRUE	14994	14994	Dinoterb	2-tert-butyl-4,6-dinitrophenol	CC(C)(C)C1=C(C(=CC(=C1)[N+](=O)[O-])[N+](=O)[O-])O	InChI=1S/C10H12N2O5/c1-10(2,3)7-4-6(11(14)15)5-8(9(7)13)12(16)17/h4-5,13H,1-3H3	IIPZYDQGBIWLBU-UHFFFAOYSA-N	C10H12N2O5	240.074621
15359	CCNC1=NC(=NC(=N1)OC)NC(C)C	15359	TRUE	15359	PXWUKZGIHQRDHL-UHFFFAOYSA-N	PXWUKZGIHQRDHL	EAX015701.mb		TRUE	212.150583333333:999;184.119275:5;180.12435:4;170.103638461538:999;168.08785:13;153.07665:16;142.0972:2;142.07234:328;138.10265:10;138.077414285714:53;128.08181:275;114.0662:248;113.0822:14;100.0506:999;99.0664:30;97.0397285714286:96;96.0556:281;86.03492:243;85.0760625:128;85.0509:25;83.02395:62;82.04:47;75.055275:341;71.0603285714286:138;69.0083:453;68.0242888888889:638;58.02868:66;57.0446625:29…	TRUE	15359	15359	Atraton	4-N-ethyl-6-methoxy-2-N-propan-2-yl-1,3,5-triazine-2,4-diamine	CCNC1=NC(=NC(=N1)OC)NC(C)C	InChI=1S/C9H17N5O/c1-5-10-7-12-8(11-6(2)3)14-9(13-7)15-4/h6H,5H2,1-4H3,(H2,10,11,12,13,14)	PXWUKZGIHQRDHL-UHFFFAOYSA-N	C9H17N5O	211.14331
15387	CC1CCN(CC1)CCCC(=O)C2=CC=C(C=C2)F	15387	TRUE	15387	DKMFBWQBDIGMHM-UHFFFAOYSA-N	DKMFBWQBDIGMHM	XX849401		TRUE	264.1759:135088512;246.1658:431659.2;165.0711:187132208;123.0241:100986512;100.1121:4936264;95.0289:632371.4;	TRUE	15387	15387	Melperone	1-(4-fluorophenyl)-4-(4-methylpiperidin-1-yl)butan-1-one	CC1CCN(CC1)CCCC(=O)C2=CC=C(C=C2)F	InChI=1S/C16H22FNO/c1-13-8-11-18(12-9-13)10-2-3-16(19)14-4-6-15(17)7-5-14/h4-7,13H,2-3,8-12H2,1H3	DKMFBWQBDIGMHM-UHFFFAOYSA-N	C16H22FNO	263.168543
15415	CCOC(=O)CC(C(=O)OCC)SP(=O)(OC)OC	15415	TRUE	15415	WSORODGWGUUOBO-UHFFFAOYSA-N	WSORODGWGUUOBO	EQX371301.txt		TRUE	269.0243:4156362.75;194.987533333333:997580.6;173.0809:6254236.5;171.023866666667:1096587.8;145.0495:1713797.1;142.992725:11349957;128.9769125:2976705.5;127.03895:82018256;127.0155:2381001.5;124.9821:1941145.5;117.018216666667:2434484;113.023285714286:876796.6;110.966428571429:861004.6;102.98485:190011.2;99.0076222222222:86356704;97.0050333333333:78929.9;93.01:113220.8;84.9742333333333:61272.4;78…	TRUE	15415	15415	Malaoxon	diethyl 2-dimethoxyphosphorylsulfanylbutanedioate	CCOC(=O)CC(C(=O)OCC)SP(=O)(OC)OC	InChI=1S/C10H19O7PS/c1-5-16-9(11)7-8(10(12)17-6-2)19-18(13,14-3)15-4/h8H,5-7H2,1-4H3	WSORODGWGUUOBO-UHFFFAOYSA-N	C10H19O7PS	314.058911
15433	CCCCCCCCCCCC[N+](C)(C)[O-]	15433	TRUE	15433	SYELZBGXAIXKHU-UHFFFAOYSA-N	SYELZBGXAIXKHU	XX876801		TRUE	230.2479:484792064;213.2447:911037.9;212.2373:18598900;85.1012:3426840.8;83.0855:701718.4;71.0856:9189711;69.07:957172.4;62.0602:30907248;58.0653:245292592;57.0701:14233625;	TRUE	15433	15433	Dodecyldimethylamine oxide	N,N-dimethyldodecan-1-amine oxide	CCCCCCCCCCCC[N+](C)(C)[O-]	InChI=1S/C14H31NO/c1-4-5-6-7-8-9-10-11-12-13-14-15(2,3)16/h4-14H2,1-3H3	SYELZBGXAIXKHU-UHFFFAOYSA-N	C14H31NO	229.240565
15459	CC1=CC(=CC(=C1)OCC2CNC(=O)O2)C	15459	TRUE	15459	IMWZZHHPURKASS-UHFFFAOYSA-N	IMWZZHHPURKASS	EQX312702.txt		TRUE	220.035933333333:90769.6;176.0224:2586.3;145.029166666667:793.4;144.03275:1171.2;131.013616666667:12105.8;130.01715:41406.5;	TRUE	15459	15459	Metaxalone	5-[(3,5-dimethylphenoxy)methyl]-1,3-oxazolidin-2-one	CC1=CC(=CC(=C1)OCC2CNC(=O)O2)C	InChI=1S/C12H15NO3/c1-8-3-9(2)5-10(4-8)15-7-11-6-13-12(14)16-11/h3-5,11H,6-7H2,1-2H3,(H,13,14)	IMWZZHHPURKASS-UHFFFAOYSA-N	C12H15NO3	221.105193
15466	CC1=NC(=NC(=N1)OC)N	15466	TRUE	15466	NXFQWRWXEYTOTK-UHFFFAOYSA-N	NXFQWRWXEYTOTK	EAX012501.mb		TRUE	141.077007142857:999;100.0504:453;85.0395416666667:230;84.05557:58;83.0239:43;69.00825:7;68.0241857142857:196;58.0286:285;57.0446153846154:999;56.0493846153846:190;	TRUE	15466	15466	2-Amino-4-methoxy-6-methyl-1,3,5-triazine	4-methoxy-6-methyl-1,3,5-triazin-2-amine	CC1=NC(=NC(=N1)OC)N	InChI=1S/C5H8N4O/c1-3-7-4(6)9-5(8-3)10-2/h1-2H3,(H2,6,7,8,9)	NXFQWRWXEYTOTK-UHFFFAOYSA-N	C5H8N4O	140.069811
15530	C1=C(C=C(C(=C1I)O)I)C#N	15530	TRUE	15530	NRXQIUSYPAHGNM-UHFFFAOYSA-N	NRXQIUSYPAHGNM	EAX008702.mb		TRUE	369.82299:999;242.9185:66;230.918433333333:13;214.92365:30;126.904992307692:999;116.0141:28;65.0033:5;	TRUE	15530	15530	Ioxynil	4-hydroxy-3,5-diiodobenzonitrile	C1=C(C=C(C(=C1I)O)I)C#N	InChI=1S/C7H3I2NO/c8-5-1-4(3-10)2-6(9)7(5)11/h1-2,11H	NRXQIUSYPAHGNM-UHFFFAOYSA-N	C7H3I2NO	370.83041
15531	C1=C(C=C(C(=C1Br)O)Br)C#N	15531	TRUE	15531	UPMXNNIRAGDFEH-UHFFFAOYSA-N	UPMXNNIRAGDFEH	EAX002402.mb		TRUE	273.850825:999;193.924766666667:21;78.918875:999;	TRUE	15531	15531	Bromoxynil	3,5-dibromo-4-hydroxybenzonitrile	C1=C(C=C(C(=C1Br)O)Br)C#N	InChI=1S/C7H3Br2NO/c8-5-1-4(3-10)2-6(9)7(5)11/h1-2,11H	UPMXNNIRAGDFEH-UHFFFAOYSA-N	C7H3Br2NO	274.85814
15546	C1=CC=C(C=C1)N2C(=O)C(=C(C=N2)N)Cl	15546	TRUE	15546	WYKYKTKDBLFHCY-UHFFFAOYSA-N	WYKYKTKDBLFHCY	EAX008802.mb		TRUE	220.028488888889:999;193.01715:157;184.051766666667:916;177.02205:62;150.0116:832;144.05676:367;126.9702:294;117.045808333333:433;100.9912:645;100.96735:575;74.9642916666667:999;73.9803:999;65.9985333333333:187;65.0144916666667:448;	TRUE	15546	15546	Chloridazon	5-amino-4-chloro-2-phenylpyridazin-3-one	C1=CC=C(C=C1)N2C(=O)C(=C(C=N2)N)Cl	InChI=1S/C10H8ClN3O/c11-9-8(12)6-13-14(10(9)15)7-4-2-1-3-5-7/h1-6H,12H2	WYKYKTKDBLFHCY-UHFFFAOYSA-N	C10H8ClN3O	221.03559
15553	C1=CC(=NC(=C1Cl)C(=O)O)Cl	15553	TRUE	15553	HUBANNPOLNYSAD-UHFFFAOYSA-N	HUBANNPOLNYSAD	XX845151		TRUE	189.9467:35911.9;145.957:502430.9;	FALSE	15553	15553	Clopyralid	3,6-dichloropyridine-2-carboxylic acid	C1=CC(=NC(=C1Cl)C(=O)O)Cl	InChI=1S/C6H3Cl2NO2/c7-3-1-2-4(8)9-5(3)6(10)11/h1-2H,(H,10,11)	HUBANNPOLNYSAD-UHFFFAOYSA-N	C6H3Cl2NO2	190.954084
15629	CN(C(=O)NC1=CC=C(C=C1)Cl)OC	15629	TRUE	15629	LKJPSUCKSLORMF-UHFFFAOYSA-N	LKJPSUCKSLORMF	EQX317301.txt		TRUE	215.0579:207607274.1;184.039566666667:12657418.4;183.0318:14868914.4;168.008183333333:910340.2;158.0366:557271.5;155.03686:863388.5;154.0052:5355219.8;148.062866666667:151222356.3;147.055083333333:19910914.7;143.0131:571991.2;141.02746:1555961.2;140.02588:2026520.5;139.00555:671217.1;133.039433333333:800700.2;131.0602:2473349.4;130.0528:181926.6;129.0446:816573.6;128.0258:527626.6;127.01808333333…	TRUE	15629	15629	Monolinuron	3-(4-chlorophenyl)-1-methoxy-1-methylurea	CN(C(=O)NC1=CC=C(C=C1)Cl)OC	InChI=1S/C9H11ClN2O2/c1-12(14-2)9(13)11-8-5-3-7(10)4-6-8/h3-6H,1-2H3,(H,11,13)	LKJPSUCKSLORMF-UHFFFAOYSA-N	C9H11ClN2O2	214.050905
15787	C1=CC(=CC=C1[N+](=O)[O-])OC2=C(C=C(C=C2)Cl)Cl	15787	TRUE	15787	XITQUSLLOSKDTB-UHFFFAOYSA-N	XITQUSLLOSKDTB	EQX309801.txt		TRUE	283.9873:694953.1;266.98484:513009.6;264.99305:72855.9;253.9898:1221.1;237.99455:23839.7;236.9867:1481.7;208.99195:174141;203.02585:11340.2;202.017816666667:272027.3;184.051925:5321;182.976325:68368;175.03105:1172;174.023075:33783.3;173.015325:76764.6;168.057025:10822.3;167.0493:3962.2;149.0153:54760.5;139.05405:132014;128.0619:3187.9;98.98418:3973.8;95.0491:5614.3;91.0542333333333:3114.2;81.0335…	TRUE	15787	15787	Nitrofen	2,4-dichloro-1-(4-nitrophenoxy)benzene	C1=CC(=CC=C1[N+](=O)[O-])OC2=C(C=C(C=C2)Cl)Cl	InChI=1S/C12H7Cl2NO3/c13-8-1-6-12(11(14)7-8)18-10-4-2-9(3-5-10)15(16)17/h1-7H	XITQUSLLOSKDTB-UHFFFAOYSA-N	C12H7Cl2NO3	282.980299
15897	CC(CC1=CC(=CC=C1)C(F)(F)F)N	15897	TRUE	15897	MLBHFBKZUPLWBD-UHFFFAOYSA-N	MLBHFBKZUPLWBD	EQX346801.txt		TRUE	204.099466666667:446021120;187.072775:879021056;184.0933:1524343.8;172.0488:1087985.2;167.0666:2018642.2;164.0433:353212.1;159.0415375:1819915136;158.033775:5716678.5;157.0257:365047.1;155.06035:1586265.4;151.035366666667:1412831.5;147.060233333333:2983901.2;147.03528:95857896;146.052575:5029016;141.0258:14445900;139.03538:68890752;138.0275:6231458.5;137.0397:8737542;133.025875:10034305;132.01805…	TRUE	15897	15897	Norfenfluramine	1-[3-(trifluoromethyl)phenyl]propan-2-amine	CC(CC1=CC(=CC=C1)C(F)(F)F)N	InChI=1S/C10H12F3N/c1-7(14)5-8-3-2-4-9(6-8)10(11,12)13/h2-4,6-7H,5,14H2,1H3	MLBHFBKZUPLWBD-UHFFFAOYSA-N	C10H12F3N	203.092184
2978	CCCCCC1=CC(=C2C3C=C(CCC3C(OC2=C1)(C)C)C)O	2978	TRUE	2978	CYQFCXCEBYINGO-UHFFFAOYSA-N	CYQFCXCEBYINGO	EQX362901.txt		TRUE	315.232025:41636188;297.2215:438288;287.2372:77386.6;273.1851:406106.4;272.1773:37205.6;269.2267:30454.4;259.16968:3911262.8;257.19:22655.2;255.174366666667:68249.7;247.1695:782147.3;245.1897:41079;245.153625:340068;244.1457:48120;243.138333333333:23907.3;241.15885:164439.2;235.169325:1857301.8;233.15386:1791685.5;231.174666666667:125616.5;231.13822:1071427.5;229.158966666667:75177;229.1223:27919…	TRUE	2978	2978	delta9-Tetrahydrocannabinol	6,6,9-trimethyl-3-pentyl-6a,7,8,10a-tetrahydrobenzo[c]chromen-1-ol	CCCCCC1=CC(=C2C3C=C(CCC3C(OC2=C1)(C)C)C)O	InChI=1S/C21H30O2/c1-5-6-7-8-15-12-18(22)20-16-11-14(2)9-10-17(16)21(3,4)23-19(20)13-15/h11-13,16-17,22H,5-10H2,1-4H3	CYQFCXCEBYINGO-UHFFFAOYSA-N	C21H30O2	314.22458
16115	CN(C)C(=O)NC1=CC=C(C=C1)OC2=CC=C(C=C2)Cl	16115	TRUE	16115	IVUXTESCPZUGJC-UHFFFAOYSA-N	IVUXTESCPZUGJC	UFX404601.txt		TRUE	291.0895:497294.4;256.1205:27810.5;246.0316:68248.6;218.0364:169584.203125;190.0412:24432;164.094266666667:183988;163.086666666667:12480.7;163.0308:87828.7;147.0677:32889.2;119.07305:7892.2;118.065025:35951.8;106.065:19941;72.0442333333333:1154193.8;	TRUE	16115	16115	Chloroxuron	3-[4-(4-chlorophenoxy)phenyl]-1,1-dimethylurea	CN(C)C(=O)NC1=CC=C(C=C1)OC2=CC=C(C=C2)Cl	InChI=1S/C15H15ClN2O2/c1-18(2)15(19)17-12-5-9-14(10-6-12)20-13-7-3-11(16)4-8-13/h3-10H,1-2H3,(H,17,19)	IVUXTESCPZUGJC-UHFFFAOYSA-N	C15H15ClN2O2	290.082205
16183	C1=CC(=C(C(=C1)Cl)C(=O)N)Cl	16183	TRUE	16183	JHSPCUHPSIUQRB-UHFFFAOYSA-N	JHSPCUHPSIUQRB	EAX008501.mb		TRUE	189.981957142857:999;173.96355:7;172.95749375:999;171.971425:277;164.000833333333:515;162.97105:81;155.0006:6;154.005133333333:27;146.976245454545:21;144.96035:453;143.95235:1;139.005628571429:73;135.9947:87;128.00225:42;126.9944:54;120.960525:70;118.028625:64;112.9787:22;110.9995:26;109.99155:19;108.9838:999;100.018066666667:113;98.99975:22;90.03374:93;86.963125:252;84.9838333333333:133;84.9604:…	TRUE	16183	16183	2,6-Dichlorobenzamide	2,6-dichlorobenzamide	C1=CC(=C(C(=C1)Cl)C(=O)N)Cl	InChI=1S/C7H5Cl2NO/c8-4-2-1-3-5(9)6(4)7(10)11/h1-3H,(H2,10,11)	JHSPCUHPSIUQRB-UHFFFAOYSA-N	C7H5Cl2NO	188.974819
16248	CC1=CC(=CC(=C1SC)C)OC(=O)NC	16248	TRUE	16248	YFBPRJGDJKVWAH-UHFFFAOYSA-N	YFBPRJGDJKVWAH	EAX293701.mb		TRUE	226.089866666667:80;169.068190909091:999;154.044591666667:66;153.03683:14;141.073314285714:4;139.02145:12;126.04985:11;125.04184:9;123.08045:15;122.0726:965;121.064885714286:999;120.0571:3;119.06035:4;111.026275:19;109.064742857143:15;108.056825:10;107.04925:987;106.04145:3;105.069875:14;105.0447875:277;104.062075:30;103.054266666667:45;95.0854625:5;95.0491666666667:50;94.0777:25;94.0413:4;93.069…	TRUE	16248	16248	Methiocarb	(3,5-dimethyl-4-methylsulfanylphenyl) N-methylcarbamate	CC1=CC(=CC(=C1SC)C)OC(=O)NC	InChI=1S/C11H15NO2S/c1-7-5-9(14-11(13)12-3)6-8(2)10(7)15-4/h5-6H,1-4H3,(H,12,13)	YFBPRJGDJKVWAH-UHFFFAOYSA-N	C11H15NO2S	225.08235
16559	C1CCC(CC1)N2C(=O)C3=C(CCC3)NC2=O	16559	TRUE	16559	ZTMKADLOSYKWCA-UHFFFAOYSA-N	ZTMKADLOSYKWCA	EAX294901.mb		TRUE	235.14416:999;153.065771428571:999;151.050033333333:3;136.039325:656;135.0553:403;126.0547:2;125.071025:4;110.06005:359;109.076:25;108.044325:14;107.06035:5;92.0495:3;83.08551:13;82.0651333333333:222;80.04945:45;67.04165:13;65.0386:11;55.0542:20;53.0385:4;	TRUE	16559	16559	Lenacil	3-cyclohexyl-1,5,6,7-tetrahydrocyclopenta[d]pyrimidine-2,4-dione	C1CCC(CC1)N2C(=O)C3=C(CCC3)NC2=O	InChI=1S/C13H18N2O2/c16-12-10-7-4-8-11(10)14-13(17)15(12)9-5-2-1-3-6-9/h9H,1-8H2,(H,14,17)	ZTMKADLOSYKWCA-UHFFFAOYSA-N	C13H18N2O2	234.136828
16562	CN(C)C(=O)NC1=CC=CC(=C1)C(F)(F)F	16562	TRUE	16562	RZILCCPWPBTYDO-UHFFFAOYSA-N	RZILCCPWPBTYDO	EQX370902.txt		TRUE	232.078366666667:13891.5;231.07508:7182381.5;230.0067:8039.2;215.04394:8015.2;211.069133333333:21228.7;200.020466666667:4209.7;191.062233333333:11636;188.03254:31878.9;187.02065:4278.1;186.017257142857:3252508.8;184.021625:27446.9;182.00615:1120.3;171.0567:7578.3;168.026433333333:7074.2;166.0111:507144.2;161.0219:730.2;160.037971428571:435011.5;159.0302:2580.4;158.022425:6786.5;156.0268:1329.1;15…	TRUE	16562	16562	Fluometuron	1,1-dimethyl-3-[3-(trifluoromethyl)phenyl]urea	CN(C)C(=O)NC1=CC=CC(=C1)C(F)(F)F	InChI=1S/C10H11F3N2O/c1-15(2)9(16)14-8-5-3-4-7(6-8)10(11,12)13/h3-6H,1-2H3,(H,14,16)	RZILCCPWPBTYDO-UHFFFAOYSA-N	C10H11F3N2O	232.082347
16653	CCSC(=O)N1CCCCCC1	16653	TRUE	16653	DEDOPGXGGQYYMW-UHFFFAOYSA-N	DEDOPGXGGQYYMW	EQX371401.txt		TRUE	188.11035:27768306;160.11544:709459.8;160.079:52837.7;128.1434:93325.7;126.09135:35420684;109.0648:51118.9;108.08075:111942.8;100.1121:47910.2;99.104225:93800.1;98.0964555555556:6888333;97.0648666666667:187861.8;96.08074:63250.9;95.0492:12027;93.0573:22843;89.00548:304972.6;84.0808:370596.5;84.0443714285714:87945.5;83.0855:9379607;83.0729:166580.8;83.0491:198778.4;82.0651285714286:230238.7;81.069…	TRUE	16653	16653	Molinate	S-ethyl azepane-1-carbothioate	CCSC(=O)N1CCCCCC1	InChI=1S/C9H17NOS/c1-2-12-9(11)10-7-5-3-4-6-8-10/h2-8H2,1H3	DEDOPGXGGQYYMW-UHFFFAOYSA-N	C9H17NOS	187.103085
16854	C1=CC(=C(C=C1NC(=O)N)Cl)Cl	16854	TRUE	16854	CYESCLHCWJKRKM-UHFFFAOYSA-N	CYESCLHCWJKRKM	EAX028902.mb		TRUE	202.978933333333:999;159.9729:999;	TRUE	16854	16854	1-(3,4-Dichlorophenyl)urea	(3,4-dichlorophenyl)urea	C1=CC(=C(C=C1NC(=O)N)Cl)Cl	InChI=1S/C7H6Cl2N2O/c8-5-2-1-4(3-6(5)9)11-7(10)12/h1-3H,(H3,10,11,12)	CYESCLHCWJKRKM-UHFFFAOYSA-N	C7H6Cl2N2O	203.985718
17520	C1=CC=C2C(=C1)C(=O)NS2	17520	TRUE	17520	DMSMPAJRVJJAGA-UHFFFAOYSA-N	DMSMPAJRVJJAGA	EAX030102.mb		TRUE	150.00198:999;130.0174:225;	TRUE	17520	17520	1,2-Benzisothiazol-3(2H)-one	1,2-benzothiazol-3-one	C1=CC=C2C(=C1)C(=O)NS2	InChI=1S/C7H5NOS/c9-7-5-3-1-2-4-6(5)10-8-7/h1-4H,(H,8,9)	DMSMPAJRVJJAGA-UHFFFAOYSA-N	C7H5NOS	151.009185
17521	CC1=CC(=CC(=C1S(=O)C)C)OC(=O)NC	17521	TRUE	17521	FNCMBMZOZQAWJA-UHFFFAOYSA-N	FNCMBMZOZQAWJA	EAX295301.mb		TRUE	242.084625:999;185.063092307692:999;170.0395:999;169.03145:1;168.060336363636:641;153.036825:671;152.029071428571:89;151.02095:27;141.03685:4;139.0575:1;138.0674875:17;137.0597:6;136.0883:12;135.08042:3;135.02605:2;125.042025:13;123.08056:3;123.04416:8;123.02625:1;122.072642857143:999;121.064825:117;109.064816666667:219;108.05685:9;107.049125:353;105.0696:1;105.044725:11;104.062075:7;103.05423333…	TRUE	17521	17521	Methiocarb sulfoxide	(3,5-dimethyl-4-methylsulfinylphenyl) N-methylcarbamate	CC1=CC(=CC(=C1S(=O)C)C)OC(=O)NC	InChI=1S/C11H15NO3S/c1-7-5-9(15-11(13)12-3)6-8(2)10(7)16(4)14/h5-6H,1-4H3,(H,12,13)	FNCMBMZOZQAWJA-UHFFFAOYSA-N	C11H15NO3S	241.077265
17531	CCOP(=S)(OCC)SCN1C(=O)C2=CC=CC=C2N=N1	17531	TRUE	17531	RQVGAIADHNPSME-UHFFFAOYSA-N	RQVGAIADHNPSME	EQX365401.txt		TRUE	289.0119:282399.2813;261.97615:99609.4;260.98055:1060373.2;232.9493:1009545;216.972:75818.8;214.938633333333:57475.8;199.0013:200993.4531;197.00885:7080.2;182.0095:22295;172.9823:37418.7;171.023933333333:450585.7;170.969933333333:718810.4;170.9488:37361;168.97775:32127.7;167.97:12625.1;166.032333333333:173521.5;164.07055:11196.8;160.0507:795983.5;154.9716:31903.2;153.0135:229938.6;153.0007:83618.…	TRUE	17531	17531	Azinphos-ethyl	3-(diethoxyphosphinothioylsulfanylmethyl)-1,2,3-benzotriazin-4-one	CCOP(=S)(OCC)SCN1C(=O)C2=CC=CC=C2N=N1	InChI=1S/C12H16N3O3PS2/c1-3-17-19(20,18-4-2)21-9-15-12(16)10-7-5-6-8-11(10)13-14-15/h5-8H,3-4,9H2,1-2H3	RQVGAIADHNPSME-UHFFFAOYSA-N	C12H16N3O3PS2	345.037071
17570	C1=CC(=CC=C1O)SC2=CC=C(C=C2)O	17570	TRUE	17570	VWGKEVWFBOUAND-UHFFFAOYSA-N	VWGKEVWFBOUAND	XX804853		TRUE	217.0329:428128.8;123.9983:530641.9;	FALSE	17570	17570	4,4'-Thiodiphenol	4-(4-hydroxyphenyl)sulfanylphenol	C1=CC(=CC=C1O)SC2=CC=C(C=C2)O	InChI=1S/C12H10O2S/c13-9-1-5-11(6-2-9)15-12-7-3-10(14)4-8-12/h1-8,13-14H	VWGKEVWFBOUAND-UHFFFAOYSA-N	C12H10O2S	218.040151
17857	CC1(CC(CC(C1)(C)CN)N)C	17857	TRUE	17857	RNLHGQLZWXBQNY-UHFFFAOYSA-N	RNLHGQLZWXBQNY	UFX413401.txt		TRUE	154.158975:959062.4;137.1325:104888.5;123.05535:2644.3;109.10115:5605.9;107.0603:2562.8;95.08545:85109.2;89.0709666666667:10047.7;81.0698:64614.9;79.05415:4543.5;72.0445:3525.2;	TRUE	17857	17857	Isophorone diamine	3-(aminomethyl)-3,5,5-trimethylcyclohexan-1-amine	CC1(CC(CC(C1)(C)CN)N)C	InChI=1S/C10H22N2/c1-9(2)4-8(12)5-10(3,6-9)7-11/h8H,4-7,11-12H2,1-3H3	RNLHGQLZWXBQNY-UHFFFAOYSA-N	C10H22N2	170.178299
18134	CCN(CC(=O)O)S(=O)(=O)C(C(C(C(C(C(C(C(F)(F)F)(F)F)(F)F)(F)F)(F)F)(F)F)(F)F)(F)F	18134	TRUE	18134	CKRXVVGETMYFIO-UHFFFAOYSA-N	CKRXVVGETMYFIO	EAX292102.mb		TRUE	525.97735:999;482.9347:690;418.9727:999;268.98255:328;218.985566666667:999;168.989025:999;	TRUE	18134	18134	N-Ethylperfluorooctane sulfonamidoacetic acid	2-[ethyl(1,1,2,2,3,3,4,4,5,5,6,6,7,7,8,8,8-heptadecafluorooctylsulfonyl)amino]acetic acid	CCN(CC(=O)O)S(=O)(=O)C(C(C(C(C(C(C(C(F)(F)F)(F)F)(F)F)(F)F)(F)F)(F)F)(F)F)(F)F	InChI=1S/C12H8F17NO4S/c1-2-30(3-4(31)32)35(33,34)12(28,29)10(23,24)8(19,20)6(15,16)5(13,14)7(17,18)9(21,22)11(25,26)27/h2-3H2,1H3,(H,31,32)	CKRXVVGETMYFIO-UHFFFAOYSA-N	C12H8F17NO4S	584.990258
3041	CC1=C(C(=NO1)C2=C(C=CC=C2Cl)Cl)C(=O)NC3C4N(C3=O)C(C(S4)(C)C)C(=O)O	3041	TRUE	3041	YFAGHNZHGGCZAX-UHFFFAOYSA-N	YFAGHNZHGGCZAX	EQX366502.txt		TRUE	424.03:1157956.625;388.05325:514610.6;326.9771:12732829;291.0005:2147160.2;290.0038:11145.6;275.9769:219344.3;271.9903:22430.9;263.00525:140541;258.020225:440771;257.012766666667:150946.3;255.0237:170273.2;254.0162:5414.8;248.989975:299581.5;247.9875:499231.2;242.99675:17432;240.0006:16796.1;235.0102:19614.5;233.01246:403399.3;232.971025:36294.3;232.0049:57091.7;230.9967:4150.7;227.0288:18622.6;2…	TRUE	3041	3041	Maclicine	6-[[3-(2,6-dichlorophenyl)-5-methyl-1,2-oxazole-4-carbonyl]amino]-3,3-dimethyl-7-oxo-4-thia-1-azabicyclo[3.2.0]heptane-2-carboxylic acid	CC1=C(C(=NO1)C2=C(C=CC=C2Cl)Cl)C(=O)NC3C4N(C3=O)C(C(S4)(C)C)C(=O)O	InChI=1S/C19H17Cl2N3O5S/c1-7-10(12(23-29-7)11-8(20)5-4-6-9(11)21)15(25)22-13-16(26)24-14(18(27)28)19(2,3)30-17(13)24/h4-6,13-14,17H,1-3H3,(H,22,25)(H,27,28)	YFAGHNZHGGCZAX-UHFFFAOYSA-N	C19H17Cl2N3O5S	469.026597
18752	COC(=O)NS(=O)(=O)C1=CC=C(C=C1)N	18752	TRUE	18752	VGPYEHKOIGNJKV-UHFFFAOYSA-N	VGPYEHKOIGNJKV	EAX015602.mb		TRUE	229.028783333333:999;197.002525:999;133.0406:139;	TRUE	18752	18752	Asulam	methyl N-(4-aminophenyl)sulfonylcarbamate	COC(=O)NS(=O)(=O)C1=CC=C(C=C1)N	InChI=1S/C8H10N2O4S/c1-14-8(11)10-15(12,13)7-4-2-6(9)3-5-7/h2-5H,9H2,1H3,(H,10,11)	VGPYEHKOIGNJKV-UHFFFAOYSA-N	C8H10N2O4S	230.036128
19113	CNC(=O)NC1=CC(=C(C=C1)Cl)Cl	19113	TRUE	19113	IDQHRQQSSQDLTR-UHFFFAOYSA-N	IDQHRQQSSQDLTR	EAX029402.mb		TRUE	216.993875:358;159.972528571429:999;123.99578:114;	TRUE	19113	19113	1-(3,4-Dichlorophenyl)-3-methylurea	1-(3,4-dichlorophenyl)-3-methylurea	CNC(=O)NC1=CC(=C(C=C1)Cl)Cl	InChI=1S/C8H8Cl2N2O/c1-11-8(13)12-5-2-3-6(9)7(10)4-5/h2-4H,1H3,(H2,11,12,13)	IDQHRQQSSQDLTR-UHFFFAOYSA-N	C8H8Cl2N2O	218.001368
19241	CCCCNS(=O)(=O)C1=CC=CC=C1	19241	TRUE	19241	IPRJXAGUEGOFGG-UHFFFAOYSA-N	IPRJXAGUEGOFGG	UFX417901.txt		TRUE	158.02725:4318.7;102.0008:2601927;84.9743:8716;83.9902:7748.4;71.0855:64509;	TRUE	19241	19241	N-Butylbenzenesulfonamide	N-butylbenzenesulfonamide	CCCCNS(=O)(=O)C1=CC=CC=C1	InChI=1S/C10H15NO2S/c1-2-3-9-11-14(12,13)10-7-5-4-6-8-10/h4-8,11H,2-3,9H2,1H3	IPRJXAGUEGOFGG-UHFFFAOYSA-N	C10H15NO2S	213.08235
19539	C1=CC=C(C=C1)OC2=CC=CC(=C2)C(=O)O	19539	TRUE	19539	NXTDJHZGHOFSQG-UHFFFAOYSA-N	NXTDJHZGHOFSQG	EAX032602.mb		TRUE	213.055585714286:999;169.0658875:999;167.04985:5;93.0344571428571:999;	TRUE	19539	19539	3-Phenoxybenzoic acid	3-phenoxybenzoic acid	C1=CC=C(C=C1)OC2=CC=CC(=C2)C(=O)O	InChI=1S/C13H10O3/c14-13(15)10-5-4-8-12(9-10)16-11-6-2-1-3-7-11/h1-9H,(H,14,15)	NXTDJHZGHOFSQG-UHFFFAOYSA-N	C13H10O3	214.062994
19577	CC1=C(C=CC(=C1)OP(=S)(OC)OC)S(=O)C	19577	TRUE	19577	DLAPIMGBBDILHJ-UHFFFAOYSA-N	DLAPIMGBBDILHJ	EQX370701.txt		TRUE	295.0223:75523888;281.00665:294829.4;279.998875:33215788;278.019625:6794062;277.0114:96867.3;265.98265:117871.1;264.9753:462434.4;264.0108:7432437.5;262.99602:1978869.2;261.9883:2947693.8;249.98805:266025.6;248.980433333333:149126.9;247.972833333333:725317.4;247.019066666667:189961.1;246.96475:887826.9;245.993325:347015.6;245.0397:649382.3;233.0396:771229.6;232.9856:103365;232.9495:32918.8;232.03…	TRUE	19577	19577	Mesulfenfos	dimethoxy-(3-methyl-4-methylsulfinylphenoxy)-sulfanylidene-lambda5-phosphane	CC1=C(C=CC(=C1)OP(=S)(OC)OC)S(=O)C	InChI=1S/C10H15O4PS2/c1-8-7-9(5-6-10(8)17(4)11)14-15(16,12-2)13-3/h5-7H,1-4H3	DLAPIMGBBDILHJ-UHFFFAOYSA-N	C10H15O4PS2	294.014938
19578	CC1=C(C=CC(=C1)OP(=S)(OC)OC)S(=O)(=O)C	19578	TRUE	19578	ZDHYERRNXRANLI-UHFFFAOYSA-N	ZDHYERRNXRANLI	EQX359901.txt		TRUE	311.0169:762730944;297.0013:95232424;278.99084:51780312;264.974933333333:5194170.5;248.980266666667:6412395.5;248.02665:896146.9;247.0551:12622573;247.0188:976310.1;246.964675:27206840;234.96465:467935.9;233.03955:50457416;232.031575:56392536;231.023766666667:964772.3;230.969866666667:2442590.5;219.023875:7069082;218.0161:339335.9;217.062475:6582673.5;217.03506:41874784;217.0081:2439184.2;216.954…	TRUE	19578	19578	Fenthion sulfone	dimethoxy-(3-methyl-4-methylsulfonylphenoxy)-sulfanylidene-lambda5-phosphane	CC1=C(C=CC(=C1)OP(=S)(OC)OC)S(=O)(=O)C	InChI=1S/C10H15O5PS2/c1-8-7-9(15-16(17,13-2)14-3)5-6-10(8)18(4,11)12/h5-7H,1-4H3	ZDHYERRNXRANLI-UHFFFAOYSA-N	C10H15O5PS2	310.009853
19988	COC1=C(C=C(C(=C1)O)C(=O)C2=CC=CC=C2)S(=O)(=O)O	19988	TRUE	19988	CXVGEDCSTKKODG-UHFFFAOYSA-N	CXVGEDCSTKKODG	UFX418302.txt		TRUE	307.0281:22860.1;290.99655:5608.3;228.98095:6746.6;228.04305:10559.2;227.0714:51954.9;210.03235:14715.5;	TRUE	19988	19988	Sulisobenzone	5-benzoyl-4-hydroxy-2-methoxybenzenesulfonic acid	COC1=C(C=C(C(=C1)O)C(=O)C2=CC=CC=C2)S(=O)(=O)O	InChI=1S/C14H12O6S/c1-20-12-8-11(15)10(7-13(12)21(17,18)19)14(16)9-5-3-2-4-6-9/h2-8,15H,1H3,(H,17,18,19)	CXVGEDCSTKKODG-UHFFFAOYSA-N	C14H12O6S	308.035459
21453	COC1=C(C=C(C=C1)CC2=CN=C(N=C2N)N)OC	21453	TRUE	21453	LDBTVAXGKYIFHO-UHFFFAOYSA-N	LDBTVAXGKYIFHO	EQX364501.txt		TRUE	261.13464:576994112;246.11102:43553820;245.103383333333:262597424;243.087825:12978753;232.0959:661473.4;231.0877:4344642.5;230.1167:489418.9;230.0798:352228.7;229.108475:2265545;229.08445:540753.4;228.1003:359612.5;228.077:1684629.6;227.092666666667:481958.9;226.061066666667:764091.7;217.10846:42033800;216.100575:13244101;215.09286:9823201;214.084933333333:1030207.2;213.077166666667:514329.6;212.…	TRUE	21453	21453	Diaveridine	5-[(3,4-dimethoxyphenyl)methyl]pyrimidine-2,4-diamine	COC1=C(C=C(C=C1)CC2=CN=C(N=C2N)N)OC	InChI=1S/C13H16N4O2/c1-18-10-4-3-8(6-11(10)19-2)5-9-7-16-13(15)17-12(9)14/h3-4,6-7H,5H2,1-2H3,(H4,14,15,16,17)	LDBTVAXGKYIFHO-UHFFFAOYSA-N	C13H16N4O2	260.127326
21803	COP(=S)(OC)OC1=NC(=C(C=C1Cl)Cl)Cl	21803	TRUE	21803	HRBKVYFZANMGRE-UHFFFAOYSA-N	HRBKVYFZANMGRE	EAX295101.mb		TRUE	321.90235:999;289.876736363636:999;274.8514:7;229.899683333333:78;211.94345:6;211.888818181818:187;207.938666666667:6;197.92745:40;179.9166:49;176.919966666667:267;167.916966666667:114;161.95035:64;150.91716:51;142.9926:999;128.97705:3;127.015428571429:296;124.982042857143:999;110.966425:18;109.00488:23;106.944875:72;97.00476:37;93.01:140;78.9942833333333:999;62.0184666666667:58;	TRUE	21803	21803	Chlorpyrifos-methyl	dimethoxy-sulfanylidene-(3,5,6-trichloropyridin-2-yl)oxy-lambda5-phosphane	COP(=S)(OC)OC1=NC(=C(C=C1Cl)Cl)Cl	InChI=1S/C7H7Cl3NO3PS/c1-12-15(16,13-2)14-7-5(9)3-4(8)6(10)11-7/h3H,1-2H3	HRBKVYFZANMGRE-UHFFFAOYSA-N	C7H7Cl3NO3PS	320.894984
21845	C1CN(CCN1)N=O	21845	TRUE	21845	CVTIZMOISGMZRJ-UHFFFAOYSA-N	CVTIZMOISGMZRJ	EQX335601.txt		TRUE	116.08188:56440.7;88.07572:15240.7;86.0838333333333:282927.8;85.0760166666667:781002.8;84.0444:1957.7;74.06:2266.3;72.0444:1720.4;70.0651666666667:22716.7;68.049475:2372.5;60.0444:2449.5;58.06515:53690;57.0573:38297.9;57.0447166666667:19383.8;56.0495:331524;	TRUE	21845	21845	1-Nitrosopiperazine	1-nitrosopiperazine	C1CN(CCN1)N=O	InChI=1S/C4H9N3O/c8-6-7-3-1-5-2-4-7/h5H,1-4H2	CVTIZMOISGMZRJ-UHFFFAOYSA-N	C4H9N3O	115.074562
22188	CC1=C(C(=O)N(C(=O)N1)C(C)(C)C)Cl	22188	TRUE	22188	NBQCNZYJJMBDKY-UHFFFAOYSA-N	NBQCNZYJJMBDKY	EQX317902.txt		TRUE	215.05925:201336686.9;158.996633333333:214324179;130.0428:1574327.8;115.990883333333:4368433.8;88.9674333333333:579543.5;74.9643:4096717.5;73.9803:1352307.5;72.972425:4742233.9;60.9724:122670.2254;	TRUE	22188	22188	Terbacil	3-tert-butyl-5-chloro-6-methyl-1H-pyrimidine-2,4-dione	CC1=C(C(=O)N(C(=O)N1)C(C)(C)C)Cl	InChI=1S/C9H13ClN2O2/c1-5-6(10)7(13)12(8(14)11-5)9(2,3)4/h1-4H3,(H,11,14)	NBQCNZYJJMBDKY-UHFFFAOYSA-N	C9H13ClN2O2	216.066555
22206	CCNC1=NC(=NC(=N1)Cl)NC(C)(C)C	22206	TRUE	22206	FZXISNSWEXTPMF-UHFFFAOYSA-N	FZXISNSWEXTPMF	EAX028401.mb		TRUE	230.116785714286:999;174.054246153846:999;172.0386:4;146.022888888889:393;138.0775:129;132.032322222222:422;128.056566666667:6;110.046116666667:66;104.001075:999;96.05565:432;90.0105833333333:17;79.0058222222222:486;71.0604:228;68.02435:999;61.9791333333333:88;57.0698375:29;	TRUE	22206	22206	Terbuthylazine	2-N-tert-butyl-6-chloro-4-N-ethyl-1,3,5-triazine-2,4-diamine	CCNC1=NC(=NC(=N1)Cl)NC(C)(C)C	InChI=1S/C9H16ClN5/c1-5-11-7-12-6(10)13-8(14-7)15-9(2,3)4/h5H2,1-4H3,(H2,11,12,13,14,15)	FZXISNSWEXTPMF-UHFFFAOYSA-N	C9H16ClN5	229.109423
22563	CC(C)NC1=NC(=NC(=N1)N)Cl	22563	TRUE	22563	DFWFIQKMSFGDCQ-UHFFFAOYSA-N	DFWFIQKMSFGDCQ	EAX030901.mb		TRUE	188.069684615385:999;172.0382:1;152.09295:2;146.022792307692:999;128.056725:19;110.04606:146;104.000966666667:999;85.0508:4;79.0057090909091:750;68.02429:550;61.9790833333333:55;	TRUE	22563	22563	Deethylatrazine	6-chloro-2-N-propan-2-yl-1,3,5-triazine-2,4-diamine	CC(C)NC1=NC(=NC(=N1)N)Cl	InChI=1S/C6H10ClN5/c1-3(2)9-6-11-4(7)10-5(8)12-6/h3H,1-2H3,(H3,8,9,10,11,12)	DFWFIQKMSFGDCQ-UHFFFAOYSA-N	C6H10ClN5	187.062473
40424580	CCCC[C@@H](CC)COC(=O)C(=C(C1=CC=CC=C1)C2=CC=CC=C2)C#N	40424580	TRUE	40424580	FMJSMJQBSVNSBF-LJQANCHMSA-N	FMJSMJQBSVNSBF	EQX022901.txt		TRUE	264.102333333333:492501.5;250.08626:241684064;236.10695:274989.7;232.075766666667:175197536;231.0672:64901.3;222.091425:2297373.2;220.07568:4121972.2;208.0761:68476.3;207.0804:1327575.6;206.0965:2406747;205.072566666667:5527579;204.08095:63583432;204.0557:566681.7;203.069572727273:43646988;202.065133333333:5180453;201.057316666667:4794987;196.075833333333:485454.3;195.0806:2156920.8;194.0601:8120…	TRUE	40424580	40424580	CID 40424580	[(2R)-2-ethylhexyl] 2-cyano-3,3-diphenylprop-2-enoate	CCCC[C@@H](CC)COC(=O)C(=C(C1=CC=CC=C1)C2=CC=CC=C2)C#N	InChI=1S/C24H27NO2/c1-3-5-12-19(4-2)18-27-24(26)22(17-25)23(20-13-8-6-9-14-20)21-15-10-7-11-16-21/h6-11,13-16,19H,3-5,12,18H2,1-2H3/t19-/m1/s1	FMJSMJQBSVNSBF-LJQANCHMSA-N	C24H27NO2	361.204179
23017	C1=C(C(=O)NC(=C1Cl)Cl)Cl	23017	TRUE	23017	WCYYAQFQZQEUEN-UHFFFAOYSA-N	WCYYAQFQZQEUEN	EAX270402.mb		TRUE	195.91273:999;159.9365:8;	TRUE	23017	23017	3,5,6-Trichloro-2-pyridinol	3,5,6-trichloro-1H-pyridin-2-one	C1=C(C(=O)NC(=C1Cl)Cl)Cl	InChI=1S/C5H2Cl3NO/c6-2-1-3(7)5(10)9-4(2)8/h1H,(H,9,10)	WCYYAQFQZQEUEN-UHFFFAOYSA-N	C5H2Cl3NO	196.920197
23712	CCC(C)NC1=NC(=NC(=N1)NCC)Cl	23712	TRUE	23712	BZRUVKZGXNSXMB-UHFFFAOYSA-N	BZRUVKZGXNSXMB	EAX067001.mb		TRUE	230.1167:999;188.069833333333:40;174.053992857143:999;160.06345:5;152.1181:8;146.02279:617;138.077375:170;132.03223:614;110.046:72;104.001009090909:999;96.05558:676;79.0057555555556:666;71.0603833333333:226;68.0243:882;61.9791:71;	TRUE	23712	23712	Sebuthylazine	2-N-butan-2-yl-6-chloro-4-N-ethyl-1,3,5-triazine-2,4-diamine	CCC(C)NC1=NC(=NC(=N1)NCC)Cl	InChI=1S/C9H16ClN5/c1-4-6(3)12-9-14-7(10)13-8(15-9)11-5-2/h6H,4-5H2,1-3H3,(H2,11,12,13,14,15)	BZRUVKZGXNSXMB-UHFFFAOYSA-N	C9H16ClN5	229.109423
24415	CCNCC(=O)NC1=C(C=CC=C1C)C	24415	TRUE	24415	WRMRXPASUROZGT-UHFFFAOYSA-N	WRMRXPASUROZGT	EQX347101.txt		TRUE	207.149333333333:344670400;150.09145:4164460.5;133.0762:776181.3;132.080833333333:2847269.8;123.080466666667:2651979.8;122.096457142857:26546900;120.081:210581.4;118.0652:358739.4;117.05734:2322152.5;108.05695:323889.6;107.073:13939092;107.04925:287141.5;106.065175:16790484;105.06994:9262597;105.0448:3897870.2;103.05425:2859744;96.0443:213942.5156;95.0492333333333:6250749;91.0542333333333:2345808…	TRUE	24415	24415	Monoethylglycinexylidide	N-(2,6-dimethylphenyl)-2-(ethylamino)acetamide	CCNCC(=O)NC1=C(C=CC=C1C)C	InChI=1S/C12H18N2O/c1-4-13-8-11(15)14-12-9(2)6-5-7-10(12)3/h5-7,13H,4,8H2,1-3H3,(H,14,15)	WRMRXPASUROZGT-UHFFFAOYSA-N	C12H18N2O	206.141913
24743	CCOC(=O)NC1=CC(=CC=C1)OC(=O)NC2=CC=CC=C2	24743	TRUE	24743	WZJZMXBKUWKXTQ-UHFFFAOYSA-N	WZJZMXBKUWKXTQ	EAX014401.mb		TRUE	182.081175:999;164.0704:32;154.04982:553;136.039264285714:999;121.039657142857:710;111.044042857143:271;110.060028571429:293;108.04436:999;93.0335:614;92.0492333333333:99;81.0334166666667:259;80.0493666666667:353;65.03854:748;	TRUE	24743	24743	Desmedipham	[3-(ethoxycarbonylamino)phenyl] N-phenylcarbamate	CCOC(=O)NC1=CC(=CC=C1)OC(=O)NC2=CC=CC=C2	InChI=1S/C16H16N2O4/c1-2-21-15(19)18-13-9-6-10-14(11-13)22-16(20)17-12-7-4-3-5-8-12/h3-11H,2H2,1H3,(H,17,20)(H,18,19)	WZJZMXBKUWKXTQ-UHFFFAOYSA-N	C16H16N2O4	300.111007
24744	CC1=CC(=CC=C1)NC(=O)OC2=CC=CC(=C2)NC(=O)OC	24744	TRUE	24744	IDOWTHOLJBTAFI-UHFFFAOYSA-N	IDOWTHOLJBTAFI	EAX009401.mb		TRUE	168.0654375:999;136.03925:999;121.039533333333:799;111.04395:312;108.04431:982;93.03345:872;81.03338:336;80.0494166666667:435;65.03855:999;	TRUE	24744	24744	Phenmedipham	[3-(methoxycarbonylamino)phenyl] N-(3-methylphenyl)carbamate	CC1=CC(=CC=C1)NC(=O)OC2=CC=CC(=C2)NC(=O)OC	InChI=1S/C16H16N2O4/c1-11-5-3-6-12(9-11)18-16(20)22-14-8-4-7-13(10-14)17-15(19)21-2/h3-10H,1-2H3,(H,17,19)(H,18,20)	IDOWTHOLJBTAFI-UHFFFAOYSA-N	C16H16N2O4	300.111007
25127	CCOC(=O)C1=CC=C(C=C1)N(C)C	25127	TRUE	25127	FZUGPQWGEGAKET-UHFFFAOYSA-N	FZUGPQWGEGAKET	XX880301		TRUE	194.1175:315376800;179.0941:81803512;178.0859:1324226.8;166.0863:132178224;164.0705:2018597.9;151.0628:88518248;150.0549:2258841;148.0757:717691.4;135.0678:1338873.9;134.06:23109162;122.0964:2585281.2;121.0886:3452225.5;107.073:5277933;	TRUE	25127	25127	Ethyl 4-dimethylaminobenzoate	ethyl 4-(dimethylamino)benzoate	CCOC(=O)C1=CC=C(C=C1)N(C)C	InChI=1S/C11H15NO2/c1-4-14-11(13)9-5-7-10(8-6-9)12(2)3/h5-8H,4H2,1-3H3	FZUGPQWGEGAKET-UHFFFAOYSA-N	C11H15NO2	193.110279
25215	CN1C(=O)CN=C(C2=C1C=CC(=C2)Cl)C3=CCCCC3	25215	TRUE	25215	IQWYAQCHYZHJOS-UHFFFAOYSA-N	IQWYAQCHYZHJOS	EQX333001.txt		TRUE	289.1099:1414301056;287.0937:233073.1;274.0868:382938.9;273.0782:458898.7;272.0841:260049.1;261.115:50383552;261.0788:24678320;260.1074:813477.4;260.08325:938590.4;259.0998:2860377;259.0632:1290582.4;254.141125:78507936;253.1333:108812600;252.1259:280283.7;251.1178:289363.8;247.0632:2392131;246.091866666667:7601071.5;245.08385:7943008;245.051733333333:1186063;244.088666666667:9213000;244.05246666…	TRUE	25215	25215	Tetrazepam	7-chloro-5-(cyclohexen-1-yl)-1-methyl-3H-1,4-benzodiazepin-2-one	CN1C(=O)CN=C(C2=C1C=CC(=C2)Cl)C3=CCCCC3	InChI=1S/C16H17ClN2O/c1-19-14-8-7-12(17)9-13(14)16(18-10-15(19)20)11-5-3-2-4-6-11/h5,7-9H,2-4,6,10H2,1H3	IQWYAQCHYZHJOS-UHFFFAOYSA-N	C16H17ClN2O	288.102941
25418	CCN(C)N=O	25418	TRUE	25418	RTDCJKARQCRONF-UHFFFAOYSA-N	RTDCJKARQCRONF	EQX344901.txt		TRUE	89.0709:8187585;72.0444:1325673.9;61.0396166666667:13840867;56.0131:19019;	TRUE	25418	25418	N-Nitrosomethylethylamine	N-ethyl-N-methylnitrous amide	CCN(C)N=O	InChI=1S/C3H8N2O/c1-3-5(2)4-6/h3H2,1-2H3	RTDCJKARQCRONF-UHFFFAOYSA-N	C3H8N2O	88.063663
25429	COC(=O)NC1=NC2=CC=CC=C2N1	25429	TRUE	25429	TWFZGCMQGLPBSX-UHFFFAOYSA-N	TWFZGCMQGLPBSX	EQX027801.txt		TRUE	192.07675:649470464;160.050544444444:978128000;159.04265:1595464.9;135.055316666667:42187340;134.071233333333:862315.9;133.0634:19394296;133.039575:2325103.5;132.055657142857:226289920;131.047833333333:1390611.6;119.0365:426595.8;118.0525:3658920;117.04476:6777276.5;116.03705:472144.3;111.0314:194910.8;110.06005:667363.7;108.0444:1040196.6;107.0604:1935104.5;106.052575:9702219;106.028725:2697179;…	TRUE	25429	25429	Carbendazim	methyl N-(1H-benzimidazol-2-yl)carbamate	COC(=O)NC1=NC2=CC=CC=C2N1	InChI=1S/C9H9N3O2/c1-14-9(13)12-8-10-6-4-2-3-5-7(6)11-8/h2-5H,1H3,(H2,10,11,12,13)	TWFZGCMQGLPBSX-UHFFFAOYSA-N	C9H9N3O2	191.069477
25902	CN1C2=CC=CC=C2N=N1	25902	TRUE	25902	HXQHRUJXQJEGER-UHFFFAOYSA-N	HXQHRUJXQJEGER	EQX279801.txt		TRUE	134.071416666667:8172.4;116.0569:393.5;107.04915:332.7;106.06526:2265.2;105.0448:2111.7;95.0492:3565.3;89.0386333333333:500;79.0542833333333:4868.7;78.0338:367.9;77.03855:499.2;72.0444142857143:10318.6;70.06514:578;65.03854:1372.8;63.02295:360.2;56.0495166666667:3631.3;55.0179:307.6;53.03856:1264.2;51.023:2966.6;50.0151:405.9;	TRUE	25902	25902	1-Methylbenzotriazole	1-methylbenzotriazole	CN1C2=CC=CC=C2N=N1	InChI=1S/C7H7N3/c1-10-7-5-3-2-4-6(7)8-9-10/h2-5H,1H3	HXQHRUJXQJEGER-UHFFFAOYSA-N	C7H7N3	133.063997
26033	CCOC(=O)C1=CN2C(=CC(=N2)OP(=S)(OCC)OCC)N=C1C	26033	TRUE	26033	JOOMJVFZQRQWKR-UHFFFAOYSA-N	JOOMJVFZQRQWKR	UFX402001.txt		TRUE	346.0625:7046766;318.0314:838812.1;301.0053:11686.3;300.020733333333:416310.7;290:17963.8;271.98945:128221.3;266.09635:172861.9;264.0803:8810.2;256.01225:32277.7;254.0593:13443;253.97875:57841;239.076975:68773.6;238.0647:4681106;236.0492:233450.2;223.09095:60800.5;222.08745:5189064.5;211.053875:418549;210.03345:372093.6;209.0383:34977.5;208.01805:129581.8;205.084875:270673.7;195.0593:60119;194.05…	TRUE	26033	26033	Pyrazophos	ethyl 2-diethoxyphosphinothioyloxy-5-methylpyrazolo[1,5-a]pyrimidine-6-carboxylate	CCOC(=O)C1=CN2C(=CC(=N2)OP(=S)(OCC)OCC)N=C1C	InChI=1S/C14H20N3O5PS/c1-5-19-14(18)11-9-17-12(15-10(11)4)8-13(16-17)22-23(24,20-6-2)21-7-3/h8-9H,5-7H2,1-4H3	JOOMJVFZQRQWKR-UHFFFAOYSA-N	C14H20N3O5PS	373.086129
26176	CC(CCl)OP(=O)(OC(C)CCl)OC(C)CCl	26176	TRUE	26176	KVMPUXDNESXNOH-UHFFFAOYSA-N	KVMPUXDNESXNOH	UFX419001.txt		TRUE	251.00005:161478.4;198.08835:3074.4;174.992:46220.9;98.9841:134460;	TRUE	26176	26176	Tris(1-chloro-2-propyl) phosphate	tris(1-chloropropan-2-yl) phosphate	CC(CCl)OP(=O)(OC(C)CCl)OC(C)CCl	InChI=1S/C9H18Cl3O4P/c1-7(4-10)14-17(13,15-8(2)5-11)16-9(3)6-12/h7-9H,4-6H2,1-3H3	KVMPUXDNESXNOH-UHFFFAOYSA-N	C9H18Cl3O4P	326.000829
26177	C(C(CCl)OP(=O)(OC(CCl)CCl)OC(CCl)CCl)Cl	26177	TRUE	26177	ASLWPAWFJZFCKF-UHFFFAOYSA-N	ASLWPAWFJZFCKF	XX819401		TRUE	428.8919:410103.4;318.9226:1460056.5;240.9797:16776.9;208.9534:1452398.8;180.0809:17709.9;172.9769:31791.7;136.9998:23385.5;131.0105:44846.6;116.9948:27775;98.9843:7231364.5;80.9737:11299.5;74.9997:947051.2;	TRUE	26177	26177	Tris(1,3-dichloro-2-propyl)phosphate	tris(1,3-dichloropropan-2-yl) phosphate	C(C(CCl)OP(=O)(OC(CCl)CCl)OC(CCl)CCl)Cl	InChI=1S/C9H15Cl6O4P/c10-1-7(2-11)17-20(16,18-8(3-12)4-13)19-9(5-14)6-15/h7-9H,1-6H2	ASLWPAWFJZFCKF-UHFFFAOYSA-N	C9H15Cl6O4P	427.883912
26295	C1=CC=C(C=C1)OC2=CC=CC(=C2)CO	26295	TRUE	26295	KGANAERDZBAECK-UHFFFAOYSA-N	KGANAERDZBAECK	EAX032501.mb		TRUE	183.080211111111:999;171.0803625:999;153.0695:999;65.03865:999;	TRUE	26295	26295	(3-Phenoxyphenyl)methanol	(3-phenoxyphenyl)methanol	C1=CC=C(C=C1)OC2=CC=CC(=C2)CO	InChI=1S/C13H12O2/c14-10-11-5-4-8-13(9-11)15-12-6-2-1-3-7-12/h1-9,14H,10H2	KGANAERDZBAECK-UHFFFAOYSA-N	C13H12O2	200.08373
26757	C[C@H](CC1=CC=CC=C1)N(C)CC#C	26757	TRUE	26757	MEZLKOACVSPNER-GFCCVEGCSA-N	MEZLKOACVSPNER	EQX327501.txt		TRUE	188.1434:427213824;148.112166666667:1997823.8;119.08558:464074816;115.0542:884416.9;105.04475:1628379.9;104.0618:587944.4;103.054233333333:1771599.8;97.0885666666667:1125876.8;96.08088:2561767.8;95.0492666666667:3308028.5;91.0542444444444:1147085312;90.0465:292182.2;89.0385333333333:1618187.2;79.0542333333333:1682400;78.04645:2301864.8;78.0088:298451.2;77.03852:2355921;70.0650857142857:97002440;6…	TRUE	26757	26757	Selegiline	(2R)-N-methyl-1-phenyl-N-prop-2-ynylpropan-2-amine	C[C@H](CC1=CC=CC=C1)N(C)CC#C	InChI=1S/C13H17N/c1-4-10-14(3)12(2)11-13-8-6-5-7-9-13/h1,5-9,12H,10-11H2,2-3H3/t12-/m1/s1	MEZLKOACVSPNER-GFCCVEGCSA-N	C13H17N	187.1361
26879	C1CSC2=N[C@H](CN21)C3=CC=CC=C3	26879	TRUE	26879	HLFSDGLLUJUHTE-SNVBAGLBSA-N	HLFSDGLLUJUHTE	EAX285701.mb		TRUE	205.079521428571:999;188.05291:96;178.0687:999;176.0533:3;162.03755:6;155.0604:67;150.0371:94;148.02174:20;146.09651:130;146.060033333333:15;145.0886:13;145.07605:149;144.0808:117;135.0264:85;132.0808:102;131.072971428571:124;130.06512:157;129.06996:242;128.055307692308:196;127.032333333333:7;123.026325:754;120.0807:18;119.085466666667:32;119.07276:17;118.0652:300;117.06994:268;117.057383333333:1…	TRUE	26879	26879	Levamisole	(6S)-6-phenyl-2,3,5,6-tetrahydroimidazo[2,1-b][1,3]thiazole	C1CSC2=N[C@H](CN21)C3=CC=CC=C3	InChI=1S/C11H12N2S/c1-2-4-9(5-3-1)10-8-13-6-7-14-11(13)12-10/h1-5,10H,6-8H2/t10-/m1/s1	HLFSDGLLUJUHTE-SNVBAGLBSA-N	C11H12N2S	204.07212
27189	CCN(CC)C(=O)C(C)OC1=CC=CC2=CC=CC=C21	27189	TRUE	27189	WXZVAROIGSFCFJ-UHFFFAOYSA-N	WXZVAROIGSFCFJ	EAX012001.mb		TRUE	272.164475:999;199.0754125:999;181.07595:86;171.080471428571:999;170.07245:17;169.06495:13;155.060383333333:392;153.069888888889:337;152.0619:355;151.05415:34;145.0648:39;144.0569625:77;143.085511111111:435;143.04885:33;142.0778:24;141.07005:43;129.114846153846:999;129.069816666667:59;128.106966666667:176;128.06205:937;127.05415:33;117.06985:10;116.062:54;115.05424:147;114.09135:444;103.0542:11;1…	TRUE	27189	27189	Napropamide	N,N-diethyl-2-naphthalen-1-yloxypropanamide	CCN(CC)C(=O)C(C)OC1=CC=CC2=CC=CC=C21	InChI=1S/C17H21NO2/c1-4-18(5-2)17(19)13(3)20-16-12-8-10-14-9-6-7-11-15(14)16/h6-13H,4-5H2,1-3H3	WXZVAROIGSFCFJ-UHFFFAOYSA-N	C17H21NO2	271.157229
5433	CS(=O)(=O)C1=CC=C(C=C1)C(C(CO)NC(=O)C(Cl)Cl)O	5433	TRUE	5433	OTVAEFIXJLOWRX-UHFFFAOYSA-N	OTVAEFIXJLOWRX	EQX363402.txt		TRUE	353.9977:31502124;290.02625:10445420;282.044433333333:1295221;270.04435:3205658.8;254.0496:9810.7;252.0338:326932.5;240.033833333333:1928307.5;227.0386:3215979.2;224.03865:25213.1;222.0233:8082.1;213.02275:14479.9;212.03884:1204923;209.027933333333:1883174.1;208.043833333333:75024.2;199.007066666667:72052.2;197.019383333333:294775.2;196.044:30984;196.007766666667:58036.6;195.0121:100481;194.02817…	TRUE	5433	5433	Racefenicol	2,2-dichloro-N-[1,3-dihydroxy-1-(4-methylsulfonylphenyl)propan-2-yl]acetamide	CS(=O)(=O)C1=CC=C(C=C1)C(C(CO)NC(=O)C(Cl)Cl)O	InChI=1S/C12H15Cl2NO5S/c1-21(19,20)8-4-2-7(3-5-8)10(17)9(6-16)15-12(18)11(13)14/h2-5,9-11,16-17H,6H2,1H3,(H,15,18)	OTVAEFIXJLOWRX-UHFFFAOYSA-N	C12H15Cl2NO5S	355.004799
27375	CC1=C(C=C(C=C1)NC(=O)N(C)C)Cl	27375	TRUE	27375	JXCGFZXSOMJFOA-UHFFFAOYSA-N	JXCGFZXSOMJFOA	EAX027301.mb		TRUE	213.0789:999;168.02104:56;153.02134:10;140.02617:122;133.05195:6;125.015116666667:31;113.015233333333:18;105.05735:3;105.04495:3;104.04938:25;89.03855:5;77.038575:15;72.0444071428571:999;56.0130833333333:4;	TRUE	27375	27375	Chlorotoluron	3-(3-chloro-4-methylphenyl)-1,1-dimethylurea	CC1=C(C=C(C=C1)NC(=O)N(C)C)Cl	InChI=1S/C10H13ClN2O/c1-7-4-5-8(6-9(7)11)12-10(14)13(2)3/h4-6H,1-3H3,(H,12,14)	JXCGFZXSOMJFOA-UHFFFAOYSA-N	C10H13ClN2O	212.071641
5251862	CC1=C(N2C(C(C2=O)NC(=O)C(C3=CC=CC=C3)[NH3+])SC1)C(=O)[O-]	5251862	TRUE	5251862	ZAIPMKNFIOOWCQ-UHFFFAOYSA-N	ZAIPMKNFIOOWCQ	EQX301402.txt		TRUE	312.09875:217929.5;302.0968:581799.3;284.07995:10779.4;275.0861:541651.1;274.10225:22635.9;269.09325:3090.9;268.109266666667:2586047.1;259.09135:41891.4;258.1068:52219.8;256.109233333333:236734.5;252.090333333333:75589.7;251.0827:53070.2;241.09825:30894.8;240.114275:206956.6;233.03912:1033347.9;231.1137:2791;229.098366666667:9029.2;225.103275:128535.1;224.119575:405062.2;223.111766666667:3834.3;2…	TRUE	5251862	2666	7-{[Amino(phenyl)acetyl]amino}-3-methyl-8-oxo-5-thia-1-azabicyclo[4.2.0]oct-2-ene-2-carboxylic acid	7-[(2-amino-2-phenylacetyl)amino]-3-methyl-8-oxo-5-thia-1-azabicyclo[4.2.0]oct-2-ene-2-carboxylic acid	CC1=C(N2C(C(C2=O)NC(=O)C(C3=CC=CC=C3)N)SC1)C(=O)O	InChI=1S/C16H17N3O4S/c1-8-7-24-15-11(14(21)19(15)12(8)16(22)23)18-13(20)10(17)9-5-3-2-4-6-9/h2-6,10-11,15H,7,17H2,1H3,(H,18,20)(H,22,23)	ZAIPMKNFIOOWCQ-UHFFFAOYSA-N	C16H17N3O4S	347.093977
29393	CCCN(CCC)C1=C(C=C(C=C1[N+](=O)[O-])S(=O)(=O)N)[N+](=O)[O-]	29393	TRUE	29393	UNAHYJYOSSSJHH-UHFFFAOYSA-N	UNAHYJYOSSSJHH	EQX309902.txt		TRUE	345.0873:344970477.5;309.0668:810349.9;299.0456:3782199.3;286.0507:582087.5;285.02975:333839;283.050133333333:632718.8;282.11025:562452.8;281.12565:48046046.3;281.03515:421032;272.993575:1162810.1;272.034933333333:868062.4;269.035:1199456.1;268.0274:1429765.8;267.01955:1048203.9;258.0555:1034143.3;256.0399:2249339.4;255.9908:407389.9;251.024933333333:653952.2;244.003425:1576104;241.003883333333:4…	TRUE	29393	29393	Oryzalin	4-(dipropylamino)-3,5-dinitrobenzenesulfonamide	CCCN(CCC)C1=C(C=C(C=C1[N+](=O)[O-])S(=O)(=O)N)[N+](=O)[O-]	InChI=1S/C12H18N4O6S/c1-3-5-14(6-4-2)12-10(15(17)18)7-9(23(13,21)22)8-11(12)16(19)20/h7-8H,3-6H2,1-2H3,(H2,13,21,22)	UNAHYJYOSSSJHH-UHFFFAOYSA-N	C12H18N4O6S	346.094705
29732	CC(C)OC1=C(C=C(C(=C1)N2C(=O)OC(=N2)C(C)(C)C)Cl)Cl	29732	TRUE	29732	CHNUNORXWHYHNE-UHFFFAOYSA-N	CHNUNORXWHYHNE	EQX370401.txt		TRUE	345.0767:3705838.5;335.0557:35221.8;321.04:18287.4;303.0298:8910759;285.0639:30435.3;267.05275:31904.9;259.04025:117707.1;246.9675:19568.9;239.058:24673.7;224.0713:15546.4;223.0634:17250.4;219.956416666667:7541836;218.9725:44916.5;217.03895:10387.4;208.976833333333:13827.7;202.977433333333:37373.8;202.95318:41391.4;201.94586:453186.9;195.0684:42717.2;191.9615:45338.4;190.976933333333:10742.7;184.…	TRUE	29732	29732	Oxadiazon	5-tert-butyl-3-(2,4-dichloro-5-propan-2-yloxyphenyl)-1,3,4-oxadiazol-2-one	CC(C)OC1=C(C=C(C(=C1)N2C(=O)OC(=N2)C(C)(C)C)Cl)Cl	InChI=1S/C15H18Cl2N2O3/c1-8(2)21-12-7-11(9(16)6-10(12)17)19-14(20)22-13(18-19)15(3,4)5/h6-8H,1-5H3	CHNUNORXWHYHNE-UHFFFAOYSA-N	C15H18Cl2N2O3	344.069448
29863	CN(C)C(=O)NC1=CC(=C(C=C1)OC)Cl	29863	TRUE	29863	DSRNRYQBBJQVCW-UHFFFAOYSA-N	DSRNRYQBBJQVCW	EQX320402.txt		TRUE	227.0592:933281.7;212.03566:2865409.2;211.028:6535.5;197.012333333333:1240159;169.03:21795.9;168.022114285714:738336.9;167.9856625:1267752.9;166.0062:880.9;155.0099:2271.5;154.0065:1505656.8;152.998766666667:3113.3;151.990657142857:89089.6;140.998825:7806.3;139.9909:9254.5;132.0454:7662;132.009066666667:152056.6;126.9953:1633.3;118.02984:25260.5;116.014166666667:5493.1;106.0298:712.3;91.018866666…	TRUE	29863	29863	Metoxuron	3-(3-chloro-4-methoxyphenyl)-1,1-dimethylurea	CN(C)C(=O)NC1=CC(=C(C=C1)OC)Cl	InChI=1S/C10H13ClN2O2/c1-13(2)10(14)12-7-4-5-9(15-3)8(11)6-7/h4-6H,1-3H3,(H,12,14)	DSRNRYQBBJQVCW-UHFFFAOYSA-N	C10H13ClN2O2	228.066555
98526	CCOC(=O)C1(CCC=C[C@H]1N(C)C)C2=CC=CC=C2	98526	TRUE	98526	WDEFBBTXULIOBB-LDCVWXEPSA-N	WDEFBBTXULIOBB	EQX332901.txt		TRUE	274.1801:928866432;229.122366666667:239424960;201.1271:12568922;201.090966666667:40092584;185.13255:2529358.5;183.08046:57283952;181.07615:724042.4;177.09105:3516045.5;173.096:13046192;173.0598:16985442;169.065:681351;168.05685:692809.5;165.06984:13198567;157.10105:30363564;156.093266666667:22573896;155.08555:1631331200;155.0605:28883370;154.07785:91831816;153.06998:192005040;152.061833333333:166…	TRUE	98526	98526	Tilidine	ethyl (2R)-2-(dimethylamino)-1-phenylcyclohex-3-ene-1-carboxylate	CCOC(=O)C1(CCC=C[C@H]1N(C)C)C2=CC=CC=C2	InChI=1S/C17H23NO2/c1-4-20-16(19)17(14-10-6-5-7-11-14)13-9-8-12-15(17)18(2)3/h5-8,10-12,15H,4,9,13H2,1-3H3/t15-,17?/m1/s1	WDEFBBTXULIOBB-LDCVWXEPSA-N	C17H23NO2	273.172879
30231	C[C@H]1[C@@H]([C@H]([C@H]([C@@H](O1)O[C@@H]2[C@H]([C@@H]([C@H](O[C@H]2OC3=CC(=C(C(=C3)O)C(=O)CCC4=CC(=C(C=C4)OC)O)O)CO)O)O)O)O)O	30231	TRUE	30231	ITVGXXMINPYUHD-CUVHLRMHSA-N	ITVGXXMINPYUHD	EAX281401.mb		TRUE	595.2012:911;577.1907:999;559.18:318;541.169:168;491.1558:113;475.1589:221;451.1587:378;433.1484:108;195.9641:167;179.0703:623;137.059625:999;122.0359:260;	TRUE	30231	30231	Neohesperidin dihydrochalcone	1-[4-[(2S,3R,4S,5S,6R)-4,5-dihydroxy-6-(hydroxymethyl)-3-[(2S,3R,4R,5R,6S)-3,4,5-trihydroxy-6-methyloxan-2-yl]oxyoxan-2-yl]oxy-2,6-dihydroxyphenyl]-3-(3-hydroxy-4-methoxyphenyl)propan-1-one	C[C@H]1[C@@H]([C@H]([C@H]([C@@H](O1)O[C@@H]2[C@H]([C@@H]([C@H](O[C@H]2OC3=CC(=C(C(=C3)O)C(=O)CCC4=CC(=C(C=C4)OC)O)O)CO)O)O)O)O)O	InChI=1S/C28H36O15/c1-11-21(34)23(36)25(38)27(40-11)43-26-24(37)22(35)19(10-29)42-28(26)41-13-8-16(32)20(17(33)9-13)14(30)5-3-12-4-6-18(39-2)15(31)7-12/h4,6-9,11,19,21-29,31-38H,3,5,10H2,1-2H3/t11-,19+,21-,22+,23+,24-,25+,26+,27-,28+/m0/s1	ITVGXXMINPYUHD-CUVHLRMHSA-N	C28H36O15	612.20542
30479	CC(C)(C)C1=NN=C(N(C1=O)N)SC	30479	TRUE	30479	FOXFZRUHNHCZPX-UHFFFAOYSA-N	FOXFZRUHNHCZPX	EAX009001.mb		TRUE	215.096166666667:999;200.07255:4;198.0694:5;187.101169230769:999;186.082227272727:355;184.05395:113;183.0462:17;172.074055555556:57;171.058741666667:240;169.10845:15;167.0928:25;159.03338:6;157.042971428571:35;156.05895:243;155.063642857143:19;155.051033333333:3;153.0774:25;150.06615:4;145.054281818182:97;143.0637:21;142.00695:2;140.1056:15;140.04025:18;139.086533333333:8;136.0872:4;132.022666666…	TRUE	30479	30479	Metribuzin	4-amino-6-tert-butyl-3-methylsulfanyl-1,2,4-triazin-5-one	CC(C)(C)C1=NN=C(N(C1=O)N)SC	InChI=1S/C8H14N4OS/c1-8(2,3)5-6(13)12(9)7(14-4)11-10-5/h9H2,1-4H3	FOXFZRUHNHCZPX-UHFFFAOYSA-N	C8H14N4OS	214.088832
30647	C1=CC=C2C(=C1)N=C(S2)S(=O)(=O)O	30647	TRUE	30647	ZCXGMSGCBDSEOY-UHFFFAOYSA-N	ZCXGMSGCBDSEOY	XX882651		TRUE	213.9638:16551098;150.0019:2653351.8;134.0069:14585956;	FALSE	30647	30647	Benzothiazole-2-sulfonic acid	1,3-benzothiazole-2-sulfonic acid	C1=CC=C2C(=C1)N=C(S2)S(=O)(=O)O	InChI=1S/C7H5NO3S2/c9-13(10,11)7-8-5-3-1-2-4-6(5)12-7/h1-4H,(H,9,10,11)	ZCXGMSGCBDSEOY-UHFFFAOYSA-N	C7H5NO3S2	214.971085
30773	CCNC1=NC(=NC(=N1)Cl)NC(C)(C)C#N	30773	TRUE	30773	MZZBPDKVEFVLFF-UHFFFAOYSA-N	MZZBPDKVEFVLFF	EAX275901.mb		TRUE	241.09645:999;214.085414285714:999;205.1196125:146;197.058775:11;186.05398:47;180.124266666667:4;178.1087:33;177.0884625:22;174.05405:180;173.058814285714:57;171.04326:5;163.0978125:16;150.07728:12;146.0228:145;144.032283333333:47;138.0774125:54;136.0869:161;132.0323:480;119.037075:137;111.07924:17;110.07129:73;110.046183333333:31;108.05565:43;104.001063636364:999;96.055625:491;95.0604:9;90.01054…	TRUE	30773	30773	Cyanazine	2-[[4-chloro-6-(ethylamino)-1,3,5-triazin-2-yl]amino]-2-methylpropanenitrile	CCNC1=NC(=NC(=N1)Cl)NC(C)(C)C#N	InChI=1S/C9H13ClN6/c1-4-12-7-13-6(10)14-8(15-7)16-9(2,3)5-11/h4H2,1-3H3,(H2,12,13,14,15,16)	MZZBPDKVEFVLFF-UHFFFAOYSA-N	C9H13ClN6	240.089022
31230	CC(=O)NC1=CC=C(C=C1)N	31230	TRUE	31230	CHMBIJAOCISYEW-UHFFFAOYSA-N	CHMBIJAOCISYEW	UFX413501.txt		TRUE	151.086566666667:481453;134.06:7725.2;133.075975:90680.2;123.0805:2535.4;110.059925:91026.9;109.07595:780349.6;108.0682:56741.9;106.065225:9082.2;93.0572:26505.1;92.0494:290975;82.06515:11408.8;	TRUE	31230	31230	4'-Aminoacetanilide	N-(4-aminophenyl)acetamide	CC(=O)NC1=CC=C(C=C1)N	InChI=1S/C8H10N2O/c1-6(11)10-8-4-2-7(9)3-5-8/h2-5H,9H2,1H3,(H,10,11)	CHMBIJAOCISYEW-UHFFFAOYSA-N	C8H10N2O	150.079313
5544	CC12CC(C3(C(C1CC(C2(C(=O)CO)O)O)CCC4=CC(=O)C=CC43C)F)O	5544	TRUE	5544	GFNANZIMVAIWHM-UHFFFAOYSA-N	GFNANZIMVAIWHM	XX873501		TRUE	395.1866:1489786.5;377.1762:18003.6;375.1803:5375312.5;359.1651:62610.1;357.1696:3866614.8;345.1698:83082;341.1552:78286.4;339.1592:2212794.8;329.1744:209202.7;329.156:24440.9;327.1591:533063;321.1486:1793960.9;315.1221:25330.4;313.1443:21113.6;311.1641:884972.4;309.1485:614766.1;308.1417:15391.7;303.1381:680188;297.1486:324870.7;295.1331:245606.2;293.1536:1021694.8;291.1379:767098.8;290.1297:189…	TRUE	5544	5544	Pregna-1,4-diene-3,20-dione, 9-fluoro-11,16,17,21-tetrahydroxy-, (11beta,16alpha)-	9-fluoro-11,16,17-trihydroxy-17-(2-hydroxyacetyl)-10,13-dimethyl-6,7,8,11,12,14,15,16-octahydrocyclopenta[a]phenanthren-3-one	CC12CC(C3(C(C1CC(C2(C(=O)CO)O)O)CCC4=CC(=O)C=CC43C)F)O	InChI=1S/C21H27FO6/c1-18-6-5-12(24)7-11(18)3-4-13-14-8-15(25)21(28,17(27)10-23)19(14,2)9-16(26)20(13,18)22/h5-7,13-16,23,25-26,28H,3-4,8-10H2,1-2H3	GFNANZIMVAIWHM-UHFFFAOYSA-N	C21H27FO6	394.179167
31355	CC(C)COP(=O)(OCC(C)C)OCC(C)C	31355	TRUE	31355	HRKAMJBPFPHCSD-UHFFFAOYSA-N	HRKAMJBPFPHCSD	UFX418801.txt		TRUE	211.10945:13454.8;155.0468:12694.4;98.9842:28670;	TRUE	31355	31355	Triisobutyl phosphate	tris(2-methylpropyl) phosphate	CC(C)COP(=O)(OCC(C)C)OCC(C)C	InChI=1S/C12H27O4P/c1-10(2)7-14-17(13,15-8-11(3)4)16-9-12(5)6/h10-12H,7-9H2,1-6H3	HRKAMJBPFPHCSD-UHFFFAOYSA-N	C12H27O4P	266.164696
31386	C1=CC=C(C=C1)S(=O)(=O)C2=CC=CC=C2	31386	TRUE	31386	KZTYYGOKRVBIMI-UHFFFAOYSA-N	KZTYYGOKRVBIMI	XX808701		TRUE	219.0475:13436587;173.0266:47372.8;159.0115:18595.2;149.0238:19101.4;141.0004:11352281;126.0132:50659.8;125.0055:199981.8;109.0648:131732.8;107.0493:17166.6;106.0418:18859.1;105.0447:2585016.2;97.0106:144628.1;95.0491:8221462.5;94.0413:511404.6;81.0699:75759.1;81.0335:410211.7;79.0543:16868.5;78.0464:170487.2;77.0386:2494982.2;68.9971:17200.3;55.018:152014.7;53.0388:2955890;51.0232:268236.2;50.01…	TRUE	31386	31386	Diphenyl sulfone	benzenesulfonylbenzene	C1=CC=C(C=C1)S(=O)(=O)C2=CC=CC=C2	InChI=1S/C12H10O2S/c13-15(14,11-7-3-1-4-8-11)12-9-5-2-6-10-12/h1-10H	KZTYYGOKRVBIMI-UHFFFAOYSA-N	C12H10O2S	218.040151
31645	CC1=C(N=C(N=C1OC(=O)N(C)C)N(C)C)C	31645	TRUE	31645	YFGYUFNIOHWBOB-UHFFFAOYSA-N	YFGYUFNIOHWBOB	EAX271101.mb		TRUE	239.150457142857:999;195.16036:404;194.092733333333:7;182.128842857143:999;180.113075:3;168.11315:2;167.105154545455:28;166.09745:31;156.052825:5;152.0819:38;150.1026:50;139.08665:2;138.0787:43;137.07098:65;124.063125:11;123.05515:2;109.07605:104;85.076025:105;83.023975:31;72.0444071428571:999;71.0603666666667:5;69.05735:6;58.06515:2;56.01308:6;	TRUE	31645	31645	Pirimicarb	[2-(dimethylamino)-5,6-dimethylpyrimidin-4-yl] N,N-dimethylcarbamate	CC1=C(N=C(N=C1OC(=O)N(C)C)N(C)C)C	InChI=1S/C11H18N4O2/c1-7-8(2)12-10(14(3)4)13-9(7)17-11(16)15(5)6/h1-6H3	YFGYUFNIOHWBOB-UHFFFAOYSA-N	C11H18N4O2	238.142976
31736	C1=CC=C(C=C1)COC(=O)C2=CC=CC=C2C(=O)O	31736	TRUE	31736	XIKIUQUXDNHBFR-UHFFFAOYSA-N	XIKIUQUXDNHBFR	UFX420402.txt		TRUE	211.0764:95752.8;183.0814:435273.8;149.02455:10868;147.0089:10832.3;107.0502:33827.2;105.034675:27033;77.039725:14470;	TRUE	31736	31736	Monobenzyl phthalate	2-phenylmethoxycarbonylbenzoic acid	C1=CC=C(C=C1)COC(=O)C2=CC=CC=C2C(=O)O	InChI=1S/C15H12O4/c16-14(17)12-8-4-5-9-13(12)15(18)19-10-11-6-2-1-3-7-11/h1-9H,10H2,(H,16,17)	XIKIUQUXDNHBFR-UHFFFAOYSA-N	C15H12O4	256.073559
32154	CC(C)(C#C)NC(=O)C1=CC(=CC(=C1)Cl)Cl	32154	TRUE	32154	PHNUZKMIPFFYSO-UHFFFAOYSA-N	PHNUZKMIPFFYSO	EQX317502.txt		TRUE	254.014466666667:3033622.8;227.998875:4120548;212.975375:166729;208.007066666667:339477.7;192.02185:3817;189.9965:152879.3;188.95172:52039.3;186.97234:261852.5;176.99875:6485.6;171.985925:45986.8;165.99575:2120.9;164.0001:85984.4;158.9772:3247.6;148.0051:9389.4;147.9846:6050.8;146.9858:109852.2;145.989416666667:206856.1;144.96165:1753289.4;137.0606:2834.6;129.994533333333:7408.1;97.0659:20507.6;6…	TRUE	32154	32154	Propyzamide	3,5-dichloro-N-(2-methylbut-3-yn-2-yl)benzamide	CC(C)(C#C)NC(=O)C1=CC(=CC(=C1)Cl)Cl	InChI=1S/C12H11Cl2NO/c1-4-12(2,3)15-11(16)8-5-9(13)7-10(14)6-8/h1,5-7H,2-3H3,(H,15,16)	PHNUZKMIPFFYSO-UHFFFAOYSA-N	C12H11Cl2NO	255.021769
32490	CCCOC(=O)NCCCN(C)C	32490	TRUE	32490	WZZLDXDUQPOXNW-UHFFFAOYSA-N	WZZLDXDUQPOXNW	EAX294501.mb		TRUE	189.15963:999;147.11275:14;144.101683333333:999;129.102225:9;103.1231:3;102.054921428571:999;86.0963916666667:64;84.08074:5;74.0236916666667:311;58.0650888888889:159;	TRUE	32490	32490	Propamocarb	propyl N-[3-(dimethylamino)propyl]carbamate	CCCOC(=O)NCCCN(C)C	InChI=1S/C9H20N2O2/c1-4-8-13-9(12)10-6-5-7-11(2)3/h4-8H2,1-3H3,(H,10,12)	WZZLDXDUQPOXNW-UHFFFAOYSA-N	C9H20N2O2	188.152478
2618	CC1=NN=C(S1)SCC2=C(N3C(C(C3=O)NC(=O)CN4C=NN=N4)SC2)C(=O)O	2618	TRUE	2618	MLYYVTUWGNIJIB-UHFFFAOYSA-N	MLYYVTUWGNIJIB	EQX366302.txt		TRUE	277.0515:15536.67578;251.0134:58596.8;243.06395:3839.3;234.04585:4133.6;209.98075:1264.5;207.0236:36670.6;184.02995:11356.2;179.02865:1551.1;178.04485:3853.6;174.04345:10349.9;173.03605:657.9;168.012666666667:5926.7;167.028675:121775.6;165.012925:3667.7;163.03395:2850.9;156.01275:3070;151.03385:1391.4;150.00205:1787.8;148.010366666667:605.1;144.057:546.8;143.003366666667:20214;140.9892:3567.6;140…	TRUE	2618	2618	CID 2618	3-[(5-methyl-1,3,4-thiadiazol-2-yl)sulfanylmethyl]-8-oxo-7-[[2-(tetrazol-1-yl)acetyl]amino]-5-thia-1-azabicyclo[4.2.0]oct-2-ene-2-carboxylic acid	CC1=NN=C(S1)SCC2=C(N3C(C(C3=O)NC(=O)CN4C=NN=N4)SC2)C(=O)O	InChI=1S/C14H14N8O4S3/c1-6-17-18-14(29-6)28-4-7-3-27-12-9(11(24)22(12)10(7)13(25)26)16-8(23)2-21-5-15-19-20-21/h5,9,12H,2-4H2,1H3,(H,16,23)(H,25,26)	MLYYVTUWGNIJIB-UHFFFAOYSA-N	C14H14N8O4S3	454.030014
33344	CN1C(=O)C=C(S1)Cl	33344	TRUE	33344	DHNRXBZYEKSXIM-UHFFFAOYSA-N	DHNRXBZYEKSXIM	EAX028001.mb		TRUE	149.977576923077:999;147.9621:10;134.954055555556:429;132.951:916;131.967183333333:8;122.966766666667:1;121.9827:105;120.9511:999;119.967:6;118.93542:223;117.95145:9;116.99769:189;115.98992:3;115.00874:670;114.000885714286:109;106.97176:915;106.9592:48;106.00545:249;104.95612:491;102.9946125:76;102.940516666667:22;102.0009:2;95.9903888888889:165;94.9718:102;92.9561166666667:39;90.940475:13;90.000…	TRUE	33344	33344	5-Chloro-2-methyl-4-isothiazolin-3-one	5-chloro-2-methyl-1,2-thiazol-3-one	CN1C(=O)C=C(S1)Cl	InChI=1S/C4H4ClNOS/c1-6-4(7)2-3(5)8-6/h2H,1H3	DHNRXBZYEKSXIM-UHFFFAOYSA-N	C4H4ClNOS	148.970213
33360	CCOC1C(C2=C(O1)C=CC(=C2)OS(=O)(=O)C)(C)C	33360	TRUE	33360	IRCMYGHHKLLGHV-UHFFFAOYSA-N	IRCMYGHHKLLGHV	EAX011701.mb		TRUE	287.0945:581;277.07345:1;269.0844:2;259.063575:999;241.053:190;213.057866666667:17;191.1069:3;190.0983:4;189.0909:4;185.026683333333:12;180.078042857143:16;179.0703:117;173.070988888889:141;165.0908:2;163.075433333333:95;162.0676:227;161.05975:627;160.0519:7;155.060433333333:35;149.096191666667:49;147.04421:71;145.06488:84;144.05698:29;143.049242857143:56;138.067775:9;137.0597:278;135.08052:89;13…	TRUE	33360	33360	Ethofumesate	(2-ethoxy-3,3-dimethyl-2H-1-benzofuran-5-yl) methanesulfonate	CCOC1C(C2=C(O1)C=CC(=C2)OS(=O)(=O)C)(C)C	InChI=1S/C13H18O5S/c1-5-16-12-13(2,3)10-8-9(18-19(4,14)15)6-7-11(10)17-12/h6-8,12H,5H2,1-4H3	IRCMYGHHKLLGHV-UHFFFAOYSA-N	C13H18O5S	286.087495
33443	CCC(C)NC1=NC(=NC(=N1)NCC)OC	33443	TRUE	33443	ZJMZZNVGNSWOOM-UHFFFAOYSA-N	ZJMZZNVGNSWOOM	EAX066901.mb		TRUE	226.166444444444:999;198.1352:4;196.1196:27;173.1143:2;170.103741666667:999;168.08815:21;152.118225:5;142.07238:452;138.077628571429:50;128.081888888889:277;114.06622:275;113.0821:10;100.050518181818:999;99.06636:57;97.0396125:131;96.0556636363636:247;86.0349333333333:301;85.07606:123;83.02412:83;82.039925:48;75.0553375:419;71.0603857142857:179;69.00835:548;68.02435:632;58.02872:74;57.069825:23;5…	TRUE	33443	33443	Secbumeton	2-N-butan-2-yl-4-N-ethyl-6-methoxy-1,3,5-triazine-2,4-diamine	CCC(C)NC1=NC(=NC(=N1)NCC)OC	InChI=1S/C10H19N5O/c1-5-7(3)12-9-13-8(11-6-2)14-10(15-9)16-4/h7H,5-6H2,1-4H3,(H2,11,12,13,14,15)	ZJMZZNVGNSWOOM-UHFFFAOYSA-N	C10H19N5O	225.15896
33528	CCCCCCCCN1C(=O)C=CS1	33528	TRUE	33528	JPMIIZHYYWMHDT-UHFFFAOYSA-N	JPMIIZHYYWMHDT	EAX030001.mb		TRUE	214.12604:999;102.0008:999;84.974175:26;83.9903:32;71.0854642857143:69;58.994925:20;57.06979:95;	TRUE	33528	33528	Octhilinone	2-octyl-1,2-thiazol-3-one	CCCCCCCCN1C(=O)C=CS1	InChI=1S/C11H19NOS/c1-2-3-4-5-6-7-9-12-11(13)8-10-14-12/h8,10H,2-7,9H2,1H3	JPMIIZHYYWMHDT-UHFFFAOYSA-N	C11H19NOS	213.118735
40467057	CC1([C@@H](N2[C@H](S1)[C@@H](C2=O)NC(=O)[C@@H](C3=CC=C(C=C3)O)[NH3+])C(=O)[O-])C	40467057	TRUE	40467057	LSQZJLSUYDQPKJ-NJBDSQKTSA-N	LSQZJLSUYDQPKJ	EQX308302.txt		TRUE	320.1074:287815.2915;303.081:175332.3;269.0931:8724.2;254.069766666667:6212.2;226.0871:5708;226.0653:42045.7;223.054533333333:4845572.4;206.02812:2106164.7;189.066925:142608.1;188.01755:29681.6;181.044:14657;178.032933333333:34834.9;173.048066666667:7376.1;172.0404:265173.3;171.0599:29679.4;163.99385:5389.9;163.022383333333:137271.2;162.05602:31092.4;162.001875:27712.6;160.040366666667:7738.3;151…	TRUE	40467057	33613	Amoxicillin	(2S,5R,6R)-6-[[(2R)-2-amino-2-(4-hydroxyphenyl)acetyl]amino]-3,3-dimethyl-7-oxo-4-thia-1-azabicyclo[3.2.0]heptane-2-carboxylic acid	CC1([C@@H](N2[C@H](S1)[C@@H](C2=O)NC(=O)[C@@H](C3=CC=C(C=C3)O)N)C(=O)O)C	InChI=1S/C16H19N3O5S/c1-16(2)11(15(23)24)19-13(22)10(14(19)25-16)18-12(21)9(17)7-3-5-8(20)6-4-7/h3-6,9-11,14,20H,17H2,1-2H3,(H,18,21)(H,23,24)/t9-,10-,11+,14-/m1/s1	LSQZJLSUYDQPKJ-NJBDSQKTSA-N	C16H19N3O5S	365.104542
5478	CC(C)(C)NCC(COC1=NSN=C1N2CCOCC2)O	5478	TRUE	5478	BLJRIMJGRPQVNF-UHFFFAOYSA-N	BLJRIMJGRPQVNF	EQX321001.txt		TRUE	317.164233333333:1503531520;261.101625:770912768;244.07498:252811648;243.091233333333:22655804;232.07505:1200545;214.0644:1758076.4;200.04885:11377368;188.04882:223914800;186.0333:1118681.8;185.0257:759977.9;180.0767:607251.9;175.0534:971945.2;172.05385:12516254;170.0384:6324701;168.0226:264084.6;167.0689:2442401.5;160.0176:721019.3;159.022275:10758355;158.09245:3379514;158.038366666667:1238270;1…	TRUE	5478	5478	1-(Tert-butylamino)-3-{[4-(morpholin-4-yl)-1,2,5-thiadiazol-3-yl]oxy}propan-2-ol	1-(tert-butylamino)-3-[(4-morpholin-4-yl-1,2,5-thiadiazol-3-yl)oxy]propan-2-ol	CC(C)(C)NCC(COC1=NSN=C1N2CCOCC2)O	InChI=1S/C13H24N4O3S/c1-13(2,3)14-8-10(18)9-20-12-11(15-21-16-12)17-4-6-19-7-5-17/h10,14,18H,4-9H2,1-3H3	BLJRIMJGRPQVNF-UHFFFAOYSA-N	C13H24N4O3S	316.156912
33741	CN(C)C[C@H]1CCCC[C@@]1(C2=CC(=CC=C2)OC)O	33741	TRUE	33741	TVYLLZQTGLZFBW-ZBFHGGJFSA-N	TVYLLZQTGLZFBW	EAX256701.mb		TRUE	264.19596:999;246.185185714286:999;121.064766666667:10;58.065125:999;56.049375:4;	TRUE	33741	33741	Tramadol	(1R,2R)-2-[(dimethylamino)methyl]-1-(3-methoxyphenyl)cyclohexan-1-ol	CN(C)C[C@H]1CCCC[C@@]1(C2=CC(=CC=C2)OC)O	InChI=1S/C16H25NO2/c1-17(2)12-14-7-4-5-10-16(14,18)13-8-6-9-15(11-13)19-3/h6,8-9,11,14,18H,4-5,7,10,12H2,1-3H3/t14-,16+/m1/s1	TVYLLZQTGLZFBW-ZBFHGGJFSA-N	C16H25NO2	263.188529
1712019	C1=CC=C(C=C1)C2=[NH+]C3=C(N2)C=C(C=C3)S(=O)(=O)[O-]	1712019	TRUE	1712019	UVCJGUGAGLDPAA-UHFFFAOYSA-N	UVCJGUGAGLDPAA	UFX417202.txt		TRUE	273.03385:42378.9;193.077066666667:267059.8;	TRUE	1712019	33919	Ensulizole	2-phenyl-3H-benzimidazole-5-sulfonic acid	C1=CC=C(C=C1)C2=NC3=C(N2)C=C(C=C3)S(=O)(=O)O	InChI=1S/C13H10N2O3S/c16-19(17,18)10-6-7-11-12(8-10)15-13(14-11)9-4-2-1-3-5-9/h1-8H,(H,14,15)(H,16,17,18)	UVCJGUGAGLDPAA-UHFFFAOYSA-N	C13H10N2O3S	274.041213
34217	C(#N)C1=C(C(=C(C(=C1Cl)C#N)Cl)Cl)O	34217	TRUE	34217	MDQKYGOECVSPIW-UHFFFAOYSA-N	MDQKYGOECVSPIW	XX842251		TRUE	244.9081:26491878;209.9394:288620.5;181.9444:162503.6;178.9654:59267.7;174.9704:450871.4;150.9705:51499.7;146.9756:74375.4;	FALSE	34217	34217	4-Hydroxy-2,5,6-trichloroisophthalonitrile	2,4,5-trichloro-6-hydroxybenzene-1,3-dicarbonitrile	C(#N)C1=C(C(=C(C(=C1Cl)C#N)Cl)Cl)O	InChI=1S/C8HCl3N2O/c9-5-3(1-12)6(10)7(11)8(14)4(5)2-13/h14H	MDQKYGOECVSPIW-UHFFFAOYSA-N	C8HCl3N2O	245.915446
4490	CC1CCC(OC1C(C)C(=O)O)CC2CC(C(C3(O2)C(CC(O3)(C)C4CCC(O4)(C)C5C(CC(O5)C6C(CC(C(O6)(CO)O)C)C)C)C)C)OC	4490	TRUE	4490	DANUORFCFTYTSZ-UHFFFAOYSA-N	DANUORFCFTYTSZ	EQX368202.txt		TRUE	723.468766666667:4849195;439.27015:31980.7;395.28:899.3;377.26965:3412.9;359.2596:1047;339.2181:5219.2;297.20705:4638;279.19675:3889.9;267.1964:847.4;267.1604:3675.7;219.17535:7364.1;217.1596:7059;213.14995:12494.3;201.1132:8067.8;197.15465:12583;195.138933333333:11542.2;193.12345:5546.9;191.144066666667:25183.6;189.16485:9715;189.12835:3349.3;188.1054:11520.3;183.1392:4072.8;183.1029:1217.1;179.…	TRUE	4490	4490	Nigericin, sodium salt (1:1)	2-[6-[[2-[5-[5-[6-hydroxy-6-(hydroxymethyl)-3,5-dimethyloxan-2-yl]-3-methyloxolan-2-yl]-5-methyloxolan-2-yl]-7-methoxy-2,4,6-trimethyl-1,10-dioxaspiro[4.5]decan-9-yl]methyl]-3-methyloxan-2-yl]propanoic acid	CC1CCC(OC1C(C)C(=O)O)CC2CC(C(C3(O2)C(CC(O3)(C)C4CCC(O4)(C)C5C(CC(O5)C6C(CC(C(O6)(CO)O)C)C)C)C)C)OC	InChI=1S/C40H68O11/c1-21-11-12-28(46-33(21)26(6)36(42)43)17-29-18-30(45-10)27(7)40(48-29)25(5)19-38(9,51-40)32-13-14-37(8,49-32)35-23(3)16-31(47-35)34-22(2)15-24(4)39(44,20-41)50-34/h21-35,41,44H,11-20H2,1-10H3,(H,42,43)	DANUORFCFTYTSZ-UHFFFAOYSA-N	C40H68O11	724.476163
34312	C1C2=CC=CC=C2N(C3=CC=CC=C3C1=O)C(=O)N	34312	TRUE	34312	CTRLABGOLIVAIY-UHFFFAOYSA-N	CTRLABGOLIVAIY	XX858353		TRUE	251.0827:468184.2;208.0768:544212.4;207.069:92818.8;182.0613:2956.6;180.082:24489.6;166.0663:90385.3;	FALSE	34312	34312	Oxcarbazepine	5-oxo-6H-benzo[b][1]benzazepine-11-carboxamide	C1C2=CC=CC=C2N(C3=CC=CC=C3C1=O)C(=O)N	InChI=1S/C15H12N2O2/c16-15(19)17-12-7-3-1-5-10(12)9-14(18)11-6-2-4-8-13(11)17/h1-8H,9H2,(H2,16,19)	CTRLABGOLIVAIY-UHFFFAOYSA-N	C15H12N2O2	252.089878
34526	CCN(CC)C1=NC(=CC(=N1)OP(=S)(OC)OC)C	34526	TRUE	34526	QHOQHJPRIBSPCY-UHFFFAOYSA-N	QHOQHJPRIBSPCY	UFX402801.txt		TRUE	306.10355:654454;278.072166666667:10206483;276.05675:82139.6;274.077266666667:6270260;264.05645:36660.4;258.09995:140418.3;250.041233333333:616963.5;247.1204:188905.9;246.046166666667:1413244;233.014366666667:860308.9;220.027275:198700.7;214.1107:53045.4;208.01935:102538.7;207.089433333333:1431654.9;196.1444:1026420.7;179.058066666667:396333.8;171.02435:61994.7;170.082675:2206794;169.079375:13042…	TRUE	34526	34526	Pirimiphos-methyl	4-dimethoxyphosphinothioyloxy-N,N-diethyl-6-methylpyrimidin-2-amine	CCN(CC)C1=NC(=CC(=N1)OP(=S)(OC)OC)C	InChI=1S/C11H20N3O3PS/c1-6-14(7-2)11-12-9(3)8-10(13-11)17-18(19,15-4)16-5/h8H,6-7H2,1-5H3	QHOQHJPRIBSPCY-UHFFFAOYSA-N	C11H20N3O3PS	305.0963
34536	CC(=O)NC1=C(C(=C(C(=C1I)C(=O)O)I)C(=O)NCCO)I	34536	TRUE	34536	OLAOYPRJVHUHCF-UHFFFAOYSA-N	OLAOYPRJVHUHCF	EAX034201.mb		TRUE	644.7891:291;627.76075:49;626.777:58;583.735225:999;557.75715:20;517.8826:74;516.87565:443;499.84835:78;498.865166666667:122;487.8725:22;474.86425:42;455.8224125:728;428.83565:631;416.836:38;390.97835:83;360.96815:19;319.9413:28;316.9182:14;305.92585:35;301.93109:999;290.9389:95;289.9311:239;273.93623:999;272.92815:443;264.0733:9;259.9198:121;257.941075:541;245.94115:251;232.9101:57;231.9255625:5…	TRUE	34536	34536	Ioxitalamic acid	3-acetamido-5-(2-hydroxyethylcarbamoyl)-2,4,6-triiodobenzoic acid	CC(=O)NC1=C(C(=C(C(=C1I)C(=O)O)I)C(=O)NCCO)I	InChI=1S/C12H11I3N2O5/c1-4(19)17-10-8(14)5(11(20)16-2-3-18)7(13)6(9(10)15)12(21)22/h18H,2-3H2,1H3,(H,16,20)(H,17,19)(H,21,22)	OLAOYPRJVHUHCF-UHFFFAOYSA-N	C12H11I3N2O5	643.7802
35370	CC1=CN(C(=O)NC1=O)[C@H]2C[C@@H]([C@H](O2)CO)N=[N+]=[N-]	35370	TRUE	35370	HBOMLICNUCNMMY-XLPZGREQSA-N	HBOMLICNUCNMMY	EQX328702.txt		TRUE	266.08945:7088305.5;223.072333333333:31425932;193.0617:2773095;180.066566666667:643790.1;162.056033333333:366892.7;161.0481:18335.7;150.0559:794157.4;147.0325:59169.7;134.061075:63769.1;125.035575:1579731.8;124.0407:20807.7;122.061133333333:632753.2;121.0532:20913.1;107.03765:68522.4;97.0296:20129.5;	TRUE	35370	35370	Zidovudine	1-[(2R,4S,5S)-4-azido-5-(hydroxymethyl)oxolan-2-yl]-5-methylpyrimidine-2,4-dione	CC1=CN(C(=O)NC1=O)[C@H]2C[C@@H]([C@H](O2)CO)N=[N+]=[N-]	InChI=1S/C10H13N5O4/c1-5-3-15(10(18)12-9(5)17)8-2-6(13-14-11)7(4-16)19-8/h3,6-8,16H,2,4H2,1H3,(H,12,17,18)/t6-,7+,8+/m0/s1	HBOMLICNUCNMMY-XLPZGREQSA-N	C10H13N5O4	267.096754
35802	COC(=O)NC1=NC2=C(N1)C=C(C=C2)C(=O)C3=CC=C(C=C3)F	35802	TRUE	35802	CPEUVMUXAHMANV-UHFFFAOYSA-N	CPEUVMUXAHMANV	EQX365902.txt		TRUE	312.07955:22256188;280.05315:43106284;279.04475:50173.5;278.037425:466763.9;263.05025:50187.2;262.0426:120190;260.047033333333:230285.3;253.042266666667:262973.3;252.058266666667:88676.5;252.0345:39003.8;251.0504:235514.3;242.03605:32566.6;237.047333333333:477134.2;236.0635:14907.7;235.031333333333:54750.9;234.0474:51123.2;233.0358:27725;232.051866666667:75533.5;231.0442:16570.7;225.0471:14159;22…	TRUE	35802	35802	Flubendazole	methyl N-[6-(4-fluorobenzoyl)-1H-benzimidazol-2-yl]carbamate	COC(=O)NC1=NC2=C(N1)C=C(C=C2)C(=O)C3=CC=C(C=C3)F	InChI=1S/C16H12FN3O3/c1-23-16(22)20-15-18-12-7-4-10(8-13(12)19-15)14(21)9-2-5-11(17)6-3-9/h2-8H,1H3,(H2,18,19,20,22)	CPEUVMUXAHMANV-UHFFFAOYSA-N	C16H12FN3O3	313.086269
36028	CCOP(=O)(NC(C)C)OC1=CC(=C(C=C1)S(=O)(=O)C)C	36028	TRUE	36028	LVNYJXIBJFXIRZ-UHFFFAOYSA-N	LVNYJXIBJFXIRZ	EQX370301.txt		TRUE	336.10285:44875304;308.071633333333:22153138;298.0512:134609;294.055766666667:2248500.2;290.0611:32083.2;285.01935:71106.5;284.0352:240999.6;277.0297:212328.3;267.00865:1663200;266.024775:37735776;257.1166:116180.2;248.998225:2953316.8;248.014:47439.2;247.0194:83746.2;242.09425:48577;230.98775:33539;230.09415:391930.6;229.0855:54644;218.9877:4164278.2;216.0786:288410.4;214.062925:717871.5;212.083…	TRUE	36028	36028	Fenamiphos sulfone	N-[ethoxy-(3-methyl-4-methylsulfonylphenoxy)phosphoryl]propan-2-amine	CCOP(=O)(NC(C)C)OC1=CC(=C(C=C1)S(=O)(=O)C)C	InChI=1S/C13H22NO5PS/c1-6-18-20(15,14-10(2)3)19-12-7-8-13(11(4)9-12)21(5,16)17/h7-10H,6H2,1-5H3,(H,14,15)	LVNYJXIBJFXIRZ-UHFFFAOYSA-N	C13H22NO5PS	335.095631
36242	CC12CC1(C(=O)N(C2=O)C3=CC(=CC(=C3)Cl)Cl)C	36242	TRUE	36242	QXJKBPAVAHBARF-UHFFFAOYSA-N	QXJKBPAVAHBARF	XX848553		TRUE	282.0093:198866.7;266.9856:3239.8;254.0148:24490.7;239.0042:4343.8;212.9752:11449.1;160.9564:4319.8;159.9725:19806.7;95.0486:3412.7;	FALSE	36242	36242	Procymidone	3-(3,5-dichlorophenyl)-1,5-dimethyl-3-azabicyclo[3.1.0]hexane-2,4-dione	CC12CC1(C(=O)N(C2=O)C3=CC(=CC(=C3)Cl)Cl)C	InChI=1S/C13H11Cl2NO2/c1-12-6-13(12,2)11(18)16(10(12)17)9-4-7(14)3-8(15)5-9/h3-5H,6H2,1-2H3	QXJKBPAVAHBARF-UHFFFAOYSA-N	C13H11Cl2NO2	283.016684
36324	CC1=CC(=C(C=C1)N=CN(C)C=NC2=C(C=C(C=C2)C)C)C	36324	TRUE	36324	QXAITBQSYVNQDR-UHFFFAOYSA-N	QXAITBQSYVNQDR	EAX010701.mb		TRUE	294.1963:565;253.169722222222:176;163.122907692308:999;132.08065:552;122.0964:999;117.057133333333:471;107.072833333333:999;105.06982:692;79.0542:117;	TRUE	36324	36324	Amitraz	N'-(2,4-dimethylphenyl)-N-[(2,4-dimethylphenyl)iminomethyl]-N-methylmethanimidamide	CC1=CC(=C(C=C1)N=CN(C)C=NC2=C(C=C(C=C2)C)C)C	InChI=1S/C19H23N3/c1-14-6-8-18(16(3)10-14)20-12-22(5)13-21-19-9-7-15(2)11-17(19)4/h6-13H,1-5H3	QXAITBQSYVNQDR-UHFFFAOYSA-N	C19H23N3	293.189198
36326	CC1=CC(=C(C=C1)NC=NC)C	36326	TRUE	36326	JIIOLEGNERQDIP-UHFFFAOYSA-N	JIIOLEGNERQDIP	EAX033101.mb		TRUE	163.123:999;148.09965:3;147.0914:5;136.112228571429:8;134.096:2;133.076:42;132.080783333333:564;131.072883333333:17;130.0652:8;123.08055:6;122.0964:999;121.088571428571:13;120.08078:67;117.05732:508;115.0541:11;107.0729625:999;106.06504:61;105.069875:614;103.05422:79;95.08545:4;95.0489:5;91.0542:4;79.0541666666667:107;77.03862:37;	TRUE	36326	36326	N'-(2,4-Dimethylphenyl)-N-methylformamidine	N-(2,4-dimethylphenyl)-N'-methylmethanimidamide	CC1=CC(=C(C=C1)NC=NC)C	InChI=1S/C10H14N2/c1-8-4-5-10(9(2)6-8)12-7-11-3/h4-7H,1-3H3,(H,11,12)	JIIOLEGNERQDIP-UHFFFAOYSA-N	C10H14N2	162.115698
36573	CC1=CC(=O)NS(=O)(=O)O1	36573	TRUE	36573	YGCFIWIQZPHFLU-UHFFFAOYSA-N	YGCFIWIQZPHFLU	EAX275602.mb		TRUE	161.986654545455:999;119.976:6;101.96555:17;98.0248166666667:15;82.0298714285714:999;77.9654916666667:957;70.0298111111111:16;	TRUE	36573	36573	Acesulfame	6-methyl-2,2-dioxooxathiazin-4-one	CC1=CC(=O)NS(=O)(=O)O1	InChI=1S/C4H5NO4S/c1-3-2-4(6)5-10(7,8)9-3/h2H,1H3,(H,5,6)	YGCFIWIQZPHFLU-UHFFFAOYSA-N	C4H5NO4S	162.993929
36584	CCNC1=NC(=NC(=N1)OC)NC(C)(C)C	36584	TRUE	36584	BCQMBFHBDZVHKU-UHFFFAOYSA-N	BCQMBFHBDZVHKU	EAX034601.mb		TRUE	226.1665:999;170.103784615385:999;168.08812:14;153.07715:10;142.07236:442;138.0775:52;128.0818875:321;127.0978:7;125.0459:15;114.06629:298;113.0822:12;110.07136:6;110.0461:33;100.050625:999;99.0665333333333:48;97.0397125:169;96.0556333333333:273;86.0349428571429:333;85.0760625:155;85.050925:28;83.0240833333333:77;82.0399666666667:57;75.0553375:583;71.0603875:219;69.0083875:782;68.0243333333333:56…	TRUE	36584	36584	Terbumeton	2-N-tert-butyl-4-N-ethyl-6-methoxy-1,3,5-triazine-2,4-diamine	CCNC1=NC(=NC(=N1)OC)NC(C)(C)C	InChI=1S/C10H19N5O/c1-6-11-7-12-8(15-10(2,3)4)14-9(13-7)16-5/h6H2,1-5H3,(H2,11,12,13,14,15)	BCQMBFHBDZVHKU-UHFFFAOYSA-N	C10H19N5O	225.15896
36679	CC(C)C1=CC=C(C=C1)NC(=O)N(C)C	36679	TRUE	36679	PUIYMUZLKQOUOZ-UHFFFAOYSA-N	PUIYMUZLKQOUOZ	EAX028601.mb		TRUE	207.149111111111:999;165.10205:916;162.09124:55;147.0917:12;134.09639:109;120.044309090909:13;119.072783333333:23;118.06515:5;117.069683333333:13;107.085471428571:28;106.0652:4;105.0697:5;103.05405:3;94.06505:3;93.06984:5;92.0494166666667:10;91.0542:51;77.03855:7;72.0443642857143:999;56.01304:4;	TRUE	36679	36679	Isoproturon	1,1-dimethyl-3-(4-propan-2-ylphenyl)urea	CC(C)C1=CC=C(C=C1)NC(=O)N(C)C	InChI=1S/C12H18N2O/c1-9(2)10-5-7-11(8-6-10)13-12(15)14(3)4/h5-9H,1-4H3,(H,13,15)	PUIYMUZLKQOUOZ-UHFFFAOYSA-N	C12H18N2O	206.141913
36867	CCN(CC)C(=O)SCC1=CC=CC=C1Cl	36867	TRUE	36867	LLLFASISUZUJEQ-UHFFFAOYSA-N	LLLFASISUZUJEQ	EAX006901.mb		TRUE	258.07185:999;222.095066666667:18;198.104383333333:85;125.015285714286:999;100.075785714286:999;98.9996666666667:64;90.04635:38;89.03864:120;72.0444285714286:210;65.0386:3;63.02285:5;	TRUE	36867	36867	Orbencarb	S-[(2-chlorophenyl)methyl] N,N-diethylcarbamothioate	CCN(CC)C(=O)SCC1=CC=CC=C1Cl	InChI=1S/C12H16ClNOS/c1-3-14(4-2)12(15)16-9-10-7-5-6-8-11(10)13/h5-8H,3-4,9H2,1-2H3	LLLFASISUZUJEQ-UHFFFAOYSA-N	C12H16ClNOS	257.064113
37123	C1=CC(=C(C(=C1)F)C(=O)NC(=O)NC2=CC=C(C=C2)Cl)F	37123	TRUE	37123	QQQYTWIFVNKMRW-UHFFFAOYSA-N	QQQYTWIFVNKMRW	XX845852		TRUE	309.0249:571947.6;289.0186:1294085.1;246.0128:10387;156.0266:994426.1;151.0068:485746.1;126.0112:247995.9;	FALSE	37123	37123	Diflubenzuron	N-[(4-chlorophenyl)carbamoyl]-2,6-difluorobenzamide	C1=CC(=C(C(=C1)F)C(=O)NC(=O)NC2=CC=C(C=C2)Cl)F	InChI=1S/C14H9ClF2N2O2/c15-8-4-6-9(7-5-8)18-14(21)19-13(20)12-10(16)2-1-3-11(12)17/h1-7H,(H2,18,19,20,21)	QQQYTWIFVNKMRW-UHFFFAOYSA-N	C14H9ClF2N2O2	310.032062
37175	C=CCOC(CN1C=CN=C1)C2=C(C=C(C=C2)Cl)Cl	37175	TRUE	37175	PZBPKYOVPCNPJY-UHFFFAOYSA-N	PZBPKYOVPCNPJY	UFX400901.txt		TRUE	255.008433333333:2322339.2;229.0181:98115.3;211.00755:148107.1;203.037:21312.6;200.9866:1696351.9;199.0076:97037.9;188.09455:10684.5;186.97005:7197.9;184.9919:169066.3;176.0387:530271;175.0311:24210.5;172.9919:201947;164.038466666667:5974.8;158.9762:781106.1;149.015233333333:10940.2;141.06985:55998;109.076025:90775.5;81.04475:82139.4;	TRUE	37175	37175	Enilconazole	1-[2-(2,4-dichlorophenyl)-2-prop-2-enoxyethyl]imidazole	C=CCOC(CN1C=CN=C1)C2=C(C=C(C=C2)Cl)Cl	InChI=1S/C14H14Cl2N2O/c1-2-7-19-14(9-18-6-5-17-10-18)12-4-3-11(15)8-13(12)16/h2-6,8,10,14H,1,7,9H2	PZBPKYOVPCNPJY-UHFFFAOYSA-N	C14H14Cl2N2O	296.048318
37517	CC(C)NC(=O)N1CC(=O)N(C1=O)C2=CC(=CC(=C2)Cl)Cl	37517	TRUE	37517	ONUFESLQCSAYKA-UHFFFAOYSA-N	ONUFESLQCSAYKA	EQX306001.txt		TRUE	330.04035:2657402.7;287.993766666667:1424572;262.9984:36679.7;244.98794:8590028.1;226.977375:71132.9;216.99302:485812.1;213.945566666667:8263.3;201.982:91512.8;200.9977:2797.3;199.96638:42753.1;198.98255:3119.4;191.9978:17544.7;187.9664:535254.7;181.016366666667:12573.3;179.9961:16219.9;177.98195:4604.4;175.9957:21651.3;174.992:49385.6;173.9872:851141.6;172.966866666667:138501.4;171.97148:317298.…	TRUE	37517	37517	Iprodione	3-(3,5-dichlorophenyl)-2,4-dioxo-N-propan-2-ylimidazolidine-1-carboxamide	CC(C)NC(=O)N1CC(=O)N(C1=O)C2=CC(=CC(=C2)Cl)Cl	InChI=1S/C13H13Cl2N3O3/c1-7(2)16-12(20)17-6-11(19)18(13(17)21)10-4-8(14)3-9(15)5-10/h3-5,7H,6H2,1-2H3,(H,16,20)	ONUFESLQCSAYKA-UHFFFAOYSA-N	C13H13Cl2N3O3	329.033397
37542	C1=NC(=NN1[C@H]2[C@@H]([C@@H]([C@H](O2)CO)O)O)C(=O)N	37542	TRUE	37542	IWUCXVSUMQZMFG-AFCXAGJDSA-N	IWUCXVSUMQZMFG	EQX286002.txt		TRUE	131.0826:2341.6;131.0462:6276.2;113.0356:1432.2;111.0313:2299756.7;89.0243833333333:8603.6;68.0254:492192.1;	TRUE	37542	37542	Ribavirin	1-[(2R,3R,4S,5R)-3,4-dihydroxy-5-(hydroxymethyl)oxolan-2-yl]-1,2,4-triazole-3-carboxamide	C1=NC(=NN1[C@H]2[C@@H]([C@@H]([C@H](O2)CO)O)O)C(=O)N	InChI=1S/C8H12N4O5/c9-6(16)7-10-2-12(11-7)8-5(15)4(14)3(1-13)17-8/h2-5,8,13-15H,1H2,(H2,9,16)/t3-,4-,5-,8-/m1/s1	IWUCXVSUMQZMFG-AFCXAGJDSA-N	C8H12N4O5	244.08077
37907	CC(C)(C)C(=O)C(N1C=CN=C1)OC2=CC=C(C=C2)Cl	37907	TRUE	37907	OWEGWHBOCFMBLP-UHFFFAOYSA-N	OWEGWHBOCFMBLP	EAX273902.mb		TRUE	263.09555:174;234.02:999;233.0117:177;223.0533:164;221.01255:181;67.0302727272727:999;	TRUE	37907	37907	Climbazole	1-(4-chlorophenoxy)-1-imidazol-1-yl-3,3-dimethylbutan-2-one	CC(C)(C)C(=O)C(N1C=CN=C1)OC2=CC=C(C=C2)Cl	InChI=1S/C15H17ClN2O2/c1-15(2,3)13(19)14(18-9-8-17-10-18)20-12-6-4-11(16)5-7-12/h4-10,14H,1-3H3	OWEGWHBOCFMBLP-UHFFFAOYSA-N	C15H17ClN2O2	292.097855
38081	CC1=C(C=CC=C1NC2=C(C=CC=N2)C(=O)O)C(F)(F)F	38081	TRUE	38081	NOOCSNJCXJYGPE-UHFFFAOYSA-N	NOOCSNJCXJYGPE	EQX368502.txt		TRUE	295.069766666667:313113952;278.04325:195210.8;262.0562:177480.8;255.057633333333:501783;251.080116666667:341425248;249.064416666667:7566870;242.0496:377912.4;235.048883333333:2396608.8;234.0536:11154051;231.0739:54476264;230.06614:6728506.5;229.058175:2322093.8;228.03405:1091802.2;225.04695:1796208.2;224.06928:25040652;222.073233333333:325837;222.043766666667:326742.6;216.050375:3042270.2;215.042…	TRUE	38081	38081	Flunixin	2-[2-methyl-3-(trifluoromethyl)anilino]pyridine-3-carboxylic acid	CC1=C(C=CC=C1NC2=C(C=CC=N2)C(=O)O)C(F)(F)F	InChI=1S/C14H11F3N2O2/c1-8-10(14(15,16)17)5-2-6-11(8)19-12-9(13(20)21)4-3-7-18-12/h2-7H,1H3,(H,18,19)(H,20,21)	NOOCSNJCXJYGPE-UHFFFAOYSA-N	C14H11F3N2O2	296.077262
38479	CCC(CC)NC1=C(C=C(C(=C1[N+](=O)[O-])C)C)[N+](=O)[O-]	38479	TRUE	38479	CHIFOSRWCNZCFN-UHFFFAOYSA-N	CHIFOSRWCNZCFN	EQX311601.txt		TRUE	230.0778:413844.4;212.06668:268874911.6;195.063933333333:10371591.6;194.056083333333:40972282.6;181.0607:189252.3;179.04532:1245648.9;178.0612:6718141.3;177.05334:7176433.8;176.04554:1118652.3;166.0665:1021772.6;165.066:2099430.3;164.05816:1633537.9;163.0502:3237423.7;162.029966666667:218720.4;160.05058:2147377.7;159.0427:294476.3;151.05015:611692.9;150.0663:584975.5;150.0425:533767.9;149.06349:5…	TRUE	38479	38479	Pendimethalin	3,4-dimethyl-2,6-dinitro-N-pentan-3-ylaniline	CCC(CC)NC1=C(C=C(C(=C1[N+](=O)[O-])C)C)[N+](=O)[O-]	InChI=1S/C13H19N3O4/c1-5-10(6-2)14-12-11(15(17)18)7-8(3)9(4)13(12)16(19)20/h7,10,14H,5-6H2,1-4H3	CHIFOSRWCNZCFN-UHFFFAOYSA-N	C13H19N3O4	281.137556
38854	CC1=NN=C(C(=O)N1N)C2=CC=CC=C2	38854	TRUE	38854	VHCNQEUWZYOAEV-UHFFFAOYSA-N	VHCNQEUWZYOAEV	EAX005802.mb		TRUE	201.0785:999;185.05945:999;117.03455:999;	TRUE	38854	38854	Metamitron	4-amino-3-methyl-6-phenyl-1,2,4-triazin-5-one	CC1=NN=C(C(=O)N1N)C2=CC=CC=C2	InChI=1S/C10H10N4O/c1-7-12-13-9(10(15)14(7)11)8-5-3-2-4-6-8/h2-6H,11H2,1H3	VHCNQEUWZYOAEV-UHFFFAOYSA-N	C10H10N4O	202.085461
38884	CCCCC1=C(N=C(N=C1OS(=O)(=O)N(C)C)NCC)C	38884	TRUE	38884	DSKJPMWIHSOYEA-UHFFFAOYSA-N	DSKJPMWIHSOYEA	XX845402		TRUE	317.1643:348139808;290.117:1481907.8;272.1063:35645888;262.0857:1956263.1;254.0957:1046518.2;253.2021:477306.7;244.0753:914791.7;237.2073:33546158;228.0804:517268.7;224.1756:3131304;210.16:50745788;209.1522:9172847;208.1444:36358660;196.1318:580891.9;194.1288:9307594;193.1335:6374478;192.1494:5644340;191.1178:527273.9;182.1289:2921367.5;181.1209:1472311.6;180.1495:4745555;180.1132:2348384.5;179.1…	TRUE	38884	38884	Bupirimate	[5-butyl-2-(ethylamino)-6-methylpyrimidin-4-yl] N,N-dimethylsulfamate	CCCCC1=C(N=C(N=C1OS(=O)(=O)N(C)C)NCC)C	InChI=1S/C13H24N4O3S/c1-6-8-9-11-10(3)15-13(14-7-2)16-12(11)20-21(18,19)17(4)5/h6-9H2,1-5H3,(H,14,15,16)	DSKJPMWIHSOYEA-UHFFFAOYSA-N	C13H24N4O3S	316.156912
39042	CC(C)(C(=O)O)OC1=CC=C(C=C1)CCNC(=O)C2=CC=C(C=C2)Cl	39042	TRUE	39042	IIBYAHWJQTYFKB-UHFFFAOYSA-N	IIBYAHWJQTYFKB	EAX020902.mb		TRUE	360.1011:999;316.1113:7;274.06387:999;154.006622222222:999;85.0295:367;	TRUE	39042	39042	Bezafibrate	2-[4-[2-[(4-chlorobenzoyl)amino]ethyl]phenoxy]-2-methylpropanoic acid	CC(C)(C(=O)O)OC1=CC=C(C=C1)CCNC(=O)C2=CC=C(C=C2)Cl	InChI=1S/C19H20ClNO4/c1-19(2,18(23)24)25-16-9-3-13(4-10-16)11-12-21-17(22)14-5-7-15(20)8-6-14/h3-10H,11-12H2,1-2H3,(H,21,22)(H,23,24)	IIBYAHWJQTYFKB-UHFFFAOYSA-N	C19H20ClNO4	361.108086
39147	CC(C)(C)NCC(COC1=CC=CC2=C1C[C@@H]([C@@H](C2)O)O)O	39147	TRUE	39147	VWPOSFSPZNDTMJ-UCWKZMIHSA-N	VWPOSFSPZNDTMJ	EQX307201.txt		TRUE	310.201466666667:626134841.6;254.138825:287717505.9;236.12834:89905739.8;219.101833333333:4750608.3;218.117666666667:8710885.6;206.1176:739779.8;201.0911:95778086.1;200.107033333333:1328907.8;189.091275:2729585.8;183.08062:25377241;182.07265:337605.6;175.0755:6258840.3;174.09134:2005497.2;173.09614:7619880.6;173.059866666667:954882.4;172.08805:582624.6;171.08052:31187553.5;170.072766666667:938898…	TRUE	39147	39147	Nadolol	(2R,3S)-5-[3-(tert-butylamino)-2-hydroxypropoxy]-1,2,3,4-tetrahydronaphthalene-2,3-diol	CC(C)(C)NCC(COC1=CC=CC2=C1C[C@@H]([C@@H](C2)O)O)O	InChI=1S/C17H27NO4/c1-17(2,3)18-9-12(19)10-22-16-6-4-5-11-7-14(20)15(21)8-13(11)16/h4-6,12,14-15,18-21H,7-10H2,1-3H3/t12?,14-,15+/m1/s1	VWPOSFSPZNDTMJ-UCWKZMIHSA-N	C17H27NO4	309.194008
3076	CC(=O)OC1C(SC2=CC=CC=C2N(C1=O)CCN(C)C)C3=CC=C(C=C3)OC	3076	TRUE	3076	HSUGRBWQSSZJOP-UHFFFAOYSA-N	HSUGRBWQSSZJOP	EQX301701.txt		TRUE	415.16895:617082325.5;370.11125:42487353.3;355.1476:2075819.9;328.100566666667:3070565.1;312.1057:21861053.8;310.09:37568534.2;295.066866666667:1455301.8;267.0716:291667.3;234.05835:2255347.4;223.0903:10323694.2;223.0454:1774344;192.047833333333:2558057.4;191.04016:14489973.3;179.0704:1149872.2;178.032233333333:672420689.1;177.0549:1083834;174.0374:4394112.3;173.02975:1365926.7;164.0165:1389572.7…	TRUE	3076	3076	Dilacor XR	[5-[2-(dimethylamino)ethyl]-2-(4-methoxyphenyl)-4-oxo-2,3-dihydro-1,5-benzothiazepin-3-yl] acetate	CC(=O)OC1C(SC2=CC=CC=C2N(C1=O)CCN(C)C)C3=CC=C(C=C3)OC	InChI=1S/C22H26N2O4S/c1-15(25)28-20-21(16-9-11-17(27-4)12-10-16)29-19-8-6-5-7-18(19)24(22(20)26)14-13-23(2)3/h5-12,20-21H,13-14H2,1-4H3	HSUGRBWQSSZJOP-UHFFFAOYSA-N	C22H26N2O4S	414.161329
39327	CCOC1=C(C=CC(=C1)OC2=C(C=C(C=C2)C(F)(F)F)Cl)[N+](=O)[O-]	39327	TRUE	39327	OQMBBFQZGJFLBU-UHFFFAOYSA-N	OQMBBFQZGJFLBU	EQX317401.txt		TRUE	362.04005:25805705.1;345.03755:224720;334.00885:4532864.5;318.013833333333:1512276.1;317.005966666667:434819.6;316.047:1382371.1;315.9981:12555747.3;314.002733333333:139274.2;310.069:81300.7;303.0267:180320.2;302.0191:292228.1;301.02366:1517643.1;300.003466666667:1535234.8;298.99495:38654.9;297.987675:3205505.1;290.019:2562984.3;288.009666666667:955957.7;286.0003:1744721;284.99255:85935.8;282.037…	TRUE	39327	39327	Oxyfluorfen	2-chloro-1-(3-ethoxy-4-nitrophenoxy)-4-(trifluoromethyl)benzene	CCOC1=C(C=CC(=C1)OC2=C(C=C(C=C2)C(F)(F)F)Cl)[N+](=O)[O-]	InChI=1S/C15H11ClF3NO4/c1-2-23-14-8-10(4-5-12(14)20(21)22)24-13-6-3-9(7-11(13)16)15(17,18)19/h3-8H,2H2,1H3	OQMBBFQZGJFLBU-UHFFFAOYSA-N	C15H11ClF3NO4	361.03287
39676	CC1(C(=O)N(C(=O)O1)C2=CC(=CC(=C2)Cl)Cl)C=C	39676	TRUE	39676	FSCWZHGZWWDELK-UHFFFAOYSA-N	FSCWZHGZWWDELK	EQX311901.txt		TRUE	286.0031:4000607.1;267.992625:261430;258.008366666667:166775;251.03425:54048.5;250.0266:43609.2;243.9927:54116.1;242.013166666667:215610.2;239.99754:406652.1;233.023433333333:10580;232.01685:1767.1;231.9564:7780.8;229.977266666667:4896.4;226.9898:5071.1;225.982225:20817.9;224.9868:7781.5;224.00258:66339.6;223.03936:443696.9;222.0316:58151.4;221.98716:118956.6;217.977033333333:1683237;216.0654:297…	TRUE	39676	39676	Vinclozolin	3-(3,5-dichlorophenyl)-5-ethenyl-5-methyl-1,3-oxazolidine-2,4-dione	CC1(C(=O)N(C(=O)O1)C2=CC(=CC(=C2)Cl)Cl)C=C	InChI=1S/C12H9Cl2NO3/c1-3-12(2)10(16)15(11(17)18-12)9-5-7(13)4-8(14)6-9/h3-6H,1H2,2H3	FSCWZHGZWWDELK-UHFFFAOYSA-N	C12H9Cl2NO3	284.995948
39722	CC1=C(C(=CC=C1)C)N(CCOC)C(=O)CCl	39722	TRUE	39722	SCCDDNKJYDZXMM-UHFFFAOYSA-N	SCCDDNKJYDZXMM	EAX070701.mb		TRUE	256.110075:926;224.083761538462:999;198.068166666667:7;174.0914:42;173.01555:2;160.1119:1;160.07585:5;158.0967:7;153.046475:5;148.11217:999;147.10415:17;147.067475:6;146.096475:133;145.08852:6;144.080683333333:24;134.096466666667:22;133.08865:233;132.0808125:597;131.078746153846:76;130.065033333333:28;129.0698:12;123.0805:7;122.09655:24;121.094916666667:11;121.06475:36;120.08078:75;119.08555:43;1…	TRUE	39722	39722	Dimethachlor	2-chloro-N-(2,6-dimethylphenyl)-N-(2-methoxyethyl)acetamide	CC1=C(C(=CC=C1)C)N(CCOC)C(=O)CCl	InChI=1S/C13H18ClNO2/c1-10-5-4-6-11(2)13(10)15(7-8-17-3)12(16)9-14/h4-6H,7-9H2,1-3H3	SCCDDNKJYDZXMM-UHFFFAOYSA-N	C13H18ClNO2	255.102607
39965	CN1C(=NC(=O)N(C1=O)C2CCCCC2)N(C)C	39965	TRUE	39965	CAWXEEYDBZRFPE-UHFFFAOYSA-N	CAWXEEYDBZRFPE	EQX025601.txt		TRUE	253.165933333333:812918272;171.08765:1397506048;140.0456:827072.9;139.06145:871764.4;128.081925:9310935;126.0299:1030838.4;115.0504:738140.6;114.066283333333:36546488;101.0346:41970152;96.0557:5397705;85.0759888888889:344654592;83.0855166666667:16214871;83.024:53803116;81.0322:924146.8;80.02435:963527.7;72.0443857142857:20944410;71.0603777777778:617305344;70.0526:39950236;69.9924:11558173;69.0447…	TRUE	39965	39965	Hexazinone	3-cyclohexyl-6-(dimethylamino)-1-methyl-1,3,5-triazine-2,4-dione	CN1C(=NC(=O)N(C1=O)C2CCCCC2)N(C)C	InChI=1S/C12H20N4O2/c1-14(2)10-13-11(17)16(12(18)15(10)3)9-7-5-4-6-8-9/h9H,4-8H2,1-3H3	CAWXEEYDBZRFPE-UHFFFAOYSA-N	C12H20N4O2	252.158626
40326	CC1(C(C1C(=O)OCC2=CC(=CC=C2)OC3=CC=CC=C3)C=C(Cl)Cl)C	40326	TRUE	40326	RLLPVAHGXHCWKJ-UHFFFAOYSA-N	RLLPVAHGXHCWKJ	EQX307401.txt		TRUE	355.1093:436338.8601;319.13295:348730.4;309.104:22112.9;301.1223:24605.2;279.1015:230338.4;277.0858:17742.5;275.142966666667:127096.9;273.1272:80348.1;268.06485:46078.1;261.09105:258630.3;255.0572:156991.1;237.09055:13991.9;233.095875:42203.3;231.08085:7194.7;226.09865:28374.6;221.096:9277.1;220.0882:18376.7;219.080475:15428.9;218.072633333333:24089.3;215.0861:5149;207.0804:17423.3;205.06495:1015…	TRUE	40326	40326	Permethrin	(3-phenoxyphenyl)methyl 3-(2,2-dichloroethenyl)-2,2-dimethylcyclopropane-1-carboxylate	CC1(C(C1C(=O)OCC2=CC(=CC=C2)OC3=CC=CC=C3)C=C(Cl)Cl)C	InChI=1S/C21H20Cl2O3/c1-21(2)17(12-18(22)23)19(21)20(24)25-13-14-7-6-10-16(11-14)26-15-8-4-3-5-9-15/h3-12,17,19H,13H2,1-2H3	RLLPVAHGXHCWKJ-UHFFFAOYSA-N	C21H20Cl2O3	390.07895
41049	CCC1(CCCCN(C1)C)C2=CC(=CC=C2)O	41049	TRUE	41049	JLICHNCFTLFZJN-UHFFFAOYSA-N	JLICHNCFTLFZJN	EQX329001.txt		TRUE	234.18512:2317859328;203.143066666667:9026709;177.1273:4997710.5;175.111566666667:7232686;161.09595:106572424;160.08815:958512.1;159.080475:4082972.5;157.0757:966818.4;155.0602:3317053;149.096:2724666.8;147.080333333333:104363408;146.0726:24900462;145.0647:16769721;144.0568:897592.1;143.085433333333:2416846.2;143.0602:592525.8;141.0697:1804835.5;140.1432:6143183;135.080325:32451032;133.1012:90219…	TRUE	41049	41049	Meptazinol	3-(3-ethyl-1-methylazepan-3-yl)phenol	CCC1(CCCCN(C1)C)C2=CC(=CC=C2)O	InChI=1S/C15H23NO/c1-3-15(9-4-5-10-16(2)12-15)13-7-6-8-14(17)11-13/h6-8,11,17H,3-5,9-10,12H2,1-2H3	JLICHNCFTLFZJN-UHFFFAOYSA-N	C15H23NO	233.177964
41368	CC(C)(C)C(C(N1C=NC=N1)OC2=CC=C(C=C2)Cl)O	41368	TRUE	41368	BAZVSMNPJJMILC-UHFFFAOYSA-N	BAZVSMNPJJMILC	XX844202		TRUE	296.1164:374874.4;227.0833:1801531.4;209.0729:193192;169.0414:165322.7;141.0101:191384.8;127.0122:135269.8;99.0805:5151104;70.0401:120454600;69.0699:443865.4;59.0493:278703.5;57.0701:797278.4;	TRUE	41368	41368	Triadimenol	1-(4-chlorophenoxy)-3,3-dimethyl-1-(1,2,4-triazol-1-yl)butan-2-ol	CC(C)(C)C(C(N1C=NC=N1)OC2=CC=C(C=C2)Cl)O	InChI=1S/C14H18ClN3O2/c1-14(2,3)12(19)13(18-9-16-8-17-18)20-11-6-4-10(15)5-7-11/h4-9,12-13,19H,1-3H3	BAZVSMNPJJMILC-UHFFFAOYSA-N	C14H18ClN3O2	295.108754
41428	C1=C(C(=NC(=C1Cl)Cl)OCC(=O)O)Cl	41428	TRUE	41428	REEQLXCGVXDJSQ-UHFFFAOYSA-N	REEQLXCGVXDJSQ	EAX294601.mb		TRUE	255.932825:999;237.925636363636:999;209.927454545455:999;197.927385714286:845;181.932446153846:868;179.9609:50;179.916816666667:999;173.950525:15;168.9242:22;163.96633:935;161.9506625:260;152.905966666667:32;146.963742857143:24;145.95585:999;143.94014:481;133.955828571429:108;127.989657142857:111;118.944875:307;109.979185714286:789;108.97125:48;106.94495:402;99.9945:15;97.97915:21;84.983975:42;83…	TRUE	41428	41428	Triclopyr	2-(3,5,6-trichloropyridin-2-yl)oxyacetic acid	C1=C(C(=NC(=C1Cl)Cl)OCC(=O)O)Cl	InChI=1S/C7H4Cl3NO3/c8-3-1-4(9)7(11-6(3)10)14-2-5(12)13/h1H,2H2,(H,12,13)	REEQLXCGVXDJSQ-UHFFFAOYSA-N	C7H4Cl3NO3	254.925676
41463	CCCCCCCCSC(=O)OC1=CC(=NN=C1C2=CC=CC=C2)Cl	41463	TRUE	41463	JTZCTMAVMHRNTR-UHFFFAOYSA-N	JTZCTMAVMHRNTR	EQX320801.txt		TRUE	351.12975:99092288;319.15735:27410072;207.032128571429:315576672;205.01675:357218.9;179.03712:6337741;171.055333333333:868719.7;161.0153:2167565.2;152.0262:216303.7;145.1046:1974834.1;144.0682:584001.4;144.057:46821.5;144.0444:407348.2;143.060475:1604007.1;140.026233333333:992782.2;138.010525:1938548.1;130.0401:67976.1;126.046483333333:8843649;125.038566666667:82948.5;125.015425:225521.6;118.0650…	TRUE	41463	41463	Pyridate	(6-chloro-3-phenylpyridazin-4-yl) octylsulfanylformate	CCCCCCCCSC(=O)OC1=CC(=NN=C1C2=CC=CC=C2)Cl	InChI=1S/C19H23ClN2O2S/c1-2-3-4-5-6-10-13-25-19(23)24-16-14-17(20)21-22-18(16)15-11-8-7-9-12-15/h7-9,11-12,14H,2-6,10,13H2,1H3	JTZCTMAVMHRNTR-UHFFFAOYSA-N	C19H23ClN2O2S	378.116877
41781	CC1=CC(=CC=C1)NC2=C(C=NC=C2)S(=O)(=O)NC(=O)NC(C)C	41781	TRUE	41781	NGBFQHCMQULJNZ-UHFFFAOYSA-N	NGBFQHCMQULJNZ	EQX314502.txt		TRUE	288.04445:681234.8;262.065533333333:111429885.3;244.0549:2099466.9;243.047075:455429.2;242.0393:46872;228.07755:94162.9;227.052325:466275.5;226.04438:1723616.5;225.036533333333:200360.6;224.0287:221748.3;216.0598:111982.7;211.02095:41962.9;210.06722:779080.4;200.03398:162569.8;199.0877:267013;199.033325:427614;198.10358:3415648.1;197.07195:52758.7;196.08795:9833549.5;195.080133333333:10077183.8;1…	TRUE	41781	41781	Torsemide	1-[4-(3-methylanilino)pyridin-3-yl]sulfonyl-3-propan-2-ylurea	CC1=CC(=CC=C1)NC2=C(C=NC=C2)S(=O)(=O)NC(=O)NC(C)C	InChI=1S/C16H20N4O3S/c1-11(2)18-16(21)20-24(22,23)15-10-17-8-7-14(15)19-13-6-4-5-12(3)9-13/h4-11H,1-3H3,(H,17,19)(H2,18,20,21)	NGBFQHCMQULJNZ-UHFFFAOYSA-N	C16H20N4O3S	348.125612
41909	CC(C)(C)C1=NNC(=O)N(C1=O)N	41909	TRUE	41909	AHBXXEZLRFCZSF-UHFFFAOYSA-N	AHBXXEZLRFCZSF	EAX009301.mb		TRUE	185.103272727273:999;169.072009090909:148;168.076825:3;157.108308333333:999;156.08922:152;154.06095:33;143.081457142857:23;142.07372:6;141.08968:20;141.065775:478;140.08168:5;127.0866:8;126.06596:74;125.07092:111;124.0504:37;115.0615:4;114.042257142857:97;112.01408:83;111.06782:608;110.05992:313;101.0457:102;101.034554545455:378;100.0505:42;99.091625:7;97.0760111111111:67;96.04433:719;95.06048:34…	TRUE	41909	41909	1,2,4-Triazine-3,5(2H,4H)-dione, 4-amino-6-(1,1-dimethylethyl)-	4-amino-6-tert-butyl-2H-1,2,4-triazine-3,5-dione	CC(C)(C)C1=NNC(=O)N(C1=O)N	InChI=1S/C7H12N4O2/c1-7(2,3)4-5(12)11(8)6(13)10-9-4/h8H2,1-3H3,(H,10,13)	AHBXXEZLRFCZSF-UHFFFAOYSA-N	C7H12N4O2	184.096026
42504	CC1=C(C(=CC=C1)C)N(C(C)C(=O)OC)C(=O)C2=CC=CO2	42504	TRUE	42504	CIEXPHRYOLIQQD-UHFFFAOYSA-N	CIEXPHRYOLIQQD	EQX311301.txt		TRUE	302.1389:177117382.8;270.1126:626086815;242.117675:946895815.7;215.0943:2855318.9;206.1176:2978020.6;198.09165:2157624.1;148.1121:1507118.1;148.075733333333:2467808.2;146.09655:4861448.7;132.0807:1517146.1;120.0809:1620644.8;105.0698:3011836.8;95.0128166666667:1397008631.5;83.01275:15942566.6;67.0179:1741281.5;53.0023:1431576.2;	TRUE	42504	42504	Furalaxyl	methyl 2-[N-(furan-2-carbonyl)-2,6-dimethylanilino]propanoate	CC1=C(C(=CC=C1)C)N(C(C)C(=O)OC)C(=O)C2=CC=CO2	InChI=1S/C17H19NO4/c1-11-7-5-8-12(2)15(11)18(13(3)17(20)21-4)16(19)14-9-6-10-22-14/h5-10,13H,1-4H3	CIEXPHRYOLIQQD-UHFFFAOYSA-N	C17H19NO4	301.131408
42546	COC(=O)C1=CC=CC=C1S(=O)(=O)N	42546	TRUE	42546	VSOOBQALJVLTBH-UHFFFAOYSA-N	VSOOBQALJVLTBH	EAX012601.mb		TRUE	216.032275:184;199.005572727273:999;184.006133333333:208;165.995566666667:77;142.996228571429:30;142.00335:4;135.043916666667:999;130.03981:999;121.0285:18;120.04425:218;120.0204:141;105.0394:435;102.0337:139;95.0490333333333:122;92.0494:149;92.0255444444444:713;79.054175:124;78.033825:93;77.03854:873;65.0385666666667:82;53.0385:231;	TRUE	42546	42546	Methyl 2-(aminosulfonyl)benzoate	methyl 2-sulfamoylbenzoate	COC(=O)C1=CC=CC=C1S(=O)(=O)N	InChI=1S/C8H9NO4S/c1-13-8(10)6-4-2-3-5-7(6)14(9,11)12/h2-5H,1H3,(H2,9,11,12)	VSOOBQALJVLTBH-UHFFFAOYSA-N	C8H9NO4S	215.025229
42856	C1=CC=C(C=C1)S(=O)(=O)C2=CC=CC=C2C(=O)O	42856	TRUE	42856	KTSLUOKXJWWOJR-UHFFFAOYSA-N	KTSLUOKXJWWOJR	EAX013501.mb	ZQEIXNIJLIKNTD	TRUE	280.154025:999;252.1592:5;248.1281125:999;220.133136363636:945;208.133075:7;192.138241666667:999;188.106975:11;165.1147:42;164.106842857143:33;162.127627272727:235;161.1196:11;160.112025:999;159.10435:10;158.09632:26;150.0912:64;149.0835:24;148.112007142857:383;147.1045:23;146.0963:141;145.088575:629;144.08065:272;135.104366666667:15;135.0681:24;134.09632:780;133.10075:22;133.08852:279;132.080737…	TRUE	42856	42856	BENZOIC ACID, o-(PHENYLSULFONYL)-	2-(benzenesulfonyl)benzoic acid	C1=CC=C(C=C1)S(=O)(=O)C2=CC=CC=C2C(=O)O	InChI=1S/C13H10O4S/c14-13(15)11-8-4-5-9-12(11)18(16,17)10-6-2-1-3-7-10/h1-9H,(H,14,15)	KTSLUOKXJWWOJR-UHFFFAOYSA-N	C13H10O4S	262.02998
43234	CCCC1COC(O1)(CN2C=NC=N2)C3=C(C=C(C=C3)Cl)Cl	43234	TRUE	43234	STJLVHWMYQXCPB-UHFFFAOYSA-N	STJLVHWMYQXCPB	EAX021201.mb		TRUE	342.0768:999;273.04434:315;259.028671428571:53;256.004:5;215.03925:10;204.981733333333:548;190.9661375:52;186.971155555556:114;172.991916666667:25;172.957392307692:153;158.976316666667:999;152.002225:6;144.96075:5;139.00575:8;132.960633333333:15;124.007375:38;122.999575:123;98.9997:24;89.0385666666667:16;84.0555:2;72.98415:4;70.0399416666667:45;69.0698818181818:216;67.05418:13;	TRUE	43234	43234	Propiconazole	1-[[2-(2,4-dichlorophenyl)-4-propyl-1,3-dioxolan-2-yl]methyl]-1,2,4-triazole	CCCC1COC(O1)(CN2C=NC=N2)C3=C(C=C(C=C3)Cl)Cl	InChI=1S/C15H17Cl2N3O2/c1-2-3-12-7-21-15(22-12,8-20-10-18-9-19-20)13-5-4-11(16)6-14(13)17/h4-6,9-10,12H,2-3,7-8H2,1H3	STJLVHWMYQXCPB-UHFFFAOYSA-N	C15H17Cl2N3O2	341.069782
4691	C1CNCC(C1C2=CC=C(C=C2)F)COC3=CC4=C(C=C3)OCO4	4691	TRUE	4691	AHOUBRCZNHFOSL-UHFFFAOYSA-N	AHOUBRCZNHFOSL	EQX361101.txt		TRUE	330.1498:1352670336;313.1235:9206335;208.11325:5677731.5;193.12625:14235775;192.118333333333:190117440;190.1027:2650957.2;178.10272:27414268;177.0548:760735.8;176.0996:7130217.5;176.04695:521301;175.0919:4231649.5;175.03906:779697.9;173.051125:876427;164.08704:7441113.5;163.0918:31830314;162.071433333333:544562.6;161.07616:17770146;161.0601:1202926.1;160.06832:849373.6;160.0521:454580.9;159.06052…	TRUE	4691	4691	3-(1,3-Benzodioxol-5-yloxymethyl)-4-(4-fluorophenyl)piperidine	3-(1,3-benzodioxol-5-yloxymethyl)-4-(4-fluorophenyl)piperidine	C1CNCC(C1C2=CC=C(C=C2)F)COC3=CC4=C(C=C3)OCO4	InChI=1S/C19H20FNO3/c20-15-3-1-13(2-4-15)17-7-8-21-10-14(17)11-22-16-5-6-18-19(9-16)24-12-23-18/h1-6,9,14,17,21H,7-8,10-12H2	AHOUBRCZNHFOSL-UHFFFAOYSA-N	C19H20FNO3	329.142722
44073	C1=CC(=C(C=C1C(F)(F)F)Cl)OC2=CC(=C(C=C2)[N+](=O)[O-])C(=O)O	44073	TRUE	44073	NUFNQYOELLVIPL-UHFFFAOYSA-N	NUFNQYOELLVIPL	EQX303202.txt		TRUE	315.9993:20355515.8;314.9912:12417.7;301.99665:44257.8;298.99665:35427.5;297.9891:29305.6;286.001533333333:1041162.5;284.9937:117648.9;280.02285:57016.4;272.994:17133.7;270.978:41463.9;269.9939:45018.4;265.9953:17394.6;263.02005:65609;258.006533333333:89675;250.0248:67072.9;247.0041:43737.8;244.9986:27588.8;242.983:19621.8;240.040425:307238.5;238.02465:90901.7;226.024866666667:116246.7;225.0168:8…	TRUE	44073	44073	Acifluorfen	5-[2-chloro-4-(trifluoromethyl)phenoxy]-2-nitrobenzoic acid	C1=CC(=C(C=C1C(F)(F)F)Cl)OC2=CC(=C(C=C2)[N+](=O)[O-])C(=O)O	InChI=1S/C14H7ClF3NO5/c15-10-5-7(14(16,17)18)1-4-12(10)24-8-2-3-11(19(22)23)9(6-8)13(20)21/h1-6H,(H,20,21)	NUFNQYOELLVIPL-UHFFFAOYSA-N	C14H7ClF3NO5	360.996485
44093	C[C@H](CS)C(=O)N1CCC[C@H]1C(=O)O	44093	TRUE	44093	FAKRSMQSSFJEIM-RQJHMYQMSA-N	FAKRSMQSSFJEIM	XX861951		TRUE	216.0704:19528;182.0823:118530.5;170.0823:5363;138.0926:7091.3;130.033:4014.7;126.092:2925.6;	FALSE	44093	44093	Captopril	(2S)-1-[(2S)-2-methyl-3-sulfanylpropanoyl]pyrrolidine-2-carboxylic acid	C[C@H](CS)C(=O)N1CCC[C@H]1C(=O)O	InChI=1S/C9H15NO3S/c1-6(5-14)8(11)10-4-2-3-7(10)9(12)13/h6-7,14H,2-5H2,1H3,(H,12,13)/t6-,7+/m1/s1	FAKRSMQSSFJEIM-RQJHMYQMSA-N	C9H15NO3S	217.077265
47445	C1=CC=C(C(=C1)C(=O)NC(=O)NC2=CC=C(C=C2)OC(F)(F)F)Cl	47445	TRUE	47445	XAIPTRIXGHTTNT-UHFFFAOYSA-N	XAIPTRIXGHTTNT	EQX311802.txt		TRUE	314.02:984844.1;201.0282:100483.4;176.0327:8836324.6;154.006525:58536670.5;136.0203:22582.1;132.032966666667:63449.5;111.0007:27840.7;110.0412:1597541.4;107.0377:419431.2;106.0299:102792.3;90.0349333333333:101077.7;84.9906333333333:21048360;78.0349666666667:63630.2;77.9752666666667:27091.2;68.99576:433134.2;	TRUE	47445	47445	Triflumuron	2-chloro-N-[[4-(trifluoromethoxy)phenyl]carbamoyl]benzamide	C1=CC=C(C(=C1)C(=O)NC(=O)NC2=CC=C(C=C2)OC(F)(F)F)Cl	InChI=1S/C15H10ClF3N2O3/c16-12-4-2-1-3-11(12)13(22)21-14(23)20-9-5-7-10(8-6-9)24-15(17,18)19/h1-8H,(H2,20,21,22,23)	XAIPTRIXGHTTNT-UHFFFAOYSA-N	C15H10ClF3N2O3	358.033204
456201	CC(=O)N1CCN(CC1)C2=CC=C(C=C2)OC[C@H]3CO[C@](O3)(CN4C=CN=C4)C5=C(C=C(C=C5)Cl)Cl	456201	TRUE	456201	XMAYWYJOQHXEEK-OZXSUGGESA-N	XMAYWYJOQHXEEK	EQX326201.txt		TRUE	531.156066666667:333445632;529.1423:324330.3;489.145433333333:32196518;463.1195:385804.5;446.1035:1725771.875;421.10795:1381317.5;420.0884:783388.8;378.065866666667:2022280.4;311.03475:1616788.8;282.03205:1786980;281.024266666667:1565732.5;277.15465:788209;276.1469:127890.4;271.0035:150818;269.0249:64526.4;268.0165:792168.6;267.00872:7586183.5;259.14415:1601458.9;255.00862:16406910;254.0009:16900…	TRUE	456201	456201	Xolegel	1-[4-[4-[[(2R,4S)-2-(2,4-dichlorophenyl)-2-(imidazol-1-ylmethyl)-1,3-dioxolan-4-yl]methoxy]phenyl]piperazin-1-yl]ethanone	CC(=O)N1CCN(CC1)C2=CC=C(C=C2)OC[C@H]3CO[C@](O3)(CN4C=CN=C4)C5=C(C=C(C=C5)Cl)Cl	InChI=1S/C26H28Cl2N4O4/c1-19(33)31-10-12-32(13-11-31)21-3-5-22(6-4-21)34-15-23-16-35-26(36-23,17-30-9-8-29-18-30)24-7-2-20(27)14-25(24)28/h2-9,14,18,23H,10-13,15-17H2,1H3/t23-,26-/m0/s1	XMAYWYJOQHXEEK-OZXSUGGESA-N	C26H28Cl2N4O4	530.148761
73342	CN(CC=CC1=CC=CC=C1)CC2=CC=CC3=CC=CC=C32	73342	TRUE	73342	OZGNYLLQHRPOBR-UHFFFAOYSA-N	OZGNYLLQHRPOBR	EQX358101.txt		TRUE	288.1746:444298848;257.1324:3092165;170.096375:43017396;165.0699:3282006.2;146.0964:6315356;143.06025:917677.8;141.0698:474149760;140.061875:1825952.8;139.0541:14447803;133.06475:970115.8;132.057:1194331;126.04635:998823.5;118.0412:602339.1;117.0698:1041123520;116.062:16862318;115.054155555556:683454016;114.04628:2586840.5;113.03845:3939443.5;105.044733333333:2600542.2;102.0464:8529210;98.0151:32…	TRUE	73342	73342	Methyl(naphthalen-1-ylmethyl)(3-phenylprop-2-en-1-yl)amine	N-methyl-N-(naphthalen-1-ylmethyl)-3-phenylprop-2-en-1-amine	CN(CC=CC1=CC=CC=C1)CC2=CC=CC3=CC=CC=C32	InChI=1S/C21H21N/c1-22(16-8-11-18-9-3-2-4-10-18)17-20-14-7-13-19-12-5-6-15-21(19)20/h2-15H,16-17H2,1H3	OZGNYLLQHRPOBR-UHFFFAOYSA-N	C21H21N	287.1674
47866	C1CC1NC2=NC(=NC(=N2)N)N	47866	TRUE	47866	LVQDKIWDGQRHTE-UHFFFAOYSA-N	LVQDKIWDGQRHTE	XX845603		TRUE	167.1039:206684544;150.0775:826622.3;140.093:1145310.1;139.0725:2935127.5;127.0727:814654.5;125.0821:17335174;112.0617:576228.1;110.0461:1230449;108.0556:6498543.5;100.0869:846321;85.0508:32494888;83.0604:8710302;81.0447:459195.2;70.04:448485.8;68.0244:2064966.2;60.0557:19158144;58.0653:2683323;56.0496:890015.8;	TRUE	47866	47866	Cyromazine	2-N-cyclopropyl-1,3,5-triazine-2,4,6-triamine	C1CC1NC2=NC(=NC(=N2)N)N	InChI=1S/C6H10N6/c7-4-10-5(8)12-6(11-4)9-3-1-2-3/h3H,1-2H2,(H5,7,8,9,10,11,12)	LVQDKIWDGQRHTE-UHFFFAOYSA-N	C6H10N6	166.096694
2610	CC1=C(N2C(C(C2=O)NC(=O)C(C3=CC=C(C=C3)O)N)SC1)C(=O)O	2610	TRUE	2610	BOEGTKLJZSQCCD-UHFFFAOYSA-N	BOEGTKLJZSQCCD	EQX366202.txt		TRUE	318.0919:254752.8;301.0656:171544;291.0813:203524.4;284.10455:1585670.8;275.08635:28879.5;274.054466666667:48695.4;272.10435:43433.9;268.085733333333:137623.8;267.0779:33332.2;266.0948:2275.1;258.059466666667:60244.2;257.09335:7318.8;256.1095:19187.3;255.0778:14506.4;253.06205:7685.6;249.034366666667:396012.6;242.08275:9825.2;241.098733333333:58970.1;240.114633333333:250178.4;239.083033333333:296…	TRUE	2610	2610	Oracefal	7-[[2-amino-2-(4-hydroxyphenyl)acetyl]amino]-3-methyl-8-oxo-5-thia-1-azabicyclo[4.2.0]oct-2-ene-2-carboxylic acid	CC1=C(N2C(C(C2=O)NC(=O)C(C3=CC=C(C=C3)O)N)SC1)C(=O)O	InChI=1S/C16H17N3O5S/c1-7-6-25-15-11(14(22)19(15)12(7)16(23)24)18-13(21)10(17)8-2-4-9(20)5-3-8/h2-5,10-11,15,20H,6,17H2,1H3,(H,18,21)(H,23,24)	BOEGTKLJZSQCCD-UHFFFAOYSA-N	C16H17N3O5S	363.088892
49384	CC1=C(C(=CC=C1)C)N(CN2C=CC=N2)C(=O)CCl	49384	TRUE	49384	STEPQTYSZVCJPV-UHFFFAOYSA-N	STEPQTYSZVCJPV	EAX026901.mb		TRUE	278.10545:238;210.0681875:999;134.096557142857:999;133.07595:13;132.080875:19;119.073125:13;118.06515:4;117.05708:5;107.0856:16;106.077625:11;105.069885714286:633;103.0542:38;91.0542666666667:11;79.0543:63;77.03865:16;76.9788454545454:8;	TRUE	49384	49384	Metazachlor	2-chloro-N-(2,6-dimethylphenyl)-N-(pyrazol-1-ylmethyl)acetamide	CC1=C(C(=CC=C1)C)N(CN2C=CC=N2)C(=O)CCl	InChI=1S/C14H16ClN3O/c1-11-5-3-6-12(2)14(11)18(13(19)9-15)10-17-8-4-7-16-17/h3-8H,9-10H2,1-2H3	STEPQTYSZVCJPV-UHFFFAOYSA-N	C14H16ClN3O	277.09819
50248	CSC1=NC2=CC(=C(C=C2N1)Cl)OC3=C(C(=CC=C3)Cl)Cl	50248	TRUE	50248	NQPDXQQQCQDHHW-UHFFFAOYSA-N	NQPDXQQQCQDHHW	EQX321102.txt		TRUE	356.942625:131767432;341.919375:37647508;323.964:118977.9;310.955266666667:1399713.2;309.9471:150956.6;305.942266666667:568656.8;274.97865:566171.2;211.981633333333:23379546;196.958057142857:103933296;179.001775:907577.6;167.0018:131758.8;165.993766666667:3217438;160.9816:59110.1;160.95672:648450.8;152.9862:1164557.2;136.99115:95786.1;130.017225:349791.5;124.98005:51569.9;117.0096:42563.9;113.014…	TRUE	50248	50248	Triclabendazole	6-chloro-5-(2,3-dichlorophenoxy)-2-methylsulfanyl-1H-benzimidazole	CSC1=NC2=CC(=C(C=C2N1)Cl)OC3=C(C(=CC=C3)Cl)Cl	InChI=1S/C14H9Cl3N2OS/c1-21-14-18-9-5-8(16)12(6-10(9)19-14)20-11-4-2-3-7(15)13(11)17/h2-6H,1H3,(H,18,19)	NQPDXQQQCQDHHW-UHFFFAOYSA-N	C14H9Cl3N2OS	357.950117
50465	C(C(=O)O)OC1=NC(=C(C(=C1Cl)N)Cl)F	50465	TRUE	50465	MEFQWPUMEMWTJP-UHFFFAOYSA-N	MEFQWPUMEMWTJP	EAX013402.mb		TRUE	252.958775:472;232.95235:999;216.982028571429:72;194.953258333333:999;188.962325:15;174.94685:355;172.992375:15;158.9765:207;157.96855:824;131.941157142857:999;95.005:999;65.9983666666667:314;	TRUE	50465	50465	Fluroxypyr	2-(4-amino-3,5-dichloro-6-fluoropyridin-2-yl)oxyacetic acid	C(C(=O)O)OC1=NC(=C(C(=C1Cl)N)Cl)F	InChI=1S/C7H5Cl2FN2O3/c8-3-5(11)4(9)7(12-6(3)10)15-1-2(13)14/h1H2,(H2,11,12)(H,13,14)	MEFQWPUMEMWTJP-UHFFFAOYSA-N	C7H5Cl2FN2O3	253.966126
50895	CC(C(=O)O)OC1=CC=C(C=C1)OC2=C(C=C(C=N2)C(F)(F)F)Cl	50895	TRUE	50895	GOCUAJYOYBLQRH-UHFFFAOYSA-N	GOCUAJYOYBLQRH	EQX356202.txt		TRUE	360.0264:391880.9;288.005066666667:969251;280.06:706.9;253.036:2339.8;252.028225:53139.5;242.04405:576.1;232.021733333333:3444.2;224.0334:5389.3;223.9735:2547.2;212.0155:723.7;208.038:1469.9;204.026725:4369.5;197.9945:3874.2;197.02235:3188.1;196.03845:3300.8;195.978228571429:59890.5;184.020675:4172.3;179.98365:19591.3;176.03155:1457.6;175.9722:2058.8;170.02242:11285.4;162.01755:3743.6;156.0257666…	TRUE	50895	50895	Haloxyfop	2-[4-[3-chloro-5-(trifluoromethyl)pyridin-2-yl]oxyphenoxy]propanoic acid	CC(C(=O)O)OC1=CC=C(C=C1)OC2=C(C=C(C=N2)C(F)(F)F)Cl	InChI=1S/C15H11ClF3NO4/c1-8(14(21)22)23-10-2-4-11(5-3-10)24-13-12(16)6-9(7-20-13)15(17,18)19/h2-8H,1H3,(H,21,22)	GOCUAJYOYBLQRH-UHFFFAOYSA-N	C15H11ClF3NO4	361.03287
50897	CCCCOC(=O)C(C)OC1=CC=C(C=C1)OC2=NC=C(C=C2)C(F)(F)F	50897	TRUE	50897	VAIZTNZGPYBOGF-UHFFFAOYSA-N	VAIZTNZGPYBOGF	EQX309301.txt		TRUE	384.14235:563131809.1;338.1369:1860082.9;328.07985:306708684.4;310.0689:4298337.6;282.074266666667:731829202.9;268.05855:543932.2;267.0509:1975069.5;264.063625:5657068.8;262.0683:369861.9;256.058533333333:41372749.1;255.0507:58000730.4;254.07928:151240462.8;254.04296:68536350.1;253.0718:1016928.8;253.0349:1179344.5;240.063233333333:3295854.5;239.055875:2296788;238.0479:150858044.4;237.03965:96428…	TRUE	50897	50897	Fluazifop-butyl	butyl 2-[4-[5-(trifluoromethyl)pyridin-2-yl]oxyphenoxy]propanoate	CCCCOC(=O)C(C)OC1=CC=C(C=C1)OC2=NC=C(C=C2)C(F)(F)F	InChI=1S/C19H20F3NO4/c1-3-4-11-25-18(24)13(2)26-15-6-8-16(9-7-15)27-17-10-5-14(12-23-17)19(20,21)22/h5-10,12-13H,3-4,11H2,1-2H3	VAIZTNZGPYBOGF-UHFFFAOYSA-N	C19H20F3NO4	383.134443
51039	C1C(=C(N2[C@H](S1)[C@@H](C2=O)NC(=O)[C@@H](C3=CC=CC=C3)N)C(=O)O)Cl	51039	TRUE	51039	QYIYFLOTGYLRGG-GPCCPHFNSA-N	QYIYFLOTGYLRGG	EQX306902.txt		TRUE	302.06055:90464.5;286.06565:733974.3;284.05025:2970.1;276.05475:6245.7;270.0469:15932.6;259.0547:4464;258.0703:85778.2;252.0778:94418.8;243.0597:13943.8;242.07595:28855.2;240.0778:11519.5;233.038975:64818.7;226.0991:4162.6;225.057077777778:8330.7;224.082866666667:11863.7;224.0599:1238.6;216.077775:111555.6;215.064733333333:22301.4;214.062175:14770.1;211.98945:4237;209.071966666667:5050.7;208.0878…	TRUE	51039	51039	Cefaclor	(6R,7R)-7-[[(2R)-2-amino-2-phenylacetyl]amino]-3-chloro-8-oxo-5-thia-1-azabicyclo[4.2.0]oct-2-ene-2-carboxylic acid	C1C(=C(N2[C@H](S1)[C@@H](C2=O)NC(=O)[C@@H](C3=CC=CC=C3)N)C(=O)O)Cl	InChI=1S/C15H14ClN3O4S/c16-8-6-24-14-10(13(21)19(14)11(8)15(22)23)18-12(20)9(17)7-4-2-1-3-5-7/h1-5,9-10,14H,6,17H2,(H,18,20)(H,22,23)/t9-,10-,14-/m1/s1	QYIYFLOTGYLRGG-GPCCPHFNSA-N	C15H14ClN3O4S	367.039355
51369	CC1=C(C(=CC=C1)C)N(C(C)C(=O)OC)C(=O)CC2=CC=CC=C2	51369	TRUE	51369	CJPQIRJHIZUAQP-UHFFFAOYSA-N	CJPQIRJHIZUAQP	EQX303501.txt		TRUE	326.1756:190128688.7;294.149:359930443.1;266.15405:141801709.8;211.1361:502095.2;208.1334:252963502.9;196.112033333333:1202861.3;148.112183333333:474504927.3;146.096466666667:2691209.5;134.0962:387619.1;133.08875:24994665.7;132.080933333333:5430624.6;131.085666666667:4789438.6;131.073:429374.8;129.06985:1010948.6;123.0804:950801.2;122.09642:12138247.9;121.088583333333:205621033.2;120.080816666667…	TRUE	51369	51369	Benalaxyl	methyl 2-(2,6-dimethyl-N-(2-phenylacetyl)anilino)propanoate	CC1=C(C(=CC=C1)C)N(C(C)C(=O)OC)C(=O)CC2=CC=CC=C2	InChI=1S/C20H23NO3/c1-14-9-8-10-15(2)19(14)21(16(3)20(23)24-4)18(22)13-17-11-6-5-7-12-17/h5-12,16H,13H2,1-4H3	CJPQIRJHIZUAQP-UHFFFAOYSA-N	C20H23NO3	325.167794
51605	CCOC(=O)NCCOC1=CC=C(C=C1)OC2=CC=CC=C2	51605	TRUE	51605	HJUFTIJOISQSKQ-UHFFFAOYSA-N	HJUFTIJOISQSKQ	EAX294001.mb		TRUE	302.1387:999;258.1487:4;256.096855555556:696;238.086116666667:3;230.11758:6;213.091014285714:9;213.054588888889:22;211.07525:15;198.06725:1;197.0597:1;195.08052:5;193.0755:1;187.075366666667:5;186.06754:23;185.096466666667:3;185.05959:12;183.0803125:10;181.0647:2;177.06985:2;176.062:4;170.072625:2;169.0646875:6;168.0568:6;167.085466666667:4;166.0775:1;165.069828571429:11;163.062816666667:13;158.0…	TRUE	51605	51605	Fenoxycarb	ethyl N-[2-(4-phenoxyphenoxy)ethyl]carbamate	CCOC(=O)NCCOC1=CC=C(C=C1)OC2=CC=CC=C2	InChI=1S/C17H19NO4/c1-2-20-17(19)18-12-13-21-14-8-10-16(11-9-14)22-15-6-4-3-5-7-15/h3-11H,2,12-13H2,1H3,(H,18,19)	HJUFTIJOISQSKQ-UHFFFAOYSA-N	C17H19NO4	301.131408
52999	CC1=NC(=NC(=N1)OC)NC(=O)NS(=O)(=O)C2=CC=CC=C2C(=O)OC	52999	TRUE	52999	RSMUVYRMZCOLBH-UHFFFAOYSA-N	RSMUVYRMZCOLBH	EAX012802.mb		TRUE	380.06745:138;214.018166666667:222;181.991975:691;139.062771428571:999;125.0472:153;124.039175:40;109.051985714286:44;107.0365:999;82.0411875:102;66.0099:504;65.01455:238;	TRUE	52999	52999	Metsulfuron-methyl	methyl 2-[(4-methoxy-6-methyl-1,3,5-triazin-2-yl)carbamoylsulfamoyl]benzoate	CC1=NC(=NC(=N1)OC)NC(=O)NS(=O)(=O)C2=CC=CC=C2C(=O)OC	InChI=1S/C14H15N5O6S/c1-8-15-12(18-14(16-8)25-3)17-13(21)19-26(22,23)10-7-5-4-6-9(10)11(20)24-2/h4-7H,1-3H3,(H2,15,16,17,18,19,21)	RSMUVYRMZCOLBH-UHFFFAOYSA-N	C14H15N5O6S	381.074304
53174	CCCS(=O)(=O)C1=CC2=C(C=C1)N=C(N2)NC(=O)OC	53174	TRUE	53174	CLSJYOLYMZNKJB-UHFFFAOYSA-N	CLSJYOLYMZNKJB	EQX364702.txt		TRUE	296.070866666667:21175478;264.04478:25504266;253.0157:50438.5;221.9977:483650;220.99005:3295902.5;206.0031:15889.8;205.04915:20805.1;204.9946:9882.3;192.0417:41609;189.054225:290367;189.0181:74221.4;188.010125:57270.2;174.030533333333:32429;173.02295:1071849.4;165.0542:22709.5;164.0105:6716.2;162.031:36761.1;161.02302:176045.4;160.0152:2074459.2;158.035916666667:999613.1;157.028014285714:9038970;…	TRUE	53174	53174	Albendazole sulfone	methyl N-(6-propylsulfonyl-1H-benzimidazol-2-yl)carbamate	CCCS(=O)(=O)C1=CC2=C(C=C1)N=C(N2)NC(=O)OC	InChI=1S/C12H15N3O4S/c1-3-6-20(17,18)8-4-5-9-10(7-8)14-11(13-9)15-12(16)19-2/h4-5,7H,3,6H2,1-2H3,(H2,13,14,15,16)	CLSJYOLYMZNKJB-UHFFFAOYSA-N	C12H15N3O4S	297.078327
53232	CC[C@H](C)C(=O)O[C@H]1C[C@H](C=C2[C@H]1[C@H]([C@H](C=C2)C)CC[C@@H]3C[C@H](CC(=O)O3)O)C	53232	TRUE	53232	PCZOHLXUXFIOCF-BXMDZJJMSA-N	PCZOHLXUXFIOCF	EQX313901.txt		TRUE	321.2058:753862.5324;303.1954:16826711.8;285.185066666667:53087207.4;267.1744:22285960.9;257.1537:214783.7;249.163825:8892737.6;243.174475:35114911.6;239.179475:7561916.5;239.143166666667:679325.2;234.1404:815145;229.1224:1290040;225.163666666667:29419931.3;223.148166666667:5814861.6;221.1324:708684.2;220.124766666667:199604.6;219.11695:619336.1;215.179525:1541944.6;213.1638:403319.1;211.148:2547…	TRUE	53232	53232	Lovastatin	[(1S,3R,7S,8S,8aR)-8-[2-[(2R,4R)-4-hydroxy-6-oxooxan-2-yl]ethyl]-3,7-dimethyl-1,2,3,7,8,8a-hexahydronaphthalen-1-yl] (2S)-2-methylbutanoate	CC[C@H](C)C(=O)O[C@H]1C[C@H](C=C2[C@H]1[C@H]([C@H](C=C2)C)CC[C@@H]3C[C@H](CC(=O)O3)O)C	InChI=1S/C24H36O5/c1-5-15(3)24(27)29-21-11-14(2)10-17-7-6-16(4)20(23(17)21)9-8-19-12-18(25)13-22(26)28-19/h6-7,10,14-16,18-21,23,25H,5,8-9,11-13H2,1-4H3/t14-,15-,16-,18+,19+,20-,21-,23-/m0/s1	PCZOHLXUXFIOCF-BXMDZJJMSA-N	C24H36O5	404.256274
53735	CC1=C(C(=CC=C1)C)N(C(=O)COC)N2CCOC2=O	53735	TRUE	53735	UWVQIROCRJWDKL-UHFFFAOYSA-N	UWVQIROCRJWDKL	EQX310001.txt		TRUE	219.11308:793016157.4;207.113:457223.9;204.089366666667:397464.7;192.1021:15658856.5;191.09418:19098739.7;189.1025:1770644.5;176.094375:2053796.4;175.122966666667:2972031.2;175.086666666667:444900.1;165.114975:1601948.1;164.10704:9781083.5;161.07115:358648.4;160.09966:4944756.7;160.07585:9404589.6;159.091766666667:1638244.2;149.083633333333:703653.3;149.023516666667:4004741.4;148.112233333333:150…	TRUE	53735	53735	Oxadixyl	N-(2,6-dimethylphenyl)-2-methoxy-N-(2-oxo-1,3-oxazolidin-3-yl)acetamide	CC1=C(C(=CC=C1)C)N(C(=O)COC)N2CCOC2=O	InChI=1S/C14H18N2O4/c1-10-5-4-6-11(2)13(10)16(12(17)9-19-3)15-7-8-20-14(15)18/h4-6H,7-9H2,1-3H3	UWVQIROCRJWDKL-UHFFFAOYSA-N	C14H18N2O4	278.126657
54454	CCC(C)(C)C(=O)O[C@H]1C[C@H](C=C2[C@H]1[C@H]([C@H](C=C2)C)CC[C@@H]3C[C@H](CC(=O)O3)O)C	54454	TRUE	54454	RYMZZMVNJRMUDD-HGQWONQESA-N	RYMZZMVNJRMUDD	EQX314401.txt		TRUE	303.19495:13373307.3;285.1846:38581531.9;267.173933333333:16997607.4;257.15355:415427.9;249.1635:6890919.2;243.174225:27130981.8;241.15835:321813.6;239.17915:5673785.8;239.143166666667:617130.7;234.140075:726791.8;229.122025:1202339.4;225.1635:23803822.2;223.14786:4771398.6;221.132075:483353.7;220.124766666667:166200.7;219.11645:559788.2;217.122033333333:123425.5;215.17925:1370516.7;215.10685:109…	TRUE	54454	54454	Simvastatin	[(1S,3R,7S,8S,8aR)-8-[2-[(2R,4R)-4-hydroxy-6-oxooxan-2-yl]ethyl]-3,7-dimethyl-1,2,3,7,8,8a-hexahydronaphthalen-1-yl] 2,2-dimethylbutanoate	CCC(C)(C)C(=O)O[C@H]1C[C@H](C=C2[C@H]1[C@H]([C@H](C=C2)C)CC[C@@H]3C[C@H](CC(=O)O3)O)C	InChI=1S/C25H38O5/c1-6-25(4,5)24(28)30-21-12-15(2)11-17-8-7-16(3)20(23(17)21)10-9-19-13-18(26)14-22(27)29-19/h7-8,11,15-16,18-21,23,26H,6,9-10,12-14H2,1-5H3/t15-,16-,18+,19+,20-,21-,23-/m0/s1	RYMZZMVNJRMUDD-HGQWONQESA-N	C25H38O5	418.271924
54687	CC[C@H](C)C(=O)O[C@H]1C[C@@H](C=C2[C@H]1[C@H]([C@H](C=C2)C)CC[C@H](C[C@H](CC(=O)O)O)O)O	54687	TRUE	54687	TUZYXOIXSAXUGO-PZAWKZKUSA-N	TUZYXOIXSAXUGO	EAX285902.mb		TRUE	423.238425:999;321.170383333333:768;303.1599:999;285.1496:39;267.13885:2;241.15945:2;225.12815:3;199.11265:27;143.08665:15;141.0709:120;101.0607:999;85.0295666666667:207;59.0138666666667:448;	TRUE	54687	54687	Pravastatin	(3R,5R)-7-[(1S,2S,6S,8S,8aR)-6-hydroxy-2-methyl-8-[(2S)-2-methylbutanoyl]oxy-1,2,6,7,8,8a-hexahydronaphthalen-1-yl]-3,5-dihydroxyheptanoic acid	CC[C@H](C)C(=O)O[C@H]1C[C@@H](C=C2[C@H]1[C@H]([C@H](C=C2)C)CC[C@H](C[C@H](CC(=O)O)O)O)O	InChI=1S/C23H36O7/c1-4-13(2)23(29)30-20-11-17(25)9-15-6-5-14(3)19(22(15)20)8-7-16(24)10-18(26)12-21(27)28/h5-6,9,13-14,16-20,22,24-26H,4,7-8,10-12H2,1-3H3,(H,27,28)/t13-,14-,16+,17+,18+,19-,20-,22-/m0/s1	TUZYXOIXSAXUGO-PZAWKZKUSA-N	C23H36O7	424.246104
54739	CC(C)C1(C(=O)NC(=N1)C2=NC3=CC=CC=C3C=C2C(=O)O)C	54739	TRUE	54739	CABMTIJINOIHOD-UHFFFAOYSA-N	CABMTIJINOIHOD	EQX371102.txt		TRUE	310.1202:2972035.2;266.129933333333:15178968;251.106375:316208.2;236.08274:472327;225.1035:123324.7;224.083:202925.5;223.075233333333:12757591;222.067333333333:1181083.2;208.0516:779537.4;195.0566:8541.8;183.0564:54627.7;168.0568:2796.6;155.0619:2418.3;153.045933333333:7567.5;137.072:15455.3;128.0506:3655.2;65.9985:7498.7;	TRUE	54739	54739	Imazaquin	2-(4-methyl-5-oxo-4-propan-2-yl-1H-imidazol-2-yl)quinoline-3-carboxylic acid	CC(C)C1(C(=O)NC(=N1)C2=NC3=CC=CC=C3C=C2C(=O)O)C	InChI=1S/C17H17N3O3/c1-9(2)17(3)16(23)19-14(20-17)13-11(15(21)22)8-10-6-4-5-7-12(10)18-13/h4-9H,1-3H3,(H,21,22)(H,19,20,23)	CABMTIJINOIHOD-UHFFFAOYSA-N	C17H17N3O3	311.126991
54778	CC1(CON(C1=O)CC2=CC=CC=C2Cl)C	54778	TRUE	54778	KIEDNEWSYUYDSN-UHFFFAOYSA-N	KIEDNEWSYUYDSN	EAX013901.mb		TRUE	240.07885:999;140.02615:17;128.0705625:172;125.01525:999;114.054966666667:9;100.075783333333:24;98.99962:48;90.04635:26;89.0385727272727:96;73.0648333333333:3;65.0386:3;63.0229:3;	TRUE	54778	54778	Clomazone	2-[(2-chlorophenyl)methyl]-4,4-dimethyl-1,2-oxazolidin-3-one	CC1(CON(C1=O)CC2=CC=CC=C2Cl)C	InChI=1S/C12H14ClNO2/c1-12(2)8-16-14(11(12)15)7-9-5-3-4-6-10(9)13/h3-6H,7-8H2,1-2H3	KIEDNEWSYUYDSN-UHFFFAOYSA-N	C12H14ClNO2	239.071306
54841	CC1=CC=CC=C1O[C@H](CCNC)C2=CC=CC=C2	54841	TRUE	54841	VHGCDTVCOLNTBX-QGZVFWFLSA-N	VHGCDTVCOLNTBX	EAX284601.mb		TRUE	256.169783333333:999;197.09575:845;182.07264:468;154.0777:170;148.11216:999;147.080544444444:999;121.064857142857:999;117.06988:999;115.054033333333:254;91.05426:994;	TRUE	54841	54841	Atomoxetine	(3R)-N-methyl-3-(2-methylphenoxy)-3-phenylpropan-1-amine	CC1=CC=CC=C1O[C@H](CCNC)C2=CC=CC=C2	InChI=1S/C17H21NO/c1-14-8-6-7-11-16(14)19-17(12-13-18-2)15-9-4-3-5-10-15/h3-11,17-18H,12-13H2,1-2H3/t17-/m1/s1	VHGCDTVCOLNTBX-QGZVFWFLSA-N	C17H21NO	255.162314
55891	CCC(=O)OC(C(C)C)OP(=O)(CCCCC1=CC=CC=C1)CC(=O)N2C[C@@H](C[C@H]2C(=O)O)C3CCCCC3	55891	TRUE	55891	BIDNLKIUORFRQP-FKDWWROVSA-N	BIDNLKIUORFRQP	EQX332402.txt		TRUE	490.2362:94767.1;434.21045:528683.4;416.1997:51902500;390.2206:102810.3;372.2097:4629408.5;330.199133333333:299119;293.09475:1534472.5;291.1153:83727.3;249.1048:101982.1;240.11585:396695.8;237.068633333333:1088223.6;221.0737:111942.9;220.134183333333:69946408;218.1192:18014.3;213.068733333333:3096182.8;198.1054:283268.1;196.134266666667:1566374;195.05812:1079866.4;192.139433333333:104637;179.0632…	TRUE	55891	55891	(4S)-4-Cyclohexyl-1-({[2-methyl-1-(propanoyloxy)propoxy](4-phenylbutyl)phosphoryl}acetyl)-L-proline	(2S,4S)-4-cyclohexyl-1-[2-[(2-methyl-1-propanoyloxypropoxy)-(4-phenylbutyl)phosphoryl]acetyl]pyrrolidine-2-carboxylic acid	CCC(=O)OC(C(C)C)OP(=O)(CCCCC1=CC=CC=C1)CC(=O)N2C[C@@H](C[C@H]2C(=O)O)C3CCCCC3	InChI=1S/C30H46NO7P/c1-4-28(33)37-30(22(2)3)38-39(36,18-12-11-15-23-13-7-5-8-14-23)21-27(32)31-20-25(19-26(31)29(34)35)24-16-9-6-10-17-24/h5,7-8,13-14,22,24-26,30H,4,6,9-12,15-21H2,1-3H3,(H,34,35)/t25-,26+,30?,39?/m1/s1	BIDNLKIUORFRQP-FKDWWROVSA-N	C30H46NO7P	563.30119
56206	CN1CCN(CC1)C2=C(C=C3C(=C2)N(C=C(C3=O)C(=O)O)C4=CC=C(C=C4)F)F	56206	TRUE	56206	NOCJXYPHIIZEHN-UHFFFAOYSA-N	NOCJXYPHIIZEHN	EQX366601.txt		TRUE	402.1501:115347.9;401.1501:144229.2;400.14662:181831408;382.1363:45252856;380.141:932385.3;367.11275:162009.4;362.1301:1979667.4;356.157:79071984;354.1232:3199647.5;353.0975:190469.6;352.09746:668980.5;346.09825:103043.1;343.0892:684929;339.11795:1061420.8;339.081533333333:1633549.8;338.1468:467217.1;338.11005:46284.7;338.07395:250359;336.150833333333:1555879.8;336.078033333333:354706.8;335.0832:…	TRUE	56206	56206	Difloxacin	6-fluoro-1-(4-fluorophenyl)-7-(4-methylpiperazin-1-yl)-4-oxoquinoline-3-carboxylic acid	CN1CCN(CC1)C2=C(C=C3C(=C2)N(C=C(C3=O)C(=O)O)C4=CC=C(C=C4)F)F	InChI=1S/C21H19F2N3O3/c1-24-6-8-25(9-7-24)19-11-18-15(10-17(19)23)20(27)16(21(28)29)12-26(18)14-4-2-13(22)3-5-14/h2-5,10-12H,6-9H2,1H3,(H,28,29)	NOCJXYPHIIZEHN-UHFFFAOYSA-N	C21H19F2N3O3	399.139448
56208	C1CN(CCN1)C2=C(C=C3C(=C2)N(C=C(C3=O)C(=O)O)C4=CC=C(C=C4)F)F	56208	TRUE	56208	XBHBWNFJWIASRO-UHFFFAOYSA-N	XBHBWNFJWIASRO	EQX362001.txt		TRUE	386.1311:125820712;368.12044:20365064;366.125175:3355316.8;352.1086:51215.2;348.114366666667:2925438;343.08895:379263.6;342.141325:48610460;340.12585:1275854.2;340.09035:49600;338.093425:1946578;329.073166666667:354961.5;325.11515:329204.7;325.07872:545708.8;324.130566666667:406235.8;323.08285:51669.9;322.135133333333:6897565;321.128:117077.8;320.1194:1270398.1;320.083025:2348792;319.1121:149487;…	TRUE	56208	56208	Sarafloxacin	6-fluoro-1-(4-fluorophenyl)-4-oxo-7-piperazin-1-ylquinoline-3-carboxylic acid	C1CN(CCN1)C2=C(C=C3C(=C2)N(C=C(C3=O)C(=O)O)C4=CC=C(C=C4)F)F	InChI=1S/C20H17F2N3O3/c21-12-1-3-13(4-2-12)25-11-15(20(27)28)19(26)14-9-16(22)18(10-17(14)25)24-7-5-23-6-8-24/h1-4,9-11,23H,5-8H2,(H,27,28)	XBHBWNFJWIASRO-UHFFFAOYSA-N	C20H17F2N3O3	385.123798
57363	C[C@]12CC[C@H]3[C@H]([C@@H]1CC[C@@H]2C(=O)NC(C)(C)C)CC[C@@H]4[C@@]3(C=CC(=O)N4)C	57363	TRUE	57363	DBEPLOCGEIEOCV-WSBQPABSSA-N	DBEPLOCGEIEOCV	UFX411501.txt		TRUE	373.285066666667:3924795.5;358.26145:13571.6;357.254066666667:54445.6;356.27725:49626;355.2746:645182.2;345.29125:24809.4;331.2744:65411.5;317.222566666667:249441.8;306.2622:412646.4;305.2587:9070230;300.1961:65013.6;299.212225:68617.4;288.2326:38635.2;283.169166666667:98703.8;282.185266666667:108727.5;281.20145:20053.2;276.23235:13876.4;274.216633333333:205365.6;272.200866666667:167267.8;265.158…	TRUE	57363	57363	Finasteride	(1S,3aS,3bS,5aR,9aR,9bS,11aS)-N-tert-butyl-9a,11a-dimethyl-7-oxo-1,2,3,3a,3b,4,5,5a,6,9b,10,11-dodecahydroindeno[5,4-f]quinoline-1-carboxamide	C[C@]12CC[C@H]3[C@H]([C@@H]1CC[C@@H]2C(=O)NC(C)(C)C)CC[C@@H]4[C@@]3(C=CC(=O)N4)C	InChI=1S/C23H36N2O2/c1-21(2,3)25-20(27)17-8-7-15-14-6-9-18-23(5,13-11-19(26)24-18)16(14)10-12-22(15,17)4/h11,13-18H,6-10,12H2,1-5H3,(H,24,26)(H,25,27)/t14-,15-,16-,17+,18+,22-,23+/m0/s1	DBEPLOCGEIEOCV-WSBQPABSSA-N	C23H36N2O2	372.277678
60198	C[C@]12CC[C@H]3[C@H]([C@@H]1CCC2=O)CC(=C)C4=CC(=O)C=C[C@]34C	60198	TRUE	60198	BFYIZQONLCFLEV-DAELLWKTSA-N	BFYIZQONLCFLEV	EAX066101.mb		TRUE	297.184916666667:999;279.174275:999;264.150533333333:40;261.1636:17;255.17438:28;255.1378:22;253.158583333333:108;251.14284:46;239.142757142857:90;237.127185714286:67;227.143:12;225.12765:30;223.1119:89;215.10695:13;211.11145:58;209.096225:73;201.127557142857:115;199.111475:78;197.095957142857:63;189.1274:70;187.111528571429:131;185.095975:249;177.1271:17;175.11172:23;175.0749:44;173.09603:148;17…	TRUE	60198	60198	Exemestane	(8R,9S,10R,13S,14S)-10,13-dimethyl-6-methylidene-7,8,9,11,12,14,15,16-octahydrocyclopenta[a]phenanthrene-3,17-dione	C[C@]12CC[C@H]3[C@H]([C@@H]1CCC2=O)CC(=C)C4=CC(=O)C=C[C@]34C	InChI=1S/C20H24O2/c1-12-10-14-15-4-5-18(22)20(15,3)9-7-16(14)19(2)8-6-13(21)11-17(12)19/h6,8,11,14-16H,1,4-5,7,9-10H2,2-3H3/t14-,15-,16-,19+,20-/m0/s1	BFYIZQONLCFLEV-DAELLWKTSA-N	C20H24O2	296.17763
2806	COC(=O)C(C1=CC=CC=C1Cl)N2CCC3=C(C2)C=CS3	2806	TRUE	2806	GKTWGGQPFAXNFI-UHFFFAOYSA-N	GKTWGGQPFAXNFI	XX853101		TRUE	322.0664:192698160;262.0456:958390.5;212.0473:140817360;201.0312:836406.1;184.0524:130980240;183.0208:43090784;155.0258:70739920;154.0418:5549820.5;152.0261:59985092;148.0519:566866.8;139.045:922079.5;138.0374:724965.8;125.0416:1011235.9;125.0152:19793064;123.0262:307239.8;111.0262:1660067.8;105.0334:742217;91.0542:1224158.9;	TRUE	2806	2806	Clopidogrelum	methyl 2-(2-chlorophenyl)-2-(6,7-dihydro-4H-thieno[3,2-c]pyridin-5-yl)acetate	COC(=O)C(C1=CC=CC=C1Cl)N2CCC3=C(C2)C=CS3	InChI=1S/C16H16ClNO2S/c1-20-16(19)15(12-4-2-3-5-13(12)17)18-8-6-14-11(10-18)7-9-21-14/h2-5,7,9,15H,6,8,10H2,1H3	GKTWGGQPFAXNFI-UHFFFAOYSA-N	C16H16ClNO2S	321.059028
60651	CN1CCN(CC1)C2=C(C=C3C4=C2OCN(N4C=C(C3=O)C(=O)O)C)F	60651	TRUE	60651	BPFYOAJNDMUVBL-UHFFFAOYSA-N	BPFYOAJNDMUVBL	EQX368901.txt		TRUE	364.1486:219923.8;363.145975:168911296;345.1357:8396538;320.1041:22249646;302.093566666667:452965.7;287.07:800472.6;277.061875:5074153;276.1144:3854760;274.09855:363837.6;274.062:394534.6;272.04645:421475.8;262.0387:69979.3;261.090866666667:439685.3;259.07515:126444.5;259.051066666667:331765.3;254.055766666667:132590.1;250.0515:76305.9;249.03064:1028328.3;248.03525:208894.8;247.0511:78846.2;244.0…	TRUE	60651	60651	Marbofloxacin	7-fluoro-2-methyl-6-(4-methylpiperazin-1-yl)-10-oxo-4-oxa-1,2-diazatricyclo[7.3.1.05,13]trideca-5(13),6,8,11-tetraene-11-carboxylic acid	CN1CCN(CC1)C2=C(C=C3C4=C2OCN(N4C=C(C3=O)C(=O)O)C)F	InChI=1S/C17H19FN4O4/c1-19-3-5-21(6-4-19)14-12(18)7-10-13-16(14)26-9-20(2)22(13)8-11(15(10)23)17(24)25/h7-8H,3-6,9H2,1-2H3,(H,24,25)	BPFYOAJNDMUVBL-UHFFFAOYSA-N	C17H19FN4O4	362.139033
60750	C1=CN(C(=O)N=C1N)[C@H]2C([C@@H]([C@H](O2)CO)O)(F)F	60750	TRUE	60750	SDUQYLNIPVEERB-QPPQHZFASA-N	SDUQYLNIPVEERB	EAX260302.mb		TRUE	262.0647:673;242.0583:233;222.052175:202;219.0587:999;194.0572:20;192.0417:12;179.046233333333:494;151.03115:360;149.035614285714:825;139.031:204;129.027:567;111.00885:51;110.035975:999;109.02069:999;89.0145666666667:219;65.0147:514;	TRUE	60750	60750	Gemcitabine	4-amino-1-[(2R,4R,5R)-3,3-difluoro-4-hydroxy-5-(hydroxymethyl)oxolan-2-yl]pyrimidin-2-one	C1=CN(C(=O)N=C1N)[C@H]2C([C@@H]([C@H](O2)CO)O)(F)F	InChI=1S/C9H11F2N3O4/c10-9(11)6(16)4(3-15)18-7(9)14-2-1-5(12)13-8(14)17/h1-2,4,6-7,15-16H,3H2,(H2,12,13,17)/t4-,6-,7-/m1/s1	SDUQYLNIPVEERB-QPPQHZFASA-N	C9H11F2N3O4	263.071762
60823	CC(C)C1=C(C(=C(N1CC[C@H](C[C@H](CC(=O)O)O)O)C2=CC=C(C=C2)F)C3=CC=CC=C3)C(=O)NC4=CC=CC=C4	60823	TRUE	60823	XUKUURHRXDUEBC-KAYWLYCHSA-N	XUKUURHRXDUEBC	EAX281002.mb		TRUE	557.2464:999;539.23395:31;521.2242:241;495.2453:32;479.21355:258;477.2343:24;453.19845:999;397.172233333333:999;278.13515:999;262.1042:999;92.0505166666667:293;85.02935:124;59.013825:90;	TRUE	60823	60823	Atorvastatin	(3R,5R)-7-[2-(4-fluorophenyl)-3-phenyl-4-(phenylcarbamoyl)-5-propan-2-ylpyrrol-1-yl]-3,5-dihydroxyheptanoic acid	CC(C)C1=C(C(=C(N1CC[C@H](C[C@H](CC(=O)O)O)O)C2=CC=C(C=C2)F)C3=CC=CC=C3)C(=O)NC4=CC=CC=C4	InChI=1S/C33H35FN2O5/c1-21(2)31-30(33(41)35-25-11-7-4-8-12-25)29(22-9-5-3-6-10-22)32(23-13-15-24(34)16-14-23)36(31)18-17-26(37)19-27(38)20-28(39)40/h3-16,21,26-27,37-38H,17-20H2,1-2H3,(H,35,41)(H,39,40)/t26-,27-/m1/s1	XUKUURHRXDUEBC-KAYWLYCHSA-N	C33H35FN2O5	558.253
60835	CNCC[C@@H](C1=CC=CS1)OC2=CC=CC3=CC=CC=C32	60835	TRUE	60835	ZEUITGRIYCTCEM-KRWDZBQOSA-N	ZEUITGRIYCTCEM	XX850903		TRUE	298.1262:5150466;267.0836:409957.4;239.0524:96508.6;183.0805:921504.9;165.0696:77542.2;157.0649:662022.8;155.0858:349246.1;154.0687:580497.1;129.0698:198772.6;124.0341:275407.2;123.0263:640954.5;97.0107:208272.2;	TRUE	60835	60835	Duloxetine	(3S)-N-methyl-3-naphthalen-1-yloxy-3-thiophen-2-ylpropan-1-amine	CNCC[C@@H](C1=CC=CS1)OC2=CC=CC3=CC=CC=C32	InChI=1S/C18H19NOS/c1-19-12-11-17(18-10-5-13-21-18)20-16-9-4-7-14-6-2-3-8-15(14)16/h2-10,13,17,19H,11-12H2,1H3/t17-/m0/s1	ZEUITGRIYCTCEM-KRWDZBQOSA-N	C18H19NOS	297.118735
60846	CCCCC(=O)N(CC1=CC=C(C=C1)C2=CC=CC=C2C3=NNN=N3)[C@@H](C(C)C)C(=O)O	60846	TRUE	60846	ACWBQPMHZXGDFX-QFIPXVFZSA-N	ACWBQPMHZXGDFX	EAX258302.mb		TRUE	434.2198:999;416.2086:22;406.21315:9;391.2018:189;390.229833333333:34;362.22295:5;350.159777777778:999;332.19825:24;322.15565:3;307.145416666667:69;304.156325:240;294.1496:28;276.15042:92;248.144866666667:23;235.098733333333:145;207.093:92;206.0853:78;200.1295:16;195.045233333333:85;193.066:135;192.081785714286:148;179.086690909091:999;178.078928571429:284;156.139542857143:108;141.1284:116;116.07…	TRUE	60846	60846	Valsartan	(2S)-3-methyl-2-[pentanoyl-[[4-[2-(2H-tetrazol-5-yl)phenyl]phenyl]methyl]amino]butanoic acid	CCCCC(=O)N(CC1=CC=C(C=C1)C2=CC=CC=C2C3=NNN=N3)[C@@H](C(C)C)C(=O)O	InChI=1S/C24H29N5O3/c1-4-5-10-21(30)29(22(16(2)3)24(31)32)15-17-11-13-18(14-12-17)19-8-6-7-9-20(19)23-25-27-28-26-23/h6-9,11-14,16,22H,4-5,10,15H2,1-3H3,(H,31,32)(H,25,26,27,28)/t22-/m0/s1	ACWBQPMHZXGDFX-QFIPXVFZSA-N	C24H29N5O3	435.22704
60854	C1CN(CCN1CCC2=C(C=C3C(=C2)CC(=O)N3)Cl)C4=NSC5=CC=CC=C54	60854	TRUE	60854	MVWVFYHBGMAFLY-UHFFFAOYSA-N	MVWVFYHBGMAFLY	XX852903		TRUE	413.1199:55263604;411.104:278927.4;237.0789:772085.2;232.0903:418099.1;220.0904:2086562.8;217.0671:163217.5;205.0795:700959.1;203.0639:451811.4;201.1021:126967.5;194.0368:65251332;177.0481:10394158;166.0418:9942154;159.0679:12369083;158.0601:1365240.4;151.0313:313326.9;150.0374:278409.7;139.0309:309869.5;136.0215:580372.2;131.073:1574049.6;130.0651:1262934.2;109.0105:101514.7;103.0541:236738;	TRUE	60854	60854	Ziprasidone	5-[2-[4-(1,2-benzothiazol-3-yl)piperazin-1-yl]ethyl]-6-chloro-1,3-dihydroindol-2-one	C1CN(CCN1CCC2=C(C=C3C(=C2)CC(=O)N3)Cl)C4=NSC5=CC=CC=C54	InChI=1S/C21H21ClN4OS/c22-17-13-18-15(12-20(27)23-18)11-14(17)5-6-25-7-9-26(10-8-25)21-16-3-1-2-4-19(16)28-24-21/h1-4,11,13H,5-10,12H2,(H,23,27)	MVWVFYHBGMAFLY-UHFFFAOYSA-N	C21H21ClN4OS	412.11246
60877	C1[C@H](O[C@H](S1)CO)N2C=C(C(=NC2=O)N)F	60877	TRUE	60877	XQSPYNMVSIKCOC-NTSWFWBYSA-N	XQSPYNMVSIKCOC	EQX310602.txt		TRUE	218.0311:2820.9;216.0385:5216.3;186.014266666667:160601.4;170.037025:46492.3;166.00792:75002.8;158.01932:1461.1;152.0265:722259;143.00842:14772.2;142.04195:2500;140.026775:1504.1;138.997075:8334;138.01294:10414.1;134.03595:1250.8;133.028033333333:1275.9;132.0203:79826.5;128.02668:13613.2;123.0023:10309.2;122.036066666667:1299.6;121.9944:1496.1;115.0209:5469.5;112.0318:2951.8;111.0023:15187.6;110.…	TRUE	60877	60877	Emtricitabine	4-amino-5-fluoro-1-[(2R,5S)-2-(hydroxymethyl)-1,3-oxathiolan-5-yl]pyrimidin-2-one	C1[C@H](O[C@H](S1)CO)N2C=C(C(=NC2=O)N)F	InChI=1S/C8H10FN3O3S/c9-4-1-12(8(14)11-7(4)10)5-3-16-6(2-13)15-5/h1,5-6,13H,2-3H2,(H2,10,11,14)/t5-,6+/m0/s1	XQSPYNMVSIKCOC-NTSWFWBYSA-N	C8H10FN3O3S	247.042691
60953	CCCCCOC(=O)NC1=NC(=O)N(C=C1F)[C@H]2[C@@H]([C@@H]([C@H](O2)C)O)O	60953	TRUE	60953	GAGWJHPBXLXJQN-UORFTKCHSA-N	GAGWJHPBXLXJQN	EQX284502.txt		TRUE	358.14195:70278178.2;315.1363:34122;284.105133333333:1566417.6;242.0946:1495439.7;241.0989:265295.5;221.09315:1093077.9;209.09325:34180.3;201.1045:28587.4;199.08875:1324599.3;196.0164:482175.4;179.08255:144337.8;176.009866666667:238376.5;170.0134:52869.9;168.02185:88402.4;164.0102:123121;163.015:33248.7;156.0214:133566.4;155.082633333333:741424;154.0058:33128767.8;153.010583333333:4588480.3;151.0…	TRUE	60953	60953	Capecitabine	pentyl N-[1-[(2R,3R,4S,5R)-3,4-dihydroxy-5-methyloxolan-2-yl]-5-fluoro-2-oxopyrimidin-4-yl]carbamate	CCCCCOC(=O)NC1=NC(=O)N(C=C1F)[C@H]2[C@@H]([C@@H]([C@H](O2)C)O)O	InChI=1S/C15H22FN3O6/c1-3-4-5-6-24-15(23)18-12-9(16)7-19(14(22)17-12)13-11(21)10(20)8(2)25-13/h7-8,10-11,13,20-21H,3-6H2,1-2H3,(H,17,18,22,23)/t8-,10-,11-,13-/m1/s1	GAGWJHPBXLXJQN-UORFTKCHSA-N	C15H22FN3O6	359.149264
60961	C1=NC(=C2C(=N1)N(C=N2)[C@H]3[C@@H]([C@@H]([C@H](O3)CO)O)O)N	60961	TRUE	60961	OIRDTQYFTABQOQ-KQYNXXCUSA-N	OIRDTQYFTABQOQ	EQX330402.txt		TRUE	266.0894:162352.8;134.0472:1284925.4;133.03955:1149.1;117.0206:852;107.036333333333:264505.9;106.0285:840.8;92.02545:96073;80.02545:4949;79.0176:787.9;68.02545:7192.9;66.0097:787.6;65.0145:18631.3;64.0065:485.2;	TRUE	60961	60961	Adenosine	(2R,3R,4S,5R)-2-(6-aminopurin-9-yl)-5-(hydroxymethyl)oxolane-3,4-diol	C1=NC(=C2C(=N1)N(C=N2)[C@H]3[C@@H]([C@@H]([C@H](O3)CO)O)O)N	InChI=1S/C10H13N5O4/c11-8-5-9(13-2-12-8)15(3-14-5)10-7(18)6(17)4(1-16)19-10/h2-4,6-7,10,16-18H,1H2,(H2,11,12,13)/t4-,6-,7-,10-/m1/s1	OIRDTQYFTABQOQ-KQYNXXCUSA-N	C10H13N5O4	267.096754
61899	CC1CN(CC(O1)C)C2CCCCCCCCCCC2	61899	TRUE	61899	JMXKCYUTURMERF-UHFFFAOYSA-N	JMXKCYUTURMERF	XX845901		TRUE	282.2792:512995808;116.107:270565504;111.1168:7406049;109.1012:1187030.6;98.0964:142671280;97.1012:25484680;85.1012:2020189.8;83.0855:23805170;81.0699:5074078.5;79.0543:940137.8;71.0856:2255048.2;70.0652:3747786;69.0699:39644836;67.0543:1388243.6;58.0653:3119683.5;57.0701:3635671.2;56.0497:3568388.5;55.0544:17712766;	TRUE	61899	61899	Dodemorph	4-cyclododecyl-2,6-dimethylmorpholine	CC1CN(CC(O1)C)C2CCCCCCCCCCC2	InChI=1S/C18H35NO/c1-16-14-19(15-17(2)20-16)18-12-10-8-6-4-3-5-7-9-11-13-18/h16-18H,3-15H2,1-2H3	JMXKCYUTURMERF-UHFFFAOYSA-N	C18H35NO	281.271865
[truncated: 400 more rows]
