# Supplementary material for: Empowering large chemical knowledge bases for exposomics: PubChemLite meets MetFrag
Source: J Cheminform. 2021 Mar 8;13:19. doi: 10.1186/s13321-021-00489-0 (PMC7938590; doi:10.1186/s13321-021-00489-0)
Supplement: Supplementary file 4 — Additional file 4. The agrochemical benchmarking set (CSV). [file 13321_2021_489_MOESM4_ESM.csv]

Identifier	FirstBlock	PubMed_Count	Patent_Count	Related_CIDs	Synonym	MolecularFormula	SMILES	InChI	InChIKey	MonoisotopicMass	CompoundName	AnnoTypeCount	AgroChemInfo
727	JLYXXMFPNIAWKQ	2234	58148	727 71309660 90476870	lindane	C6H6Cl6	C1(C(C(C(C(C1Cl)Cl)Cl)Cl)Cl)Cl	InChI=1S/C6H6Cl6/c7-1-2(8)4(10)6(12)5(11)3(1)9/h1-6H	JLYXXMFPNIAWKQ-UHFFFAOYSA-N	287.860066	1,2,3,4,5,6-hexachlorocyclohexane	7	4
991	LCCNCVORNKJIRZ	2307	16660	991 71312394	parathion	C10H14NO5PS	CCOP(=S)(OCC)OC1=CC=C(C=C1)[N+](=O)[O-]	InChI=1S/C10H14NO5PS/c1-3-14-17(18,15-4-2)16-10-7-5-9(6-8-10)11(12)13/h5-8H,3-4H2,1-2H3	LCCNCVORNKJIRZ-UHFFFAOYSA-N	291.033031	diethoxy-(4-nitrophenoxy)-sulfanylidene-lambda5-phosphane	6	4
1480	SMYMJHWAQXWPDB	927	5336	1480 22857 5257909 23675787 23684557 92043998	2,4,5-trichlorophenoxyacetic acid	C8H5Cl3O3	C1=C(C(=CC(=C1Cl)Cl)Cl)OCC(=O)O	InChI=1S/C8H5Cl3O3/c9-4-1-6(11)7(2-5(4)10)14-3-8(12)13/h1-2H,3H2,(H,12,13)	SMYMJHWAQXWPDB-UHFFFAOYSA-N	253.930427	2-(2,4,5-trichlorophenoxy)acetic acid	6	4
1486	OVSKIKFHRZPJSS	3894	49844	1486 16180 19192 21965 62747 80870 3388301 3507855 6452361 12877609 15218577 15334617 19764307 23670745 23674396 23676704 57358267 71714410 124204223	2,4-dichlorophenoxyacetic acid	C8H6Cl2O3	C1=CC(=C(C=C1Cl)Cl)OCC(=O)O	InChI=1S/C8H6Cl2O3/c9-5-1-2-7(6(10)3-5)13-4-8(11)12/h1-3H,4H2,(H,11,12)	OVSKIKFHRZPJSS-UHFFFAOYSA-N	219.969399	2-(2,4-dichlorophenoxy)acetic acid	6	4
1489	YIVXMZJTEQBPQO	68	2772	1489 62462 3636092 23700088	4-(2,4-Dichlorophenoxy)butanoic acid	C10H10Cl2O3	C1=CC(=C(C=C1Cl)Cl)OCCCC(=O)O	InChI=1S/C10H10Cl2O3/c11-7-3-4-9(8(12)6-7)15-5-1-2-10(13)14/h3-4,6H,1-2,5H2,(H,13,14)	YIVXMZJTEQBPQO-UHFFFAOYSA-N	248.0007	4-(2,4-dichlorophenoxy)butanoic acid	5	4
1982	YASYVMFAVPKPKE	307	7702	1982	acephate	C4H10NO3PS	CC(=O)NP(=O)(OC)SC	InChI=1S/C4H10NO3PS/c1-4(6)5-9(7,8-2)10-3/h1-3H3,(H,5,6,7)	YASYVMFAVPKPKE-UHFFFAOYSA-N	183.011901	N-[methoxy(methylsulfanyl)phosphoryl]acetamide	5	4
1988	VTNQPKFIQCLBDU	298	15274	1988 46779910	acetochlor	C14H20ClNO2	CCC1=CC=CC(=C1N(COCC)C(=O)CCl)C	InChI=1S/C14H20ClNO2/c1-4-12-8-6-7-11(3)14(12)16(10-18-5-2)13(17)9-15/h6-8H,4-5,9-10H2,1-3H3	VTNQPKFIQCLBDU-UHFFFAOYSA-N	269.118257	2-chloro-N-(ethoxymethyl)-N-(2-ethyl-6-methylphenyl)acetamide	5	4
2078	XCSGPAVHZFQHGE	593	20912	2078 16212208	alachlor	C14H20ClNO2	CCC1=C(C(=CC=C1)CC)N(COC)C(=O)CCl	InChI=1S/C14H20ClNO2/c1-4-11-7-6-8-12(5-2)14(11)16(10-18-3)13(17)9-15/h6-8H,4-5,9-10H2,1-3H3	XCSGPAVHZFQHGE-UHFFFAOYSA-N	269.118257	2-chloro-N-(2,6-diethylphenyl)-N-(methoxymethyl)acetamide	5	4
2256	MXWJVTOOROXGIU	2907	21883	2256 12306645 16213378	atrazine	C8H14ClN5	CCNC1=NC(=NC(=N1)Cl)NC(C)C	InChI=1S/C8H14ClN5/c1-4-10-7-12-6(9)13-8(14-7)11-5(2)3/h5H,4H2,1-3H3,(H2,10,11,12,13,14)	MXWJVTOOROXGIU-UHFFFAOYSA-N	215.093773	6-chloro-4-N-ethyl-2-N-propan-2-yl-1,3,5-triazine-2,4-diamine	7	4
2268	CJJOSEISRRTUQB	381	13838	2268	Azinphos-methyl	C10H12N3O3PS2	COP(=S)(OC)SCN1C(=O)C2=CC=CC=C2N=N1	InChI=1S/C10H12N3O3PS2/c1-15-17(18,16-2)19-7-13-10(14)8-5-3-4-6-9(8)11-12-13/h3-6H,7H2,1-2H3	CJJOSEISRRTUQB-UHFFFAOYSA-N	317.005771	3-(dimethoxyphosphinothioylsulfanylmethyl)-1,2,3-benzotriazin-4-one	5	4
2314	XEGGRYVFLWGFHI	255	15495	2314	bendiocarb	C11H13NO4	CC1(OC2=C(O1)C(=CC=C2)OC(=O)NC)C	InChI=1S/C11H13NO4/c1-11(2)15-8-6-4-5-7(9(8)16-11)14-10(13)12-3/h4-6H,1-3H3,(H,12,13)	XEGGRYVFLWGFHI-UHFFFAOYSA-N	223.084458	(2,2-dimethyl-1,3-benzodioxol-4-yl) N-methylcarbamate	5	4
2319	SMDHCQAYESWHAE	18	12422	2319	benfluralin	C13H16F3N3O4	CCCCN(CC)C1=C(C=C(C=C1[N+](=O)[O-])C(F)(F)F)[N+](=O)[O-]	InChI=1S/C13H16F3N3O4/c1-3-5-6-17(4-2)12-10(18(20)21)7-9(13(14,15)16)8-11(12)19(22)23/h7-8H,3-6H2,1-2H3	SMDHCQAYESWHAE-UHFFFAOYSA-N	335.10929	N-butyl-N-ethyl-2,6-dinitro-4-(trifluoromethyl)aniline	5	4
2328	ZOMSMJKLGFBRBS	193	15894	2328 12873782 13124860 19609812	Bentazone	C10H12N2O3S	CC(C)N1C(=O)C2=CC=CC=C2NS1(=O)=O	InChI=1S/C10H12N2O3S/c1-7(2)12-10(13)8-5-3-4-6-9(8)11-16(12,14)15/h3-7,11H,1-2H3	ZOMSMJKLGFBRBS-UHFFFAOYSA-N	240.056863	2,2-dioxo-3-propan-2-yl-1H-2lambda6,1,3-benzothiadiazin-4-one	6	4
2566	DUEPRVBVGDRKAG	1019	19374	2566 16212192	carbofuran	C12H15NO3	CC1(CC2=C(O1)C(=CC=C2)OC(=O)NC)C	InChI=1S/C12H15NO3/c1-12(2)7-8-5-4-6-9(10(8)16-12)15-11(14)13-3/h4-6H,7H2,1-3H3,(H,13,14)	DUEPRVBVGDRKAG-UHFFFAOYSA-N	221.105193	(2,2-dimethyl-3H-1-benzofuran-7-yl) N-methylcarbamate	5	4
2728	CWJSHJJYOPWUGX	130	10555	2728	chlorpropham	C10H12ClNO2	CC(C)OC(=O)NC1=CC(=CC=C1)Cl	InChI=1S/C10H12ClNO2/c1-7(2)14-10(13)12-9-5-3-4-8(11)6-9/h3-7H,1-2H3,(H,12,13)	CWJSHJJYOPWUGX-UHFFFAOYSA-N	213.055656	propan-2-yl N-(3-chlorophenyl)carbamate	5	4
2730	SBPBAQFWLVIOKP	4089	23840	2730 16213399	chlorpyrifos	C9H11Cl3NO3PS	CCOP(=S)(OCC)OC1=NC(=C(C=C1Cl)Cl)Cl	InChI=1S/C9H11Cl3NO3PS/c1-3-14-17(18,15-4-2)16-9-7(11)5-6(10)8(12)13-9/h5H,3-4H2,1-2H3	SBPBAQFWLVIOKP-UHFFFAOYSA-N	348.926284	diethoxy-sulfanylidene-(3,5,6-trichloropyridin-2-yl)oxy-lambda5-phosphane	5	4
2871	BXNANOICGRISHX	297	8781	2871	COUMAPHOS	C14H16ClO5PS	CCOP(=S)(OCC)OC1=CC2=C(C=C1)C(=C(C(=O)O2)Cl)C	InChI=1S/C14H16ClO5PS/c1-4-17-21(22,18-5-2)20-10-6-7-11-9(3)13(15)14(16)19-12(11)8-10/h6-8H,4-5H2,1-3H3	BXNANOICGRISHX-UHFFFAOYSA-N	362.014459	3-chloro-7-diethoxyphosphinothioyloxy-4-methylchromen-2-one	6	4
2912	KAATUXNTWXVJKI	1940	27545	2912 49833 91691 93357 3086172 6455379 12617361 12617362 12617363 12617364 12617365 57006186	cypermethrin	C22H19Cl2NO3	CC1(C(C1C(=O)OC(C#N)C2=CC(=CC=C2)OC3=CC=CC=C3)C=C(Cl)Cl)C	InChI=1S/C22H19Cl2NO3/c1-22(2)17(12-19(23)24)20(22)21(26)28-18(13-25)14-7-6-10-16(11-14)27-15-8-4-3-5-9-15/h3-12,17-18,20H,1-2H3	KAATUXNTWXVJKI-UHFFFAOYSA-N	415.074199	[cyano-(3-phenoxyphenyl)methyl] 3-(2,2-dichloroethenyl)-2,2-dimethylcyclopropane-1-carboxylate	7	4
3017	FHIVAFMUCKRCQO	1689	36617	3017 16213547	diazinon	C12H21N2O3PS	CCOP(=S)(OCC)OC1=NC(=NC(=C1)C)C(C)C	InChI=1S/C12H21N2O3PS/c1-6-15-18(19,16-7-2)17-11-8-10(5)13-12(14-11)9(3)4/h8-9H,6-7H2,1-5H3	FHIVAFMUCKRCQO-UHFFFAOYSA-N	304.101051	diethoxy-(6-methyl-2-propan-2-ylpyrimidin-4-yl)oxy-sulfanylidene-lambda5-phosphane	6	4
3030	IWEDIXLBFLAXBO	275	34549	3030 16811 62035 4323763 12877610 23679265 23680611 24835137 53442223	dicamba	C8H6Cl2O3	COC1=C(C=CC(=C1C(=O)O)Cl)Cl	InChI=1S/C8H6Cl2O3/c1-13-7-5(10)3-2-4(9)6(7)8(11)12/h2-3H,1H3,(H,11,12)	IWEDIXLBFLAXBO-UHFFFAOYSA-N	219.969399	3,6-dichloro-2-methoxybenzoic acid	6	4
3031	YOYAIZYFCNQIRF	161	13552	3031	2,6-Dichlorobenzonitrile	C7H3Cl2N	C1=CC(=C(C(=C1)Cl)C#N)Cl	InChI=1S/C7H3Cl2N/c8-6-2-1-3-7(9)5(6)4-10/h1-3H	YOYAIZYFCNQIRF-UHFFFAOYSA-N	170.964255	2,6-dichlorobenzonitrile	5	4
3039	OEBRKCOSUFCWJD	1268	13651	3039	dichlorvos	C4H7Cl2O4P	COP(=O)(OC)OC=C(Cl)Cl	InChI=1S/C4H7Cl2O4P/c1-8-11(7,9-2)10-3-4(5)6/h3H,1-2H3	OEBRKCOSUFCWJD-UHFFFAOYSA-N	219.945901	2,2-dichloroethenyl dimethyl phosphate	8	4
3048	DFBKLUNHFCTMDC	2324	6710	3048 60963 222547 969491 6478437 12358480 12358489 12358497 46174049 71312306 101260859 101820673 134687882 134687884	ENDRIN	C12H8Cl6O	C1C2C3C(C1C4C2O4)C5(C(=C(C3(C5(Cl)Cl)Cl)Cl)Cl)Cl	InChI=1S/C12H8Cl6O/c13-8-9(14)11(16)5-3-1-2(6-7(3)19-6)4(5)10(8,15)12(11,17)18/h2-7H,1H2	DFBKLUNHFCTMDC-UHFFFAOYSA-N	377.870631	3,4,5,6,13,13-hexachloro-10-oxapentacyclo[6.3.1.13,6.02,7.09,11]tridec-4-ene	6	4
3082	MCWXGJITAZMZEV	810	929	3082 71777128	dimethoate	C5H12NO3PS2	CNC(=O)CSP(=S)(OC)OC	InChI=1S/C5H12NO3PS2/c1-6-5(7)4-12-10(11,8-2)9-3/h4H2,1-3H3,(H,6,7)	MCWXGJITAZMZEV-UHFFFAOYSA-N	228.999623	2-dimethoxyphosphinothioylsulfanyl-N-methylacetamide	6	4
3118	DOFZAZXDOSGAJZ	159	17137	3118	disulfoton	C8H19O2PS3	CCOP(=S)(OCC)SCCSCC	InChI=1S/C8H19O2PS3/c1-4-9-11(12,10-5-2)14-8-7-13-6-3/h4-8H2,1-3H3	DOFZAZXDOSGAJZ-UHFFFAOYSA-N	274.02848	diethoxy-(2-ethylsulfanylethylsulfanyl)-sulfanylidene-lambda5-phosphane	5	4
3120	XMTQQYYKAHVGBJ	1776	34589	3120 16212191 23695978	diuron	C9H10Cl2N2O	CN(C)C(=O)NC1=CC(=C(C=C1)Cl)Cl	InChI=1S/C9H10Cl2N2O/c1-13(2)9(14)12-6-3-4-7(10)8(11)5-6/h3-5H,1-2H3,(H,12,14)	XMTQQYYKAHVGBJ-UHFFFAOYSA-N	232.017018	3-(3,4-dichlorophenyl)-1,1-dimethylurea	6	4
3224	RDYMFSUJUZBWLH	1477	15656	3224 6433227 6434141 12309460 12309462 12309465 12309466 12309467 76963308	endosulfan	C9H6Cl6O3S	C1C2C(COS(=O)O1)C3(C(=C(C2(C3(Cl)Cl)Cl)Cl)Cl)Cl	InChI=1S/C9H6Cl6O3S/c10-5-6(11)8(13)4-2-18-19(16)17-1-3(4)7(5,12)9(8,14)15/h3-4H,1-2H2	RDYMFSUJUZBWLH-UHFFFAOYSA-N	403.816881	1,9,10,11,12,12-hexachloro-4,6-dioxa-5lambda4-thiatricyclo[7.2.1.02,8]dodec-10-ene 5-oxide	6	4
3286	RIZMRRKBZQXFOY	59	14952	3286	ethion	C9H22O4P2S4	CCOP(=S)(OCC)SCSP(=S)(OCC)OCC	InChI=1S/C9H22O4P2S4/c1-5-10-14(16,11-6-2)18-9-19-15(17,12-7-3)13-8-4/h5-9H2,1-4H3	RIZMRRKBZQXFOY-UHFFFAOYSA-N	383.987618	diethoxyphosphinothioylsulfanylmethylsulfanyl-diethoxy-sulfanylidene-lambda5-phosphane	7	4
3289	VJYFKVYYMZPMAB	57	13493	3289	Ethoprophos	C8H19O2PS2	CCCSP(=O)(OCC)SCCC	InChI=1S/C8H19O2PS2/c1-4-7-12-11(9,10-6-3)13-8-5-2/h4-8H2,1-3H3	VJYFKVYYMZPMAB-UHFFFAOYSA-N	242.056409	1-[ethoxy(propylsulfanyl)phosphoryl]sulfanylpropane	5	4
3293	DECIPOUIJURFOJ	296	11960	3293 199144	ethoxyquin	C14H19NO	CCOC1=CC2=C(C=C1)NC(C=C2C)(C)C	InChI=1S/C14H19NO/c1-5-16-11-6-7-13-12(8-11)10(2)9-14(3,4)15-13/h6-9,15H,5H2,1-4H3	DECIPOUIJURFOJ-UHFFFAOYSA-N	217.146664	6-ethoxy-2,2,4-trimethyl-1H-quinoline	7	4
3346	PNVJTZOFSHSLTO	386	14081	3346	fenthion	C10H15O3PS2	CC1=C(C=CC(=C1)OP(=S)(OC)OC)SC	InChI=1S/C10H15O3PS2/c1-8-7-9(5-6-10(8)16-4)13-14(15,11-2)12-3/h5-7H,1-4H3	PNVJTZOFSHSLTO-UHFFFAOYSA-N	278.020024	dimethoxy-(3-methyl-4-methylsulfanylphenoxy)-sulfanylidene-lambda5-phosphane	6	4
3347	NYPJDWWKZLNGGM	785	23601	3347 47876 5361514 10342051 11947680	fenvalerate	C25H22ClNO3	CC(C)C(C1=CC=C(C=C1)Cl)C(=O)OC(C#N)C2=CC(=CC=C2)OC3=CC=CC=C3	InChI=1S/C25H22ClNO3/c1-17(2)24(18-11-13-20(26)14-12-18)25(28)30-23(16-27)19-7-6-10-22(15-19)29-21-8-4-3-5-9-21/h3-15,17,23-24H,1-2H3	NYPJDWWKZLNGGM-UHFFFAOYSA-N	419.128821	[cyano-(3-phenoxyphenyl)methyl] 2-(4-chlorophenyl)-3-methylbutanoate	6	4
3352	ZOCSXAVNDGMNBV	1050	24473	3352	fipronil	C12H4Cl2F6N4OS	C1=C(C=C(C(=C1Cl)N2C(=C(C(=N2)C#N)S(=O)C(F)(F)F)N)Cl)C(F)(F)F	InChI=1S/C12H4Cl2F6N4OS/c13-5-1-4(11(15,16)17)2-6(14)8(5)24-10(22)9(7(3-21)23-24)26(25)12(18,19)20/h1-2H,22H2	ZOCSXAVNDGMNBV-UHFFFAOYSA-N	435.938706	5-amino-1-[2,6-dichloro-4-(trifluoromethyl)phenyl]-4-(trifluoromethylsulfinyl)pyrazole-3-carbonitrile	6	4
3444	HJJVPARKXDDIQD	13	17134	3444	Bromuconazole	C13H12BrCl2N3O	C1C(COC1(CN2C=NC=N2)C3=C(C=C(C=C3)Cl)Cl)Br	InChI=1S/C13H12BrCl2N3O/c14-9-4-13(20-5-9,6-19-8-17-7-18-19)11-2-1-10(15)3-12(11)16/h1-3,7-9H,4-6H2	HJJVPARKXDDIQD-UHFFFAOYSA-N	374.95408	1-[[4-bromo-2-(2,4-dichlorophenyl)oxolan-2-yl]methyl]-1,2,4-triazole	5	4
3589	FRCCEHPWNOQAEU	686	11113	3589	heptachlor	C10H5Cl7	C1=CC(C2C1C3(C(=C(C2(C3(Cl)Cl)Cl)Cl)Cl)Cl)Cl	InChI=1S/C10H5Cl7/c11-4-2-1-3-5(4)9(15)7(13)6(12)8(3,14)10(9,16)17/h1-5H	FRCCEHPWNOQAEU-UHFFFAOYSA-N	369.821094	1,5,7,8,9,10,10-heptachlorotricyclo[5.2.1.02,6]deca-3,8-diene	5	4
4004	JXSJBGJIGXNWCI	3016	27398	4004 90472138	malathion	C10H19O6PS2	CCOC(=O)CC(C(=O)OCC)SP(=S)(OC)OC	InChI=1S/C10H19O6PS2/c1-5-15-9(11)7-8(10(12)16-6-2)19-17(18,13-3)14-4/h8H,5-7H2,1-4H3	JXSJBGJIGXNWCI-UHFFFAOYSA-N	330.036068	diethyl 2-dimethoxyphosphinothioylsulfanylbutanedioate	7	4
4096	NNKVPIKMPCQWCG	444	6748	4096	methamidophos	C2H8NO2PS	COP(=O)(N)SC	InChI=1S/C2H8NO2PS/c1-5-6(3,4)7-2/h1-2H3,(H2,3,4)	NNKVPIKMPCQWCG-UHFFFAOYSA-N	141.001337	[amino(methylsulfanyl)phosphoryl]oxymethane	6	4
4115	IAKOZHOLGAGEJT	837	12301	4115	methoxychlor	C16H15Cl3O2	COC1=CC=C(C=C1)C(C2=CC=C(C=C2)OC)C(Cl)(Cl)Cl	InChI=1S/C16H15Cl3O2/c1-20-13-7-3-11(4-8-13)15(16(17,18)19)12-5-9-14(21-2)10-6-12/h3-10,15H,1-2H3	IAKOZHOLGAGEJT-UHFFFAOYSA-N	344.013763	1-methoxy-4-[2,2,2-trichloro-1-(4-methoxyphenyl)ethyl]benzene	6	4
4130	RLBIQVVOMOPOHC	867	11163	4130 102601503	Parathion-methyl	C8H10NO5PS	COP(=S)(OC)OC1=CC=C(C=C1)[N+](=O)[O-]	InChI=1S/C8H10NO5PS/c1-12-15(16,13-2)14-8-5-3-7(4-6-8)9(10)11/h3-6H,1-2H3	RLBIQVVOMOPOHC-UHFFFAOYSA-N	263.001731	dimethoxy-(4-nitrophenoxy)-sulfanylidene-lambda5-phosphane	6	4
4169	WVQBLGZPHOPPFO	633	17251	4169 11140605 11601631	metolachlor	C15H22ClNO2	CCC1=CC=CC(=C1N(C(C)COC)C(=O)CCl)C	InChI=1S/C15H22ClNO2/c1-5-13-8-6-7-11(2)15(13)17(14(18)9-16)12(3)10-19-4/h6-8,12H,5,9-10H2,1-4H3	WVQBLGZPHOPPFO-UHFFFAOYSA-N	283.133907	2-chloro-N-(2-ethyl-6-methylphenyl)-N-(1-methoxypropan-2-yl)acetamide	6	4
4420	BUYMVQAILCEWRR	102	10765	4420 135564955	naled	C4H7Br2Cl2O4P	COP(=O)(OC)OC(C(Cl)(Cl)Br)Br	InChI=1S/C4H7Br2Cl2O4P/c1-10-13(9,11-2)12-3(5)4(6,7)8/h3H,1-2H3	BUYMVQAILCEWRR-UHFFFAOYSA-N	377.78258	(1,2-dibromo-2,2-dichloroethyl) dimethyl phosphate	6	4
4618	PMCVMORKVPSKHZ	92	9569	4618	OXYDEMETON-METHYL	C6H15O4PS2	CCS(=O)CCSP(=O)(OC)OC	InChI=1S/C6H15O4PS2/c1-4-13(8)6-5-12-11(7,9-2)10-3/h4-6H2,1-3H3	PMCVMORKVPSKHZ-UHFFFAOYSA-N	246.014938	1-dimethoxyphosphorylsulfanyl-2-ethylsulfinylethane	6	4
4767	SBNFWQZLDJGRLK	128	11854	4767 39928 91581 149289 187827 12877169	phenothrin	C23H26O3	CC(=CC1C(C1(C)C)C(=O)OCC2=CC(=CC=C2)OC3=CC=CC=C3)C	InChI=1S/C23H26O3/c1-16(2)13-20-21(23(20,3)4)22(24)25-15-17-9-8-12-19(14-17)26-18-10-6-5-7-11-18/h5-14,20-21H,15H2,1-4H3	SBNFWQZLDJGRLK-UHFFFAOYSA-N	350.188195	(3-phenoxyphenyl)methyl 2,2-dimethyl-3-(2-methylprop-1-enyl)cyclopropane-1-carboxylate	6	4
4790	BULVZWIRKLYCBC	148	13395	4790	phorate	C7H17O2PS3	CCOP(=S)(OCC)SCSCC	InChI=1S/C7H17O2PS3/c1-4-8-10(11,9-5-2)13-7-12-6-3/h4-7H2,1-3H3	BULVZWIRKLYCBC-UHFFFAOYSA-N	260.01283	diethoxy-(ethylsulfanylmethylsulfanyl)-sulfanylidene-lambda5-phosphane	5	4
4793	IOUNQDKNJZEDEP	123	17580	4793	phosalone	C12H15ClNO4PS2	CCOP(=S)(OCC)SCN1C2=C(C=C(C=C2)Cl)OC1=O	InChI=1S/C12H15ClNO4PS2/c1-3-16-19(20,17-4-2)21-8-14-10-6-5-9(13)7-11(10)18-12(14)15/h5-7H,3-4,8H2,1-2H3	IOUNQDKNJZEDEP-UHFFFAOYSA-N	366.986865	6-chloro-3-(diethoxyphosphinothioylsulfanylmethyl)-1,3-benzoxazol-2-one	5	4
4929	AAEVYOVXGOFMJO	1342	48192	4929	prometryn	C10H19N5S	CC(C)NC1=NC(=NC(=N1)SC)NC(C)C	InChI=1S/C10H19N5S/c1-6(2)11-8-13-9(12-7(3)4)15-10(14-8)16-5/h6-7H,1-5H3,(H2,11,12,13,14,15)	AAEVYOVXGOFMJO-UHFFFAOYSA-N	241.136117	6-methylsulfanyl-2-N,4-N-di(propan-2-yl)-1,3,5-triazine-2,4-diamine	5	4
4931	MFOUDYKPLGXPGO	68	11440	4931	propachlor	C11H14ClNO	CC(C)N(C1=CC=CC=C1)C(=O)CCl	InChI=1S/C11H14ClNO/c1-9(2)13(11(14)8-12)10-6-4-3-5-7-10/h3-7,9H,8H2,1-2H3	MFOUDYKPLGXPGO-UHFFFAOYSA-N	211.076392	2-chloro-N-phenyl-N-propan-2-ylacetamide	5	4
4933	LFULEKSKNZEWOE	321	21878	4933	propanil	C9H9Cl2NO	CCC(=O)NC1=CC(=C(C=C1)Cl)Cl	InChI=1S/C9H9Cl2NO/c1-2-9(13)12-6-3-4-7(10)8(11)5-6/h3-5H,2H2,1H3,(H,12,13)	LFULEKSKNZEWOE-UHFFFAOYSA-N	217.006119	N-(3,4-dichlorophenyl)propanamide	6	4
4936	ZYHMJXZULPZUED	75	13838	4936	propargite	C19H26O4S	CC(C)(C)C1=CC=C(C=C1)OC2CCCCC2OS(=O)OCC#C	InChI=1S/C19H26O4S/c1-5-14-21-24(20)23-18-9-7-6-8-17(18)22-16-12-10-15(11-13-16)19(2,3)4/h1,10-13,17-18H,6-9,14H2,2-4H3	ZYHMJXZULPZUED-UHFFFAOYSA-N	350.15518	[2-(4-tert-butylphenoxy)cyclohexyl] prop-2-ynyl sulfite	5	4
5053	VEMKTZHHVJILDY	181	15371	5053 162381 165874 12708733 12708735 25271767	resmethrin	C22H26O3	CC(=CC1C(C1(C)C)C(=O)OCC2=COC(=C2)CC3=CC=CC=C3)C	InChI=1S/C22H26O3/c1-15(2)10-19-20(22(19,3)4)21(23)25-14-17-12-18(24-13-17)11-16-8-6-5-7-9-16/h5-10,12-13,19-20H,11,14H2,1-4H3	VEMKTZHHVJILDY-UHFFFAOYSA-N	338.188195	(5-benzylfuran-3-yl)methyl 2,2-dimethyl-3-(2-methylprop-1-enyl)cyclopropane-1-carboxylate	6	4
5125	ZOKXUAHZSKEQSS	132	3413	5125	Tribufos	C12H27OPS3	CCCCSP(=O)(SCCCC)SCCCC	InChI=1S/C12H27OPS3/c1-4-7-10-15-14(13,16-11-8-5-2)17-12-9-6-3/h4-12H2,1-3H3	ZOKXUAHZSKEQSS-UHFFFAOYSA-N	314.096166	1-bis(butylsulfanyl)phosphorylsulfanylbutane	5	4
5216	ODCWYMIRDDJXKW	390	15386	5216 16212202	simazine	C7H12ClN5	CCNC1=NC(=NC(=N1)Cl)NCC	InChI=1S/C7H12ClN5/c1-3-9-6-11-5(8)12-7(13-6)10-4-2/h3-4H2,1-2H3,(H2,9,10,11,12,13)	ODCWYMIRDDJXKW-UHFFFAOYSA-N	201.078123	6-chloro-2-N,4-N-diethyl-1,3,5-triazine-2,4-diamine	6	4
5383	HBPDKDSFLXWOAE	49	10136	5383	tebuthiuron	C9H16N4OS	CC(C)(C)C1=NN=C(S1)N(C)C(=O)NC	InChI=1S/C9H16N4OS/c1-9(2,3)6-11-12-8(15-6)13(5)7(14)10-4/h1-5H3,(H,10,14)	HBPDKDSFLXWOAE-UHFFFAOYSA-N	228.104482	1-(5-tert-butyl-1,3,4-thiadiazol-2-yl)-1,3-dimethylurea	6	4
5430	WJCNZQLZVWNLKY	2180	41585	5430 62833 88101 118984398	thiabendazole	C10H7N3S	C1=CC=C2C(=C1)NC(=N2)C3=CSC=N3	InChI=1S/C10H7N3S/c1-2-4-8-7(3-1)12-10(13-8)9-5-14-6-11-9/h1-6H,(H,12,13)	WJCNZQLZVWNLKY-UHFFFAOYSA-N	201.036068	4-(1H-benzimidazol-2-yl)-1,3-thiazole	8	4
5569	ZSDSQXJSNMTJDA	313	15780	5569	trifluralin	C13H16F3N3O4	CCCN(CCC)C1=C(C=C(C=C1[N+](=O)[O-])C(F)(F)F)[N+](=O)[O-]	InChI=1S/C13H16F3N3O4/c1-3-5-17(6-4-2)12-10(18(20)21)7-9(13(14,15)16)8-11(12)19(22)23/h7-8H,3-6H2,1-2H3	ZSDSQXJSNMTJDA-UHFFFAOYSA-N	335.10929	2,6-dinitro-N,N-dipropyl-4-(trifluoromethyl)aniline	5	4
5794	FIPWRIJSWJWJAI	978	24180	5794	PIPERONYL BUTOXIDE	C19H30O5	CCCCOCCOCCOCC1=CC2=C(C=C1CCC)OCO2	InChI=1S/C19H30O5/c1-3-5-7-20-8-9-21-10-11-22-14-17-13-19-18(23-15-24-19)12-16(17)6-4-2/h12-13H,3-11,14-15H2,1-2H3	FIPWRIJSWJWJAI-UHFFFAOYSA-N	338.209324	5-[2-(2-butoxyethoxy)ethoxymethyl]-6-propyl-1,3-benzodioxole	7	4
5853	NFACJZMKEDPNKN	1164	20692	5853	Metrifonate	C4H8Cl3O4P	COP(=O)(C(C(Cl)(Cl)Cl)O)OC	InChI=1S/C4H8Cl3O4P/c1-10-12(9,11-2)3(8)4(5,6)7/h3,8H,1-2H3	NFACJZMKEDPNKN-UHFFFAOYSA-N	255.922579	2,2,2-trichloro-1-dimethoxyphosphorylethanol	7	4
5993	BIWJNBZANLAXMG	941	9171	5993 1550472 11954021 12303031 12303035 12303036 12303038 12303039 24860539 44134380 45356234 91746601 91746602 134687881 134688322	chlordane	C10H6Cl8	C1C2C(C(C1Cl)Cl)C3(C(=C(C2(C3(Cl)Cl)Cl)Cl)Cl)Cl	InChI=1S/C10H6Cl8/c11-3-1-2-4(5(3)12)9(16)7(14)6(13)8(2,15)10(9,17)18/h2-5H,1H2	BIWJNBZANLAXMG-UHFFFAOYSA-N	405.797772	1,3,4,7,8,9,10,10-octachlorotricyclo[5.2.1.02,6]dec-8-ene	6	4
6129	CVXBEEMKQHEXEN	1654	24635	6129	CARBARYL	C12H11NO2	CNC(=O)OC1=CC=CC2=CC=CC=C21	InChI=1S/C12H11NO2/c1-13-12(14)15-11-8-4-6-9-5-2-3-7-10(9)11/h2-8H,1H3,(H,13,14)	CVXBEEMKQHEXEN-UHFFFAOYSA-N	201.078979	naphthalen-1-yl N-methylcarbamate	6	4
6336	HZJKXKUJVSEEFU	89	18481	6336	MYCLOBUTANIL	C15H17ClN4	CCCCC(CN1C=NC=N1)(C#N)C2=CC=C(C=C2)Cl	InChI=1S/C15H17ClN4/c1-2-3-8-15(9-17,10-20-12-18-11-19-20)13-4-6-14(16)7-5-13/h4-7,11-12H,2-3,8,10H2,1H3	HZJKXKUJVSEEFU-UHFFFAOYSA-N	288.114174	2-(4-chlorophenyl)-2-(1,2,4-triazol-1-ylmethyl)hexanenitrile	5	4
6531	VBKKVDGJXVOLNE	19	7439	6531 103027 103028	DIOXATHION	C12H26O6P2S4	CCOP(=S)(OCC)SC1C(OCCO1)SP(=S)(OCC)OCC	InChI=1S/C12H26O6P2S4/c1-5-15-19(21,16-6-2)23-11-12(14-10-9-13-11)24-20(22,17-7-3)18-8-4/h11-12H,5-10H2,1-4H3	VBKKVDGJXVOLNE-UHFFFAOYSA-N	456.008747	(3-diethoxyphosphinothioylsulfanyl-1,4-dioxan-2-yl)sulfanyl-diethoxy-sulfanylidene-lambda5-phosphane	6	4
6720	LKPLKUMXSAEKID	115	16590	6720	PENTACHLORONITROBENZENE	C6Cl5NO2	C1(=C(C(=C(C(=C1Cl)Cl)Cl)Cl)Cl)[N+](=O)[O-]	InChI=1S/C6Cl5NO2/c7-1-2(8)4(10)6(12(13)14)5(11)3(1)9	LKPLKUMXSAEKID-UHFFFAOYSA-N	292.837167	1,2,3,4,5-pentachloro-6-nitrobenzene	5	4
6758	JUVIOZPCNVVQFO	3870	14245	5102 6758	rotenone	C23H22O6	CC(=C)[C@H]1CC2=C(O1)C=CC3=C2O[C@@H]4COC5=CC(=C(C=C5[C@@H]4C3=O)OC)OC	InChI=1S/C23H22O6/c1-11(2)16-8-14-15(28-16)6-5-12-22(24)21-13-7-18(25-3)19(26-4)9-17(13)27-10-20(21)29-23(12)14/h5-7,9,16,20-21H,1,8,10H2,2-4H3/t16-,20-,21+/m1/s1	JUVIOZPCNVVQFO-HBGVWJBISA-N	394.141638	(1S,6R,13S)-16,17-dimethoxy-6-prop-1-en-2-yl-2,7,20-trioxapentacyclo[11.8.0.03,11.04,8.014,19]henicosa-3(11),4(8),9,14,16,18-hexaen-12-one	7	4
7017	LLEMOWNGBBNAJR	409	36153	7017 517383 22027053 23675735 23686122 44144902 71309242 85967020	2-Phenylphenol	C12H10O	C1=CC=C(C=C1)C2=CC=CC=C2O	InChI=1S/C12H10O/c13-12-9-5-4-8-11(12)10-6-2-1-3-7-10/h1-9,13H	LLEMOWNGBBNAJR-UHFFFAOYSA-N	170.073165	2-phenylphenol	8	4
7095	ZUOUZKKEUPVFJK	7523	23316	7095 137030 3083889 5045331 10978121 12937162 53446764 54721138 71309528	Biphenyl	C12H10	C1=CC=C(C=C1)C2=CC=CC=C2	InChI=1S/C12H10/c1-3-7-11(8-4-1)12-9-5-2-6-10-12/h1-10H	ZUOUZKKEUPVFJK-UHFFFAOYSA-N	154.07825	1,1'-biphenyl	7	4
7153	WNTGYJSOUMFZEP	222	13691	7153 185588 6941547 6941548 15177291 23672313 23684575 68515001 71436961 72792426 76957333	MECOPROP	C10H11ClO3	CC1=C(C=CC(=C1)Cl)OC(C)C(=O)O	InChI=1S/C10H11ClO3/c1-6-5-8(11)3-4-9(6)14-7(2)10(12)13/h3-5,7H,1-2H3,(H,12,13)	WNTGYJSOUMFZEP-UHFFFAOYSA-N	214.039672	2-(4-chloro-2-methylphenoxy)propanoic acid	5	4
7204	WHKUVVPPKQRRBV	514	5973	7204 29633 62420 2724048 3865578 23682017 44151648 76974381 121494082	MCPA	C9H9ClO3	CC1=C(C=CC(=C1)Cl)OCC(=O)O	InChI=1S/C9H9ClO3/c1-6-4-7(10)2-3-8(6)13-5-9(11)12/h2-4H,5H2,1H3,(H,11,12)	WHKUVVPPKQRRBV-UHFFFAOYSA-N	200.024022	2-(4-chloro-2-methylphenoxy)acetic acid	6	4
7207	LLWADFLAOKUBDR	22	2366	7207 23675729	MCPB	C11H13ClO3	CC1=C(C=CC(=C1)Cl)OCCCC(=O)O	InChI=1S/C11H13ClO3/c1-8-7-9(12)4-5-10(8)15-6-2-3-11(13)14/h4-5,7H,2-3,6H2,1H3,(H,13,14)	LLWADFLAOKUBDR-UHFFFAOYSA-N	228.055322	4-(4-chloro-2-methylphenoxy)butanoic acid	5	4
7430	BIXZHMJUSMUDOQ	49	1773	7430	2,6-DICHLORO-4-NITROANILINE	C6H4Cl2N2O2	C1=C(C=C(C(=C1Cl)N)Cl)[N+](=O)[O-]	InChI=1S/C6H4Cl2N2O2/c7-4-1-3(10(11)12)2-5(8)6(4)9/h1-2H,9H2	BIXZHMJUSMUDOQ-UHFFFAOYSA-N	205.964983	2,6-dichloro-4-nitroaniline	5	4
7560	XXOYNJXVWVNOOJ	29	7709	7560	FENURON	C9H12N2O	CN(C)C(=O)NC1=CC=CC=C1	InChI=1S/C9H12N2O/c1-11(2)9(12)10-8-6-4-3-5-7-8/h3-7H,1-2H3,(H,10,12)	XXOYNJXVWVNOOJ-UHFFFAOYSA-N	164.094963	1,1-dimethyl-3-phenylurea	5	4
8204	HILAYQUKKYWPJW	52	20597	8204 17110 61649 135552046	DODECYLGUANIDINE	C13H29N3	CCCCCCCCCCCCN=C(N)N	InChI=1S/C13H29N3/c1-2-3-4-5-6-7-8-9-10-11-12-16-13(14)15/h2-12H2,1H3,(H4,14,15,16)	HILAYQUKKYWPJW-UHFFFAOYSA-N	227.236148	2-dodecylguanidine	6	4
8227	WLLGXSLBOPFWQV	9	875	8227 25141463 101008927	Pyrodone	C17H25NO2	CCCCC(CC)CN1C(=O)C2C3CC(C2C1=O)C=C3	InChI=1S/C17H25NO2/c1-3-5-6-11(4-2)10-18-16(19)14-12-7-8-13(9-12)15(14)17(18)20/h7-8,11-15H,3-6,9-10H2,1-2H3	WLLGXSLBOPFWQV-UHFFFAOYSA-N	275.188529	4-(2-ethylhexyl)-4-azatricyclo[5.2.1.02,6]dec-8-ene-3,5-dione	6	4
8268	UOAMTSKGCBMZTC	299	12798	8268	DICOFOL	C14H9Cl5O	C1=CC(=CC=C1C(C2=CC=C(C=C2)Cl)(C(Cl)(Cl)Cl)O)Cl	InChI=1S/C14H9Cl5O/c15-11-5-1-9(2-6-11)13(20,14(17,18)19)10-3-7-12(16)8-4-10/h1-8,20H	UOAMTSKGCBMZTC-UHFFFAOYSA-N	367.909603	2,2,2-trichloro-1,1-bis(4-chlorophenyl)ethanol	5	4
8292	XDNBJTQLKCIJBV	15	6654	8292 51382670	FENSULFOTHION	C11H17O4PS2	CCOP(=S)(OCC)OC1=CC=C(C=C1)S(=O)C	InChI=1S/C11H17O4PS2/c1-4-13-16(17,14-5-2)15-10-6-8-11(9-7-10)18(3)12/h6-9H,4-5H2,1-3H3	XDNBJTQLKCIJBV-UHFFFAOYSA-N	308.030588	diethoxy-(4-methylsulfinylphenoxy)-sulfanylidene-lambda5-phosphane	6	4
8305	MLGCXEBRWGEOQX	47	10418	8305	TETRADIFON	C12H6Cl4O2S	C1=CC(=CC=C1S(=O)(=O)C2=CC(=C(C=C2Cl)Cl)Cl)Cl	InChI=1S/C12H6Cl4O2S/c13-7-1-3-8(4-2-7)19(17,18)12-6-10(15)9(14)5-11(12)16/h1-6H	MLGCXEBRWGEOQX-UHFFFAOYSA-N	353.884261	1,2,4-trichloro-5-(4-chlorophenyl)sulfonylbenzene	5	4
8330	XQTLDIFVVHJORV	22	12115	8330	TECNAZENE	C6HCl4NO2	C1=C(C(=C(C(=C1Cl)Cl)[N+](=O)[O-])Cl)Cl	InChI=1S/C6HCl4NO2/c7-2-1-3(8)5(10)6(4(2)9)11(12)13/h1H	XQTLDIFVVHJORV-UHFFFAOYSA-N	258.876139	1,2,4,5-tetrachloro-3-nitrobenzene	5	4
8370	CKAPSXZOOQJIBF	2386	20516	8370 12214812	HEXACHLOROBENZENE	C6Cl6	C1(=C(C(=C(C(=C1Cl)Cl)Cl)Cl)Cl)Cl	InChI=1S/C6Cl6/c7-1-2(8)4(10)6(12)5(11)3(1)9	CKAPSXZOOQJIBF-UHFFFAOYSA-N	281.813116	1,2,3,4,5,6-hexachlorobenzene	6	4
8427	MZHCENGPTKEIGP	158	12527	8427 62038 119435 5491287 6921590 6921591 23666464 23721684 23721685	Dichlorprop	C9H8Cl2O3	CC(C(=O)O)OC1=C(C=C(C=C1)Cl)Cl	InChI=1S/C9H8Cl2O3/c1-5(9(12)13)14-8-3-2-6(10)4-7(8)11/h2-5H,1H3,(H,12,13)	MZHCENGPTKEIGP-UHFFFAOYSA-N	233.98505	2-(2,4-dichlorophenoxy)propanoic acid	6	4
8606	LDVVMCZRFWMZSG	352	29618	8606 18594026	CAPTAN	C9H8Cl3NO2S	C1C=CCC2C1C(=O)N(C2=O)SC(Cl)(Cl)Cl	InChI=1S/C9H8Cl3NO2S/c10-9(11,12)16-13-7(14)5-3-1-2-4-6(5)8(13)15/h1-2,5-6H,3-4H2	LDVVMCZRFWMZSG-UHFFFAOYSA-N	298.934133	2-(trichloromethylsulfanyl)-3a,4,7,7a-tetrahydroisoindole-1,3-dione	7	4
8607	HKIOYBQGHSTUDB	104	22992	8607	Folpet	C9H4Cl3NO2S	C1=CC=C2C(=C1)C(=O)N(C2=O)SC(Cl)(Cl)Cl	InChI=1S/C9H4Cl3NO2S/c10-9(11,12)16-13-7(14)5-3-1-2-4-6(5)8(13)15/h1-4H	HKIOYBQGHSTUDB-UHFFFAOYSA-N	294.902833	2-(trichloromethylsulfanyl)isoindole-1,3-dione	5	4
9272	IRVDMKJLOCGUBJ	4	3708	9272 71312402	Thionazin	C8H13N2O3PS	CCOP(=S)(OCC)OC1=NC=CN=C1	InChI=1S/C8H13N2O3PS/c1-3-11-14(15,12-4-2)13-8-7-9-5-6-10-8/h5-7H,3-4H2,1-2H3	IRVDMKJLOCGUBJ-UHFFFAOYSA-N	248.03845	diethoxy-pyrazin-2-yloxy-sulfanylidene-lambda5-phosphane	5	4
9298	JHJOOSLFWRRSGU	25	4560	9298	Fenchlorphos	C8H8Cl3O3PS	COP(=S)(OC)OC1=CC(=C(C=C1Cl)Cl)Cl	InChI=1S/C8H8Cl3O3PS/c1-12-15(16,13-2)14-8-4-6(10)5(9)3-7(8)11/h3-4H,1-2H3	JHJOOSLFWRRSGU-UHFFFAOYSA-N	319.899735	dimethoxy-sulfanylidene-(2,4,5-trichlorophenoxy)-lambda5-phosphane	6	4
9411	CTSLUCNDVMMDHG	68	12566	9411 18772494 23711832 86278206	BROMACIL	C9H13BrN2O2	CCC(C)N1C(=O)C(=C(NC1=O)C)Br	InChI=1S/C9H13BrN2O2/c1-4-5(2)12-8(13)7(10)6(3)11-9(12)14/h5H,4H2,1-3H3,(H,11,14)	CTSLUCNDVMMDHG-UHFFFAOYSA-N	260.01604	5-bromo-3-butan-2-yl-6-methyl-1H-pyrimidine-2,4-dione	6	4
9502	XKJMBINCVNINCA	289	17571	9502	LINURON	C9H10Cl2N2O2	CN(C(=O)NC1=CC(=C(C=C1)Cl)Cl)OC	InChI=1S/C9H10Cl2N2O2/c1-13(15-2)9(14)12-6-3-4-7(10)8(11)5-6/h3-5H,1-2H3,(H,12,14)	XKJMBINCVNINCA-UHFFFAOYSA-N	248.011933	3-(3,4-dichlorophenyl)-1-methoxy-1-methylurea	6	4
10522	RAPBNVDSDCTNRC	26	8146	10522	CHLOROBENZILATE	C16H14Cl2O3	CCOC(=O)C(C1=CC=C(C=C1)Cl)(C2=CC=C(C=C2)Cl)O	InChI=1S/C16H14Cl2O3/c1-2-21-15(19)16(20,11-3-7-13(17)8-4-11)12-5-9-14(18)10-6-12/h3-10,20H,2H2,1H3	RAPBNVDSDCTNRC-UHFFFAOYSA-N	324.032	ethyl 2,2-bis(4-chlorophenyl)-2-hydroxyacetate	6	4
11487	DMBHHRLKUKUOEG	1258	97774	11486 11487 68311 73897 165719	Diphenylamine	C12H11N	C1=CC=C(C=C1)NC2=CC=CC=C2	InChI=1S/C12H11N/c1-3-7-11(8-4-1)13-12-9-5-2-6-10-12/h1-10,13H	DMBHHRLKUKUOEG-UHFFFAOYSA-N	169.089149	N-phenylaniline	8	4
12898	HYVWIQDYBVKITD	23	12969	12898	TOLYLFLUANID	C10H13Cl2FN2O2S2	CC1=CC=C(C=C1)N(SC(F)(Cl)Cl)S(=O)(=O)N(C)C	InChI=1S/C10H13Cl2FN2O2S2/c1-8-4-6-9(7-5-8)15(18-10(11,12)13)19(16,17)14(2)3/h4-7H,1-3H3	HYVWIQDYBVKITD-UHFFFAOYSA-N	345.977954	N-[dichloro(fluoro)methyl]sulfanyl-N-(dimethylsulfamoyl)-4-methylaniline	5	4
12901	LMNZTLDVJIUSHT	909	26237	12901	Phosmet	C11H12NO4PS2	COP(=S)(OC)SCN1C(=O)C2=CC=CC=C2C1=O	InChI=1S/C11H12NO4PS2/c1-15-17(18,16-2)19-7-12-10(13)8-5-3-4-6-9(8)11(12)14/h3-6H,7H2,1-2H3	LMNZTLDVJIUSHT-UHFFFAOYSA-N	316.994537	2-(dimethoxyphosphinothioylsulfanylmethyl)isoindole-1,3-dione	7	4
12932	RRNIZKPFKNDSRS	15	7958	12932	BENSULIDE	C14H24NO4PS3	CC(C)OP(=S)(OC(C)C)SCCNS(=O)(=O)C1=CC=CC=C1	InChI=1S/C14H24NO4PS3/c1-12(2)18-20(21,19-13(3)4)22-11-10-15-23(16,17)14-8-6-5-7-9-14/h5-9,12-13,15H,10-11H2,1-4H3	RRNIZKPFKNDSRS-UHFFFAOYSA-N	397.060509	N-[2-di(propan-2-yloxy)phosphinothioylsulfanylethyl]benzenesulfonamide	5	4
12968	GUVLYNGULCJVDO	31	11230	12968	EPTC	C9H19NOS	CCCN(CCC)C(=O)SCC	InChI=1S/C9H19NOS/c1-4-7-10(8-5-2)9(11)12-6-3/h4-8H2,1-3H3	GUVLYNGULCJVDO-UHFFFAOYSA-N	189.118735	S-ethyl N,N-dipropylcarbamothioate	5	4
13081	VEDTXTNSFWUXGQ	8	6786	13081	CARBOPHENOTHION	C11H16ClO2PS3	CCOP(=S)(OCC)SCSC1=CC=C(C=C1)Cl	InChI=1S/C11H16ClO2PS3/c1-3-13-15(16,14-4-2)18-9-17-11-7-5-10(12)6-8-11/h5-8H,3-4,9H2,1-2H3	VEDTXTNSFWUXGQ-UHFFFAOYSA-N	341.973858	(4-chlorophenyl)sulfanylmethylsulfanyl-diethoxy-sulfanylidene-lambda5-phosphane	5	4
13263	RQVYBGPQFYCBGX	153	12469	13263	Ametryn	C9H17N5S	CCNC1=NC(=NC(=N1)SC)NC(C)C	InChI=1S/C9H17N5S/c1-5-10-7-12-8(11-6(2)3)14-9(13-7)15-4/h6H,5H2,1-4H3,(H2,10,11,12,13,14)	RQVYBGPQFYCBGX-UHFFFAOYSA-N	227.120467	4-N-ethyl-6-methylsulfanyl-2-N-propan-2-yl-1,3,5-triazine-2,4-diamine	6	4
13676	KVGLBTYUCJYMND	85	11775	13676 9576612 9576613	Fonofos	C10H15OPS2	CCOP(=S)(CC)SC1=CC=CC=C1	InChI=1S/C10H15OPS2/c1-3-11-12(13,4-2)14-10-8-6-5-7-9-10/h5-9H,3-4H2,1-2H3	KVGLBTYUCJYMND-UHFFFAOYSA-N	246.030194	ethoxy-ethyl-phenylsulfanyl-sulfanylidene-lambda5-phosphane	5	4
13709	MEBQXILRKZHVCX	162	15833	13709	Methidathion	C6H11N2O4PS3	COC1=NN(C(=O)S1)CSP(=S)(OC)OC	InChI=1S/C6H11N2O4PS3/c1-10-5-7-8(6(9)16-5)4-15-13(14,11-2)12-3/h4H2,1-3H3	MEBQXILRKZHVCX-UHFFFAOYSA-N	301.961857	3-(dimethoxyphosphinothioylsulfanylmethyl)-5-methoxy-1,3,4-thiadiazol-2-one	5	4
13728	QAHFOPIILNICLA	12	22849	13728	DIPHENAMID	C16H17NO	CN(C)C(=O)C(C1=CC=CC=C1)C2=CC=CC=C2	InChI=1S/C16H17NO/c1-17(2)16(18)15(13-9-5-3-6-10-13)14-11-7-4-8-12-14/h3-12,15H,1-2H3	QAHFOPIILNICLA-UHFFFAOYSA-N	239.131014	N,N-dimethyl-2,2-diphenylacetamide	5	4
14145	WURGXGVFSMYFCG	84	18630	14145	DICHLOFLUANID	C9H11Cl2FN2O2S2	CN(C)S(=O)(=O)N(C1=CC=CC=C1)SC(F)(Cl)Cl	InChI=1S/C9H11Cl2FN2O2S2/c1-13(2)18(15,16)14(17-9(10,11)12)8-6-4-3-5-7-8/h3-7H,1-2H3	WURGXGVFSMYFCG-UHFFFAOYSA-N	331.962304	N-[dichloro(fluoro)methyl]sulfanyl-N-(dimethylsulfamoyl)aniline	6	4
14210	PZXOQEXFMJCDPG	139	3758	14210	OMETHOATE	C5H12NO4PS	CNC(=O)CSP(=O)(OC)OC	InChI=1S/C5H12NO4PS/c1-6-5(7)4-12-11(8,9-2)10-3/h4H2,1-3H3,(H,6,7)	PZXOQEXFMJCDPG-UHFFFAOYSA-N	213.022466	2-dimethoxyphosphorylsulfanyl-N-methylacetamide	5	4
14215	SGEJQUSYQTVSIU	8	6928	14215	PEBULATE	C10H21NOS	CCCCN(CC)C(=O)SCCC	InChI=1S/C10H21NOS/c1-4-7-8-11(6-3)10(12)13-9-5-2/h4-9H2,1-3H3	SGEJQUSYQTVSIU-UHFFFAOYSA-N	203.134385	S-propyl N-butyl-N-ethylcarbamothioate	5	4
14322	VOEYXMAFNDNNED	31	12579	14322	METOLCARB	C9H11NO2	CC1=CC(=CC=C1)OC(=O)NC	InChI=1S/C9H11NO2/c1-7-4-3-5-8(6-7)12-9(11)10-2/h3-6H,1-2H3,(H,10,11)	VOEYXMAFNDNNED-UHFFFAOYSA-N	165.078979	(3-methylphenyl) N-methylcarbamate	5	4
15531	UPMXNNIRAGDFEH	142	41274	15531 23617900 23691011 25201801	BROMOXYNIL	C7H3Br2NO	C1=C(C=C(C(=C1Br)O)Br)C#N	InChI=1S/C7H3Br2NO/c8-5-1-4(3-10)2-6(9)7(5)11/h1-2,11H	UPMXNNIRAGDFEH-UHFFFAOYSA-N	274.85814	3,5-dibromo-4-hydroxybenzonitrile	5	4
15546	WYKYKTKDBLFHCY	62	11174	15546	Chloridazon	C10H8ClN3O	C1=CC=C(C=C1)N2C(=O)C(=C(C=N2)N)Cl	InChI=1S/C10H8ClN3O/c11-9-8(12)6-13-14(10(9)15)7-4-2-1-3-5-7/h1-6H,12H2	WYKYKTKDBLFHCY-UHFFFAOYSA-N	221.03559	5-amino-4-chloro-2-phenylpyridazin-3-one	5	4
15553	HUBANNPOLNYSAD	58	14826	15553 162839 23674252	1702-17-6	C6H3Cl2NO2	C1=CC(=NC(=C1Cl)C(=O)O)Cl	InChI=1S/C6H3Cl2NO2/c7-3-1-2-4(8)9-5(3)6(10)11/h1-2H,(H,10,11)	HUBANNPOLNYSAD-UHFFFAOYSA-N	190.954084	3,6-dichloropyridine-2-carboxylic acid	5	4
15629	LKJPSUCKSLORMF	41	9105	15629	MONOLINURON	C9H11ClN2O2	CN(C(=O)NC1=CC=C(C=C1)Cl)OC	InChI=1S/C9H11ClN2O2/c1-12(14-2)9(13)11-8-5-3-7(10)4-6-8/h3-6H,1-2H3,(H,11,13)	LKJPSUCKSLORMF-UHFFFAOYSA-N	214.050905	3-(4-chlorophenyl)-1-methoxy-1-methylurea	6	4
15787	XITQUSLLOSKDTB	462	6101	15787	NITROFEN	C12H7Cl2NO3	C1=CC(=CC=C1[N+](=O)[O-])OC2=C(C=C(C=C2)Cl)Cl	InChI=1S/C12H7Cl2NO3/c13-8-1-6-12(11(14)7-8)18-10-4-2-9(3-5-10)15(16)17/h1-7H	XITQUSLLOSKDTB-UHFFFAOYSA-N	282.980299	2,4-dichloro-1-(4-nitrophenoxy)benzene	5	4
15910	CRQQGFGUEAVUIL	509	94038	15910	CHLOROTHALONIL	C8Cl4N2	C(#N)C1=C(C(=C(C(=C1Cl)Cl)Cl)C#N)Cl	InChI=1S/C8Cl4N2/c9-5-3(1-13)6(10)8(12)7(11)4(5)2-14	CRQQGFGUEAVUIL-UHFFFAOYSA-N	263.881559	2,4,5,6-tetrachlorobenzene-1,3-dicarbonitrile	5	4
16003	OKUGPJPKMAEJOE	5	7458	16003	VERNOLATE	C10H21NOS	CCCN(CCC)C(=O)SCCC	InChI=1S/C10H21NOS/c1-4-7-11(8-5-2)10(12)13-9-6-3/h4-9H2,1-3H3	OKUGPJPKMAEJOE-UHFFFAOYSA-N	203.134385	S-propyl N,N-dipropylcarbamothioate	6	4
16181	BMTAFVWTTFSTOG	22	12231	16181	Butylate	C11H23NOS	CCSC(=O)N(CC(C)C)CC(C)C	InChI=1S/C11H23NOS/c1-6-14-11(13)12(7-9(2)3)8-10(4)5/h9-10H,6-8H2,1-5H3	BMTAFVWTTFSTOG-UHFFFAOYSA-N	217.150036	S-ethyl N,N-bis(2-methylpropyl)carbamothioate	6	4
16248	YFBPRJGDJKVWAH	148	15274	16248 117065427	METHIOCARB	C11H15NO2S	CC1=CC(=CC(=C1SC)C)OC(=O)NC	InChI=1S/C11H15NO2S/c1-7-5-9(14-11(13)12-3)6-8(2)10(7)15-4/h5-6H,1-4H3,(H,12,13)	YFBPRJGDJKVWAH-UHFFFAOYSA-N	225.08235	(3,5-dimethyl-4-methylsulfanylphenyl) N-methylcarbamate	5	4
16559	ZTMKADLOSYKWCA	28	12009	16559	LENACIL	C13H18N2O2	C1CCC(CC1)N2C(=O)C3=C(CCC3)NC2=O	InChI=1S/C13H18N2O2/c16-12-10-7-4-8-11(10)14-13(17)15(12)9-5-2-1-3-6-9/h9H,1-8H2,(H,14,17)	ZTMKADLOSYKWCA-UHFFFAOYSA-N	234.136828	3-cyclohexyl-1,5,6,7-tetrahydrocyclopenta[d]pyrimidine-2,4-dione	4	4
16562	RZILCCPWPBTYDO	50	12898	16562	FLUOMETURON	C10H11F3N2O	CN(C)C(=O)NC1=CC=CC(=C1)C(F)(F)F	InChI=1S/C10H11F3N2O/c1-15(2)9(16)14-8-5-3-4-7(6-8)10(11,12)13/h3-6H,1-2H3,(H,14,16)	RZILCCPWPBTYDO-UHFFFAOYSA-N	232.082347	1,1-dimethyl-3-[3-(trifluoromethyl)phenyl]urea	5	4
16945	GVYLCNUFSHDAAW	442	4324	16945	MIREX	C10Cl12	C12(C3(C4(C5(C3(C(C1(C5(C2(C4(Cl)Cl)Cl)Cl)Cl)(Cl)Cl)Cl)Cl)Cl)Cl)Cl	InChI=1S/C10Cl12/c11-1-2(12)7(17)4(14)3(13,5(1,15)9(7,19)20)6(1,16)10(21,22)8(2,4)18	GVYLCNUFSHDAAW-UHFFFAOYSA-N	539.626232	1,2,3,4,5,5,6,7,8,9,10,10-dodecachloropentacyclo[5.3.0.02,6.03,9.04,8]decane	6	4
17432	KQTVWCSONPJJPE	23	13702	17432	Etridiazole	C5H5Cl3N2OS	CCOC1=NC(=NS1)C(Cl)(Cl)Cl	InChI=1S/C5H5Cl3N2OS/c1-2-11-4-9-3(10-12-4)5(6,7)8/h2H2,1H3	KQTVWCSONPJJPE-UHFFFAOYSA-N	245.918817	5-ethoxy-3-(trichloromethyl)-1,2,4-thiadiazole	5	4
17434	KLGMSAOQDHLCOS	6	8583	17434	MECARBAM	C10H20NO5PS2	CCOC(=O)N(C)C(=O)CSP(=S)(OCC)OCC	InChI=1S/C10H20NO5PS2/c1-5-14-10(13)11(4)9(12)8-19-17(18,15-6-2)16-7-3/h5-8H2,1-4H3	KLGMSAOQDHLCOS-UHFFFAOYSA-N	329.052052	ethyl N-(2-diethoxyphosphinothioylsulfanylacetyl)-N-methylcarbamate	5	4
17435	XAMUDJHXFNRLCY	64	14281	17435	PHENTHOATE	C12H17O4PS2	CCOC(=O)C(C1=CC=CC=C1)SP(=S)(OC)OC	InChI=1S/C12H17O4PS2/c1-4-16-12(13)11(10-8-6-5-7-9-10)19-17(18,14-2)15-3/h5-9,11H,4H2,1-3H3	XAMUDJHXFNRLCY-UHFFFAOYSA-N	320.030588	ethyl 2-dimethoxyphosphinothioylsulfanyl-2-phenylacetate	5	4
17516	DTAPQAJKAFRNJB	9	6399	17516	PROMECARB	C12H17NO2	CC1=CC(=CC(=C1)OC(=O)NC)C(C)C	InChI=1S/C12H17NO2/c1-8(2)10-5-9(3)6-11(7-10)15-12(14)13-4/h5-8H,1-4H3,(H,13,14)	DTAPQAJKAFRNJB-UHFFFAOYSA-N	207.125929	(3-methyl-5-propan-2-ylphenyl) N-methylcarbamate	5	4
17531	RQVGAIADHNPSME	12	6866	17531	Azinphos-ethyl	C12H16N3O3PS2	CCOP(=S)(OCC)SCN1C(=O)C2=CC=CC=C2N=N1	InChI=1S/C12H16N3O3PS2/c1-3-17-19(20,18-4-2)21-9-15-12(16)10-7-5-6-8-11(10)13-14-15/h5-8H,3-4,9H2,1-2H3	RQVGAIADHNPSME-UHFFFAOYSA-N	345.037071	3-(diethoxyphosphinothioylsulfanylmethyl)-1,2,3-benzotriazin-4-one	5	4
17581	PFIADAMVCJPXSF	8	11489	17581	CHLORONEB	C8H8Cl2O2	COC1=CC(=C(C=C1Cl)OC)Cl	InChI=1S/C8H8Cl2O2/c1-11-7-3-6(10)8(12-2)4-5(7)9/h3-4H,1-2H3	PFIADAMVCJPXSF-UHFFFAOYSA-N	205.990135	1,4-dichloro-2,5-dimethoxybenzene	5	4
18752	VGPYEHKOIGNJKV	37	12422	18752 61292 13389335 20981828	ASULAM	C8H10N2O4S	COC(=O)NS(=O)(=O)C1=CC=C(C=C1)N	InChI=1S/C8H10N2O4S/c1-14-8(11)10-15(12,13)7-4-2-6(9)3-5-7/h2-5H,9H2,1H3,(H,10,11)	VGPYEHKOIGNJKV-UHFFFAOYSA-N	230.036128	methyl N-(4-aminophenyl)sulfonylcarbamate	5	4
19662	HYJSGOXICXYZGS	13	9272	19662 23703973	BENAZOLIN	C9H6ClNO3S	C1=CC2=C(C(=C1)Cl)N(C(=O)S2)CC(=O)O	InChI=1S/C9H6ClNO3S/c10-5-2-1-3-6-8(5)11(4-7(12)13)9(14)15-6/h1-3H,4H2,(H,12,13)	HYJSGOXICXYZGS-UHFFFAOYSA-N	242.975692	2-(4-chloro-2-oxo-1,3-benzothiazol-3-yl)acetic acid	4	4
21307	GYSSRZJIHXQEHQ	128	21332	21307	CARBOXIN	C12H13NO2S	CC1=C(SCCO1)C(=O)NC2=CC=CC=C2	InChI=1S/C12H13NO2S/c1-9-11(16-8-7-15-9)12(14)13-10-5-3-2-4-6-10/h2-6H,7-8H2,1H3,(H,13,14)	GYSSRZJIHXQEHQ-UHFFFAOYSA-N	235.0667	6-methyl-N-phenyl-2,3-dihydro-1,4-oxathiine-5-carboxamide	7	4
21803	HRBKVYFZANMGRE	214	10794	21803	Chlorpyrifos-methyl	C7H7Cl3NO3PS	COP(=S)(OC)OC1=NC(=C(C=C1Cl)Cl)Cl	InChI=1S/C7H7Cl3NO3PS/c1-12-15(16,13-2)14-7-5(9)3-4(8)6(10)11-7/h3H,1-2H3	HRBKVYFZANMGRE-UHFFFAOYSA-N	320.894984	dimethoxy-sulfanylidene-(3,5,6-trichloropyridin-2-yl)oxy-lambda5-phosphane	5	4
22188	NBQCNZYJJMBDKY	18	10307	22188	TERBACIL	C9H13ClN2O2	CC1=C(C(=O)N(C(=O)N1)C(C)(C)C)Cl	InChI=1S/C9H13ClN2O2/c1-5-6(10)7(13)12(8(14)11-5)9(2,3)4/h1-4H3,(H,11,14)	NBQCNZYJJMBDKY-UHFFFAOYSA-N	216.066555	3-tert-butyl-5-chloro-6-methyl-1H-pyrimidine-2,4-dione	5	4
22206	FZXISNSWEXTPMF	280	10935	22206	Terbuthylazine	C9H16ClN5	CCNC1=NC(=NC(=N1)Cl)NC(C)(C)C	InChI=1S/C9H16ClN5/c1-5-11-7-12-6(10)13-8(14-7)15-9(2,3)4/h5H2,1-4H3,(H2,11,12,13,14,15)	FZXISNSWEXTPMF-UHFFFAOYSA-N	229.109423	2-N-tert-butyl-6-chloro-4-N-ethyl-1,3,5-triazine-2,4-diamine	5	4
23421	SDKQRNRRDYRQKY	10	3067	23421	DIOXACARB	C11H13NO4	CNC(=O)OC1=CC=CC=C1C2OCCO2	InChI=1S/C11H13NO4/c1-12-11(13)16-9-5-3-2-4-8(9)10-14-6-7-15-10/h2-5,10H,6-7H2,1H3,(H,12,13)	SDKQRNRRDYRQKY-UHFFFAOYSA-N	223.084458	[2-(1,3-dioxolan-2-yl)phenyl] N-methylcarbamate	4	4
24685	VXPLXMJHHKHSOA	23	8079	24685	Propham	C10H13NO2	CC(C)OC(=O)NC1=CC=CC=C1	InChI=1S/C10H13NO2/c1-8(2)13-10(12)11-9-6-4-3-5-7-9/h3-8H,1-2H3,(H,11,12)	VXPLXMJHHKHSOA-UHFFFAOYSA-N	179.094629	propan-2-yl N-phenylcarbamate	6	4
24743	WZJZMXBKUWKXTQ	13	12512	24743	DESMEDIPHAM	C16H16N2O4	CCOC(=O)NC1=CC(=CC=C1)OC(=O)NC2=CC=CC=C2	InChI=1S/C16H16N2O4/c1-2-21-15(19)18-13-9-6-10-14(11-13)22-16(20)17-12-7-4-3-5-8-12/h3-11H,2H2,1H3,(H,17,20)(H,18,19)	WZJZMXBKUWKXTQ-UHFFFAOYSA-N	300.111007	[3-(ethoxycarbonylamino)phenyl] N-phenylcarbamate	4	4
25146	MUMQYXACQUZOFP	8	5083	25146	Dialifos	C14H17ClNO4PS2	CCOP(=S)(OCC)SC(CCl)N1C(=O)C2=CC=CC=C2C1=O	InChI=1S/C14H17ClNO4PS2/c1-3-19-21(22,20-4-2)23-12(9-15)16-13(17)10-7-5-6-8-11(10)14(16)18/h5-8,12H,3-4,9H2,1-2H3	MUMQYXACQUZOFP-UHFFFAOYSA-N	393.002515	2-(2-chloro-1-diethoxyphosphinothioylsulfanylethyl)isoindole-1,3-dione	5	4
25429	TWFZGCMQGLPBSX	904	27849	25429 31900 65417 169939 10584007 71312538	Carbendazim	C9H9N3O2	COC(=O)NC1=NC2=CC=CC=C2N1	InChI=1S/C9H9N3O2/c1-14-9(13)12-8-10-6-4-2-3-5-7(6)11-8/h2-5H,1H3,(H2,10,11,12,13)	TWFZGCMQGLPBSX-UHFFFAOYSA-N	191.069477	methyl N-(1H-benzimidazol-2-yl)carbamate	6	4
25670	XLNZEKHULJKQBA	104	17554	25670	TERBUFOS	C9H21O2PS3	CCOP(=S)(OCC)SCSC(C)(C)C	InChI=1S/C9H21O2PS3/c1-6-10-12(13,11-7-2)15-8-14-9(3,4)5/h6-8H2,1-5H3	XLNZEKHULJKQBA-UHFFFAOYSA-N	288.04413	tert-butylsulfanylmethylsulfanyl-diethoxy-sulfanylidene-lambda5-phosphane	6	4
26033	JOOMJVFZQRQWKR	14	15129	26033	PYRAZOPHOS	C14H20N3O5PS	CCOC(=O)C1=CN2C(=CC(=N2)OP(=S)(OCC)OCC)N=C1C	InChI=1S/C14H20N3O5PS/c1-5-19-14(18)11-9-17-12(15-10(11)4)8-13(16-17)22-23(24,20-6-2)21-7-3/h8-9H,5-7H2,1-4H3	JOOMJVFZQRQWKR-UHFFFAOYSA-N	373.086129	ethyl 2-diethoxyphosphinothioyloxy-5-methylpyrazolo[1,5-a]pyrimidine-6-carboxylate	4	4
26124	JYQUHIFYBATCCY	151	81221	26124	QUINALPHOS	C12H15N2O3PS	CCOP(=S)(OCC)OC1=NC2=CC=CC=C2N=C1	InChI=1S/C12H15N2O3PS/c1-3-15-18(19,16-4-2)17-12-9-13-10-7-5-6-8-11(10)14-12/h5-9H,3-4H2,1-2H3	JYQUHIFYBATCCY-UHFFFAOYSA-N	298.054101	diethoxy-quinoxalin-2-yloxy-sulfanylidene-lambda5-phosphane	5	4
27189	WXZVAROIGSFCFJ	33	8809	27189 13013865	Napropamide	C17H21NO2	CCN(CC)C(=O)C(C)OC1=CC=CC2=CC=CC=C21	InChI=1S/C17H21NO2/c1-4-18(5-2)17(19)13(3)20-16-12-8-10-14-9-6-7-11-15(14)16/h6-13H,4-5H2,1-3H3	WXZVAROIGSFCFJ-UHFFFAOYSA-N	271.157229	N,N-diethyl-2-naphthalen-1-yloxypropanamide	4	4
28936	FOANIXZHAMJWOI	27	7792	28936	Bromopropylate	C17H16Br2O3	CC(C)OC(=O)C(C1=CC=C(C=C1)Br)(C2=CC=C(C=C2)Br)O	InChI=1S/C17H16Br2O3/c1-11(2)22-16(20)17(21,12-3-7-14(18)8-4-12)13-5-9-15(19)10-6-13/h3-11,21H,1-2H3	FOANIXZHAMJWOI-UHFFFAOYSA-N	425.94662	propan-2-yl 2,2-bis(4-bromophenyl)-2-hydroxyacetate	6	4
29393	UNAHYJYOSSSJHH	312	12980	29393	ORYZALIN	C12H18N4O6S	CCCN(CCC)C1=C(C=C(C=C1[N+](=O)[O-])S(=O)(=O)N)[N+](=O)[O-]	InChI=1S/C12H18N4O6S/c1-3-5-14(6-4-2)12-10(15(17)18)7-9(23(13,21)22)8-11(12)16(19)20/h7-8H,3-6H2,1-2H3,(H2,13,21,22)	UNAHYJYOSSSJHH-UHFFFAOYSA-N	346.094705	4-(dipropylamino)-3,5-dinitrobenzenesulfonamide	5	4
29732	CHNUNORXWHYHNE	64	14162	29732	OXADIAZON	C15H18Cl2N2O3	CC(C)OC1=C(C=C(C(=C1)N2C(=O)OC(=N2)C(C)(C)C)Cl)Cl	InChI=1S/C15H18Cl2N2O3/c1-8(2)21-12-7-11(9(16)6-10(12)17)19-14(20)22-13(18-19)15(3,4)5/h6-8H,1-5H3	CHNUNORXWHYHNE-UHFFFAOYSA-N	344.069448	5-tert-butyl-3-(2,4-dichloro-5-propan-2-yloxyphenyl)-1,3,4-oxadiazol-2-one	5	4
30479	FOXFZRUHNHCZPX	225	17947	30479	METRIBUZIN	C8H14N4OS	CC(C)(C)C1=NN=C(N(C1=O)N)SC	InChI=1S/C8H14N4OS/c1-8(2,3)5-6(13)12(9)7(14-4)11-10-5/h9H2,1-4H3	FOXFZRUHNHCZPX-UHFFFAOYSA-N	214.088832	4-amino-6-tert-butyl-3-methylsulfanyl-1,2,4-triazin-5-one	5	4
30692	TUBQDCKAWGHZPF	17	10987	30692	21564-17-0	C9H6N2S3	C1=CC=C2C(=C1)N=C(S2)SCSC#N	InChI=1S/C9H6N2S3/c10-5-12-6-13-9-11-7-3-1-2-4-8(7)14-9/h1-4H,6H2	TUBQDCKAWGHZPF-UHFFFAOYSA-N	237.969312	1,3-benzothiazol-2-ylsulfanylmethyl thiocyanate	6	4
31070	ZCJPOPBZHLUFHF	131	15458	31070	FENAMIPHOS	C13H22NO3PS	CCOP(=O)(NC(C)C)OC1=CC(=C(C=C1)SC)C	InChI=1S/C13H22NO3PS/c1-6-16-18(15,14-10(2)3)17-12-7-8-13(19-5)11(4)9-12/h7-10H,6H2,1-5H3,(H,14,15)	ZCJPOPBZHLUFHF-UHFFFAOYSA-N	303.105802	N-[ethoxy-(3-methyl-4-methylsulfanylphenoxy)phosphoryl]propan-2-amine	5	4
31099	RMFNNCGOSPBBAD	37	8164	31099 31899	FORMETANATE	C11H15N3O2	CNC(=O)OC1=CC=CC(=C1)N=CN(C)C	InChI=1S/C11H15N3O2/c1-12-11(15)16-10-6-4-5-9(7-10)13-8-14(2)3/h4-8H,1-3H3,(H,12,15)	RMFNNCGOSPBBAD-UHFFFAOYSA-N	221.116427	[3-(dimethylaminomethylideneamino)phenyl] N-methylcarbamate	6	4
31200	ZNOLGFHPUIJIMJ	992	19722	31200	FENITROTHION	C9H12NO5PS	CC1=C(C=CC(=C1)OP(=S)(OC)OC)[N+](=O)[O-]	InChI=1S/C9H12NO5PS/c1-7-6-8(4-5-9(7)10(11)12)15-16(17,13-2)14-3/h4-6H,1-3H3	ZNOLGFHPUIJIMJ-UHFFFAOYSA-N	277.017381	dimethoxy-(3-methyl-4-nitrophenoxy)-sulfanylidene-lambda5-phosphane	6	4
31645	YFGYUFNIOHWBOB	195	18400	31645 16212241	PIRIMICARB	C11H18N4O2	CC1=C(N=C(N=C1OC(=O)N(C)C)N(C)C)C	InChI=1S/C11H18N4O2/c1-7-8(2)12-10(14(3)4)13-9(7)17-11(16)15(5)6/h1-6H3	YFGYUFNIOHWBOB-UHFFFAOYSA-N	238.142976	[2-(dimethylamino)-5,6-dimethylpyrimidin-4-yl] N,N-dimethylcarbamate	5	4
31657	KZAUOCCYDRDERY	109	18863	31657 5366286 9595287	OXAMYL	C7H13N3O3S	CNC(=O)ON=C(C(=O)N(C)C)SC	InChI=1S/C7H13N3O3S/c1-8-7(12)13-9-5(14-4)6(11)10(2)3/h1-4H3,(H,8,12)	KZAUOCCYDRDERY-UHFFFAOYSA-N	219.067762	methyl 2-(dimethylamino)-N-(methylcarbamoyloxy)-2-oxoethanimidothioate	5	4
31957	TZBPRYIIJAJUOY	3	3966	31957	Pirimiphos-ethyl	C13H24N3O3PS	CCN(CC)C1=NC(=CC(=N1)OP(=S)(OCC)OCC)C	InChI=1S/C13H24N3O3PS/c1-6-16(7-2)13-14-11(5)10-12(15-13)19-20(21,17-8-3)18-9-4/h10H,6-9H2,1-5H3	TZBPRYIIJAJUOY-UHFFFAOYSA-N	333.1276	4-diethoxyphosphinothioyloxy-N,N-diethyl-6-methylpyrimidin-2-amine	5	4
32154	PHNUZKMIPFFYSO	71	10105	32154	Propyzamide	C12H11Cl2NO	CC(C)(C#C)NC(=O)C1=CC(=CC(=C1)Cl)Cl	InChI=1S/C12H11Cl2NO/c1-4-12(2,3)15-11(16)8-5-9(13)7-10(14)6-8/h1,5-7H,2-3H3,(H,15,16)	PHNUZKMIPFFYSO-UHFFFAOYSA-N	255.021769	3,5-dichloro-N-(2-methylbut-3-yn-2-yl)benzamide	6	4
32184	AMFGTOFWMRQMEM	159	14255	32184	Triazophos	C12H16N3O3PS	CCOP(=S)(OCC)OC1=NN(C=N1)C2=CC=CC=C2	InChI=1S/C12H16N3O3PS/c1-3-16-19(20,17-4-2)18-12-13-10-15(14-12)11-8-6-5-7-9-11/h5-10H,3-4H2,1-2H3	AMFGTOFWMRQMEM-UHFFFAOYSA-N	313.065	diethoxy-[(1-phenyl-1,2,4-triazol-3-yl)oxy]-sulfanylidene-lambda5-phosphane	5	4
32490	WZZLDXDUQPOXNW	44	17737	32490 33112 15575641	PROPAMOCARB	C9H20N2O2	CCCOC(=O)NCCCN(C)C	InChI=1S/C9H20N2O2/c1-4-8-13-9(12)10-6-5-7-11(2)3/h4-8H2,1-3H3,(H,10,12)	WZZLDXDUQPOXNW-UHFFFAOYSA-N	188.152478	propyl N-[3-(dimethylamino)propyl]carbamate	5	4
32872	HOQADATXFBOEGG	47	12846	32872	ISOFENPHOS	C15H24NO4PS	CCOP(=S)(NC(C)C)OC1=CC=CC=C1C(=O)OC(C)C	InChI=1S/C15H24NO4PS/c1-6-18-21(22,16-11(2)3)20-14-10-8-7-9-13(14)15(17)19-12(4)5/h7-12H,6H2,1-5H3,(H,16,22)	HOQADATXFBOEGG-UHFFFAOYSA-N	345.116366	propan-2-yl 2-[ethoxy-(propan-2-ylamino)phosphinothioyl]oxybenzoate	5	4
33360	IRCMYGHHKLLGHV	26	11549	33360	ETHOFUMESATE	C13H18O5S	CCOC1C(C2=C(O1)C=CC(=C2)OS(=O)(=O)C)(C)C	InChI=1S/C13H18O5S/c1-5-16-12-13(2,3)10-8-9(18-19(4,14)15)6-7-11(10)17-12/h6-8,12H,5H2,1-4H3	IRCMYGHHKLLGHV-UHFFFAOYSA-N	286.087495	(2-ethoxy-3,3-dimethyl-2H-1-benzofuran-5-yl) methanesulfonate	5	4
33565	RROQIUMZODEXOR	18	15885	33565	TRIFORINE	C10H14Cl6N4O2	C1CN(CCN1C(C(Cl)(Cl)Cl)NC=O)C(C(Cl)(Cl)Cl)NC=O	InChI=1S/C10H14Cl6N4O2/c11-9(12,13)7(17-5-21)19-1-2-20(4-3-19)8(18-6-22)10(14,15)16/h5-8H,1-4H2,(H,17,21)(H,18,22)	RROQIUMZODEXOR-UHFFFAOYSA-N	431.924792	N-[2,2,2-trichloro-1-[4-(2,2,2-trichloro-1-formamidoethyl)piperazin-1-yl]ethyl]formamide	5	4
33775	NVGOPFQZYCNLDU	215	13755	33775	NORFLURAZON	C12H9ClF3N3O	CNC1=C(C(=O)N(N=C1)C2=CC=CC(=C2)C(F)(F)F)Cl	InChI=1S/C12H9ClF3N3O/c1-17-9-6-18-19(11(20)10(9)13)8-4-2-3-7(5-8)12(14,15)16/h2-6,17H,1H3	NVGOPFQZYCNLDU-UHFFFAOYSA-N	303.038624	4-chloro-5-(methylamino)-2-[3-(trifluoromethyl)phenyl]pyridazin-3-one	7	4
34192	QHTQREMOGMZHJV	111	14319	34192	THIOBENCARB	C12H16ClNOS	CCN(CC)C(=O)SCC1=CC=C(C=C1)Cl	InChI=1S/C12H16ClNOS/c1-3-14(4-2)12(15)16-9-10-5-7-11(13)8-6-10/h5-8H,3-4,9H2,1-2H3	QHTQREMOGMZHJV-UHFFFAOYSA-N	257.064113	S-[(4-chlorophenyl)methyl] N,N-diethylcarbamothioate	6	4
34526	QHOQHJPRIBSPCY	251	10932	34526	Pirimiphos-methyl	C11H20N3O3PS	CCN(CC)C1=NC(=CC(=N1)OP(=S)(OC)OC)C	InChI=1S/C11H20N3O3PS/c1-6-14(7-2)11-12-9(3)8-10(13-11)17-18(19,15-4)16-5/h8H,6-7H2,1-5H3	QHOQHJPRIBSPCY-UHFFFAOYSA-N	305.0963	4-dimethoxyphosphinothioyloxy-N,N-diethyl-6-methylpyrimidin-2-amine	5	4
34766	HEZNVIYQEUHLNI	19	13518	34766	Ethiofencarb	C11H15NO2S	CCSCC1=CC=CC=C1OC(=O)NC	InChI=1S/C11H15NO2S/c1-3-15-8-9-6-4-5-7-10(9)14-11(13)12-2/h4-7H,3,8H2,1-2H3,(H,12,13)	HEZNVIYQEUHLNI-UHFFFAOYSA-N	225.08235	[2-(ethylsulfanylmethyl)phenyl] N-methylcarbamate	5	4
36242	QXJKBPAVAHBARF	222	16584	36242 1549061	PROCYMIDONE	C13H11Cl2NO2	CC12CC1(C(=O)N(C2=O)C3=CC(=CC(=C3)Cl)Cl)C	InChI=1S/C13H11Cl2NO2/c1-12-6-13(12,2)11(18)16(10(12)17)9-4-7(14)3-8(15)5-9/h3-5H,6H2,1-2H3	QXJKBPAVAHBARF-UHFFFAOYSA-N	283.016684	3-(3,5-dichlorophenyl)-1,5-dimethyl-3-azabicyclo[3.1.0]hexane-2,4-dione	5	4
36679	PUIYMUZLKQOUOZ	432	16069	36679 16212190	ISOPROTURON	C12H18N2O	CC(C)C1=CC=C(C=C1)NC(=O)N(C)C	InChI=1S/C12H18N2O/c1-9(2)10-5-7-11(8-6-10)13-12(15)14(3)4/h5-9H,1-4H3,(H,13,15)	PUIYMUZLKQOUOZ-UHFFFAOYSA-N	206.141913	1,1-dimethyl-3-(4-propan-2-ylphenyl)urea	5	4
36870	FITIWKDOCAUBQD	37	13930	36870	Prothiofos	C11H15Cl2O2PS2	CCCSP(=S)(OCC)OC1=C(C=C(C=C1)Cl)Cl	InChI=1S/C11H15Cl2O2PS2/c1-3-7-18-16(17,14-4-2)15-11-6-5-9(12)8-10(11)13/h5-6,8H,3-4,7H2,1-2H3	FITIWKDOCAUBQD-UHFFFAOYSA-N	343.962814	(2,4-dichlorophenoxy)-ethoxy-propylsulfanyl-sulfanylidene-lambda5-phosphane	4	4
36879	SFNPDDSJBGRXLW	5	7424	36879 5360962 5368008	BUTOCARBOXIM	C7H14N2O2S	CC(C(=NOC(=O)NC)C)SC	InChI=1S/C7H14N2O2S/c1-5(6(2)12-4)9-11-7(10)8-3/h6H,1-4H3,(H,8,10)	SFNPDDSJBGRXLW-UHFFFAOYSA-N	190.077599	(3-methylsulfanylbutan-2-ylideneamino) N-methylcarbamate	5	4
37123	QQQYTWIFVNKMRW	377	18552	37123	DIFLUBENZURON	C14H9ClF2N2O2	C1=CC(=C(C(=C1)F)C(=O)NC(=O)NC2=CC=C(C=C2)Cl)F	InChI=1S/C14H9ClF2N2O2/c15-8-4-6-9(7-5-8)18-14(21)19-13(20)12-10(16)2-1-3-11(12)17/h1-7H,(H2,18,19,20,21)	QQQYTWIFVNKMRW-UHFFFAOYSA-N	310.032062	N-[(4-chlorophenyl)carbamoyl]-2,6-difluorobenzamide	6	4
37125	JXHJNEJVUNHLKO	14	13304	37125	Sulprofos	C12H19O2PS3	CCCSP(=S)(OCC)OC1=CC=C(C=C1)SC	InChI=1S/C12H19O2PS3/c1-4-10-18-15(16,13-5-2)14-11-6-8-12(17-3)9-7-11/h6-9H,4-5,10H2,1-3H3	JXHJNEJVUNHLKO-UHFFFAOYSA-N	322.02848	ethoxy-(4-methylsulfanylphenoxy)-propylsulfanyl-sulfanylidene-lambda5-phosphane	5	4
37175	PZBPKYOVPCNPJY	220	21020	37175 173636	IMAZALIL	C14H14Cl2N2O	C=CCOC(CN1C=CN=C1)C2=C(C=C(C=C2)Cl)Cl	InChI=1S/C14H14Cl2N2O/c1-2-7-19-14(9-18-6-5-17-10-18)12-4-3-11(15)8-13(12)16/h2-6,8,10,14H,1,7,9H2	PZBPKYOVPCNPJY-UHFFFAOYSA-N	296.048318	1-[2-(2,4-dichlorophenyl)-2-prop-2-enoxyethyl]imidazole	6	4
37517	ONUFESLQCSAYKA	142	18104	37517	IPRODIONE	C13H13Cl2N3O3	CC(C)NC(=O)N1CC(=O)N(C1=O)C2=CC(=CC(=C2)Cl)Cl	InChI=1S/C13H13Cl2N3O3/c1-7(2)16-12(20)17-6-11(19)18(13(17)21)10-4-8(14)3-9(15)5-10/h3-5,7H,6H2,1-2H3,(H,16,20)	ONUFESLQCSAYKA-UHFFFAOYSA-N	329.033397	3-(3,5-dichlorophenyl)-2,4-dioxo-N-propan-2-ylimidazolidine-1-carboxamide	5	4
37829	YRMLFORXOOIJDR	10	6965	37829	Dichlormid	C8H11Cl2NO	C=CCN(CC=C)C(=O)C(Cl)Cl	InChI=1S/C8H11Cl2NO/c1-3-5-11(6-4-2)8(12)7(9)10/h3-4,7H,1-2,5-6H2	YRMLFORXOOIJDR-UHFFFAOYSA-N	207.021769	2,2-dichloro-N,N-bis(prop-2-enyl)acetamide	5	4
38479	CHIFOSRWCNZCFN	248	17036	38479	PENDIMETHALIN	C13H19N3O4	CCC(CC)NC1=C(C=C(C(=C1[N+](=O)[O-])C)C)[N+](=O)[O-]	InChI=1S/C13H19N3O4/c1-5-10(6-2)14-12-11(15(17)18)7-8(3)9(4)13(12)16(19)20/h7,10,14H,5-6H2,1-4H3	CHIFOSRWCNZCFN-UHFFFAOYSA-N	281.137556	3,4-dimethyl-2,6-dinitro-N-pentan-3-ylaniline	5	4
38779	QYMMJNLHFKGANY	180	16785	38779	PROFENOFOS	C11H15BrClO3PS	CCCSP(=O)(OCC)OC1=C(C=C(C=C1)Br)Cl	InChI=1S/C11H15BrClO3PS/c1-3-7-18-17(14,15-4-2)16-11-6-5-9(12)8-10(11)13/h5-6,8H,3-4,7H2,1-2H3	QYMMJNLHFKGANY-UHFFFAOYSA-N	371.93514	4-bromo-2-chloro-1-[ethoxy(propylsulfanyl)phosphoryl]oxybenzene	5	4
38884	DSKJPMWIHSOYEA	17	13507	38884	Bupirimate	C13H24N4O3S	CCCCC1=C(N=C(N=C1OS(=O)(=O)N(C)C)NCC)C	InChI=1S/C13H24N4O3S/c1-6-8-9-11-10(3)15-13(14-7-2)16-12(11)20-21(18,19)17(4)5/h6-9H2,1-5H3,(H,14,15,16)	DSKJPMWIHSOYEA-UHFFFAOYSA-N	316.156912	[5-butyl-2-(ethylamino)-6-methylpyrimidin-4-yl] N,N-dimethylsulfamate	4	4
39040	DQJCHOQLCLEDLL	93	16483	39040 449237	TRICYCLAZOLE	C9H7N3S	CC1=C2C(=CC=C1)SC3=NN=CN23	InChI=1S/C9H7N3S/c1-6-3-2-4-7-8(6)12-5-10-11-9(12)13-7/h2-5H,1H3	DQJCHOQLCLEDLL-UHFFFAOYSA-N	189.036068	8-methyl-[1,2,4]triazolo[3,4-b][1,3]benzothiazole	7	4
39230	SUSRORUBZHMPCO	21	14686	39230	BIFENOX	C14H9Cl2NO5	COC(=O)C1=C(C=CC(=C1)OC2=C(C=C(C=C2)Cl)Cl)[N+](=O)[O-]	InChI=1S/C14H9Cl2NO5/c1-21-14(18)10-7-9(3-4-12(10)17(19)20)22-13-5-2-8(15)6-11(13)16/h2-7H,1H3	SUSRORUBZHMPCO-UHFFFAOYSA-N	340.985778	methyl 5-(2,4-dichlorophenoxy)-2-nitrobenzoate	5	4
39327	OQMBBFQZGJFLBU	80	15282	39327	Oxyfluorfen	C15H11ClF3NO4	CCOC1=C(C=CC(=C1)OC2=C(C=C(C=C2)C(F)(F)F)Cl)[N+](=O)[O-]	InChI=1S/C15H11ClF3NO4/c1-2-23-14-8-10(4-5-12(14)20(21)22)24-13-6-3-9(7-11(13)16)15(17,18)19/h3-8H,2H2,1H3	OQMBBFQZGJFLBU-UHFFFAOYSA-N	361.03287	2-chloro-1-(3-ethoxy-4-nitrophenoxy)-4-(trifluoromethyl)benzene	6	4
39385	WURBVZBTWMNKQT	304	23068	39385	TRIADIMEFON	C14H16ClN3O2	CC(C)(C)C(=O)C(N1C=NC=N1)OC2=CC=C(C=C2)Cl	InChI=1S/C14H16ClN3O2/c1-14(2,3)12(19)13(18-9-16-8-17-18)20-11-6-4-10(15)5-7-11/h4-9,13H,1-3H3	WURBVZBTWMNKQT-UHFFFAOYSA-N	293.093104	1-(4-chlorophenoxy)-3,3-dimethyl-1-(1,2,4-triazol-1-yl)butan-2-one	6	4
39676	FSCWZHGZWWDELK	488	20075	39676	VINCLOZOLIN	C12H9Cl2NO3	CC1(C(=O)N(C(=O)O1)C2=CC(=CC(=C2)Cl)Cl)C=C	InChI=1S/C12H9Cl2NO3/c1-3-12(2)10(16)15(11(17)18-12)9-5-7(13)4-8(14)6-9/h3-6H,1H2,2H3	FSCWZHGZWWDELK-UHFFFAOYSA-N	284.995948	3-(3,5-dichlorophenyl)-5-ethenyl-5-methyl-1,3-oxazolidine-2,4-dione	5	4
39965	CAWXEEYDBZRFPE	98	10546	39965	HEXAZINONE	C12H20N4O2	CN1C(=NC(=O)N(C1=O)C2CCCCC2)N(C)C	InChI=1S/C12H20N4O2/c1-14(2)10-13-11(17)16(12(18)15(10)3)9-7-5-4-6-8-9/h9H,4-8H2,1-3H3	CAWXEEYDBZRFPE-UHFFFAOYSA-N	252.158626	3-cyclohexyl-6-(dimethylamino)-1-methyl-1,3,5-triazine-2,4-dione	5	4
40087	HFCYZXMHUIHAQI	176	8253	40087	THIDIAZURON	C9H8N4OS	C1=CC=C(C=C1)NC(=O)NC2=CN=NS2	InChI=1S/C9H8N4OS/c14-9(12-8-6-10-13-15-8)11-7-4-2-1-3-5-7/h1-6H,(H2,11,12,14)	HFCYZXMHUIHAQI-UHFFFAOYSA-N	220.041882	1-phenyl-3-(thiadiazol-5-yl)urea	6	4
40326	RLLPVAHGXHCWKJ	2296	26507	40159 40326 40463 43859 62086	Permethrin	C21H20Cl2O3	CC1(C(C1C(=O)OCC2=CC(=CC=C2)OC3=CC=CC=C3)C=C(Cl)Cl)C	InChI=1S/C21H20Cl2O3/c1-21(2)17(12-18(22)23)19(21)20(24)25-13-14-7-6-10-16(11-14)26-15-8-4-3-5-9-15/h3-12,17,19H,13H2,1-2H3	RLLPVAHGXHCWKJ-UHFFFAOYSA-N	390.07895	(3-phenoxyphenyl)methyl 3-(2,2-dichloroethenyl)-2,2-dimethylcyclopropane-1-carboxylate	8	4
40585	OWZREIFADZCYQD	2607	25038	2982 40585 47354 443047 6337702 12874823 13013599	deltamethrin	C22H19Br2NO3	CC1([C@H]([C@H]1C(=O)O[C@H](C#N)C2=CC(=CC=C2)OC3=CC=CC=C3)C=C(Br)Br)C	InChI=1S/C22H19Br2NO3/c1-22(2)17(12-19(23)24)20(22)21(26)28-18(13-25)14-7-6-10-16(11-14)27-15-8-4-3-5-9-15/h3-12,17-18,20H,1-2H3/t17-,18+,20-/m0/s1	OWZREIFADZCYQD-NSHGMRRFSA-N	502.97317	[(S)-cyano-(3-phenoxyphenyl)methyl] (1R,3R)-3-(2,2-dibromoethenyl)-2,2-dimethylcyclopropane-1-carboxylate	6	4
41368	BAZVSMNPJJMILC	251	23417	41368 92416 93469	TRIADIMENOL	C14H18ClN3O2	CC(C)(C)C(C(N1C=NC=N1)OC2=CC=C(C=C2)Cl)O	InChI=1S/C14H18ClN3O2/c1-14(2,3)12(19)13(18-9-16-8-17-18)20-11-6-4-10(15)5-7-11/h4-9,12-13,19H,1-3H3	BAZVSMNPJJMILC-UHFFFAOYSA-N	295.108754	1-(4-chlorophenoxy)-3,3-dimethyl-1-(1,2,4-triazol-1-yl)butan-2-ol	5	4
41381	PTFJIKYUEPWBMS	25	10333	41381	ETHALFLURALIN	C13H14F3N3O4	CCN(CC(=C)C)C1=C(C=C(C=C1[N+](=O)[O-])C(F)(F)F)[N+](=O)[O-]	InChI=1S/C13H14F3N3O4/c1-4-17(7-8(2)3)12-10(18(20)21)5-9(13(14,15)16)6-11(12)19(22)23/h5-6H,2,4,7H2,1,3H3	PTFJIKYUEPWBMS-UHFFFAOYSA-N	333.09364	N-ethyl-N-(2-methylprop-2-enyl)-2,6-dinitro-4-(trifluoromethyl)aniline	6	4
41428	REEQLXCGVXDJSQ	98	14186	41428	TRICLOPYR	C7H4Cl3NO3	C1=C(C(=NC(=C1Cl)Cl)OCC(=O)O)Cl	InChI=1S/C7H4Cl3NO3/c8-3-1-4(9)7(11-6(3)10)14-2-5(12)13/h1H,2H2,(H,12,13)	REEQLXCGVXDJSQ-UHFFFAOYSA-N	254.925676	2-(3,5,6-trichloropyridin-2-yl)oxyacetic acid	7	4
42504	CIEXPHRYOLIQQD	11	14917	42504	Furalaxyl	C17H19NO4	CC1=C(C(=CC=C1)C)N(C(C)C(=O)OC)C(=O)C2=CC=CO2	InChI=1S/C17H19NO4/c1-11-7-5-8-12(2)15(11)18(13(3)17(20)21-4)16(19)14-9-6-10-22-14/h5-10,13H,1-4H3	CIEXPHRYOLIQQD-UHFFFAOYSA-N	301.131408	methyl 2-[N-(furan-2-carbonyl)-2,6-dimethylanilino]propanoate	4	4
42586	ZQEIXNIJLIKNTD	390	26142	42586 11150163	METALAXYL	C15H21NO4	CC1=C(C(=CC=C1)C)N(C(C)C(=O)OC)C(=O)COC	InChI=1S/C15H21NO4/c1-10-7-6-8-11(2)14(10)16(13(17)9-19-4)12(3)15(18)20-5/h6-8,12H,9H2,1-5H3	ZQEIXNIJLIKNTD-UHFFFAOYSA-N	279.147058	methyl 2-(N-(2-methoxyacetyl)-2,6-dimethylanilino)propanoate	5	4
43079	YWBVHLJPRPCRSD	150	10331	43079	FLURIDONE	C19H14F3NO	CN1C=C(C(=O)C(=C1)C2=CC(=CC=C2)C(F)(F)F)C3=CC=CC=C3	InChI=1S/C19H14F3NO/c1-23-11-16(13-6-3-2-4-7-13)18(24)17(12-23)14-8-5-9-15(10-14)19(20,21)22/h2-12H,1H3	YWBVHLJPRPCRSD-UHFFFAOYSA-N	329.102749	1-methyl-3-phenyl-5-[3-(trifluoromethyl)phenyl]pyridin-4-one	5	4
43226	NHOWDZOIZKMVAI	144	20092	43226	FENARIMOL	C17H12Cl2N2O	C1=CC=C(C(=C1)C(C2=CC=C(C=C2)Cl)(C3=CN=CN=C3)O)Cl	InChI=1S/C17H12Cl2N2O/c18-14-7-5-12(6-8-14)17(22,13-9-20-11-21-10-13)15-3-1-2-4-16(15)19/h1-11,22H	NHOWDZOIZKMVAI-UHFFFAOYSA-N	330.032668	(2-chlorophenyl)-(4-chlorophenyl)-pyrimidin-5-ylmethanol	5	4
43234	STJLVHWMYQXCPB	371	23901	43234	PROPICONAZOLE	C15H17Cl2N3O2	CCCC1COC(O1)(CN2C=NC=N2)C3=C(C=C(C=C3)Cl)Cl	InChI=1S/C15H17Cl2N3O2/c1-2-3-12-7-21-15(22-12,8-20-10-18-9-19-20)13-5-4-11(16)6-14(13)17/h4-6,9-10,12H,2-3,7-8H2,1H3	STJLVHWMYQXCPB-UHFFFAOYSA-N	341.069782	1-[[2-(2,4-dichlorophenyl)-4-propyl-1,3-dioxolan-2-yl]methyl]-1,2,4-triazole	7	4
44073	NUFNQYOELLVIPL	82	15552	44072 44073 22635267 23424312	Acifluorfen	C14H7ClF3NO5	C1=CC(=C(C=C1C(F)(F)F)Cl)OC2=CC(=C(C=C2)[N+](=O)[O-])C(=O)O	InChI=1S/C14H7ClF3NO5/c15-10-5-7(14(16,17)18)1-4-12(10)24-8-2-3-11(19(22)23)9(6-8)13(20)21/h1-6H,(H,20,21)	NUFNQYOELLVIPL-UHFFFAOYSA-N	360.996485	5-[2-chloro-4-(trifluoromethyl)phenoxy]-2-nitrobenzoic acid	6	4
47326	XQUXKZZNEFRCAW	181	18881	47326 49997	Fenpropathrin	C22H23NO3	CC1(C(C1(C)C)C(=O)OC(C#N)C2=CC(=CC=C2)OC3=CC=CC=C3)C	InChI=1S/C22H23NO3/c1-21(2)19(22(21,3)4)20(24)26-18(14-23)15-9-8-12-17(13-15)25-16-10-6-5-7-11-16/h5-13,18-19H,1-4H3	XQUXKZZNEFRCAW-UHFFFAOYSA-N	349.167794	[cyano-(3-phenoxyphenyl)methyl] 2,2,3,3-tetramethylcyclopropane-1-carboxylate	6	4
47491	VJYIFXVZLXQVHO	142	26232	47491	CHLORSULFURON	C12H12ClN5O4S	CC1=NC(=NC(=N1)OC)NC(=O)NS(=O)(=O)C2=CC=CC=C2Cl	InChI=1S/C12H12ClN5O4S/c1-7-14-10(17-12(15-7)22-2)16-11(19)18-23(20,21)9-6-4-3-5-8(9)13/h3-6H,1-2H3,(H2,14,15,16,17,18,19)	VJYIFXVZLXQVHO-UHFFFAOYSA-N	357.029853	1-(2-chlorophenyl)sulfonyl-3-(4-methoxy-6-methyl-1,3,5-triazin-2-yl)urea	6	4
47759	HAWJXYBZNNRMNO	12	14218	47759	Furathiocarb	C18H26N2O5S	CCCCOC(=O)N(C)SN(C)C(=O)OC1=CC=CC2=C1OC(C2)(C)C	InChI=1S/C18H26N2O5S/c1-6-7-11-23-16(21)19(4)26-20(5)17(22)24-14-10-8-9-13-12-18(2,3)25-15(13)14/h8-10H,6-7,11-12H2,1-5H3	HAWJXYBZNNRMNO-UHFFFAOYSA-N	382.156243	(2,2-dimethyl-3H-1-benzofuran-7-yl) N-[butoxycarbonyl(methyl)amino]sulfanyl-N-methylcarbamate	5	4
47866	LVQDKIWDGQRHTE	175	14280	47866	CYROMAZINE	C6H10N6	C1CC1NC2=NC(=NC(=N2)N)N	InChI=1S/C6H10N6/c7-4-10-5(8)12-6(11-4)9-3-1-2-3/h3H,1-2H2,(H5,7,8,9,10,11,12)	LVQDKIWDGQRHTE-UHFFFAOYSA-N	166.096694	2-N-cyclopropyl-1,3,5-triazine-2,4,6-triamine	7	4
47898	PTCGDEVVHUXTMP	38	22075	47898	FLUTOLANIL	C17H16F3NO2	CC(C)OC1=CC=CC(=C1)NC(=O)C2=CC=CC=C2C(F)(F)F	InChI=1S/C17H16F3NO2/c1-11(2)23-13-7-5-6-12(10-13)21-16(22)14-8-3-4-9-15(14)17(18,19)20/h3-11H,1-2H3,(H,21,22)	PTCGDEVVHUXTMP-UHFFFAOYSA-N	323.113313	N-(3-propan-2-yloxyphenyl)-2-(trifluoromethyl)benzamide	6	4
50367	PRLVTUNWOQKEAI	106	18224	50367	BUPROFEZIN	C16H23N3OS	CC(C)N1C(=NC(C)(C)C)SCN(C1=O)C2=CC=CC=C2	InChI=1S/C16H23N3OS/c1-12(2)19-14(17-16(3,4)5)21-11-18(15(19)20)13-9-7-6-8-10-13/h6-10,12H,11H2,1-5H3	PRLVTUNWOQKEAI-UHFFFAOYSA-N	305.156184	2-tert-butylimino-5-phenyl-3-propan-2-yl-1,3,5-thiadiazinan-4-one	5	4
50465	MEFQWPUMEMWTJP	39	11649	50465	Fluroxypyr	C7H5Cl2FN2O3	C(C(=O)O)OC1=NC(=C(C(=C1Cl)N)Cl)F	InChI=1S/C7H5Cl2FN2O3/c8-3-5(11)4(9)7(12-6(3)10)15-1-2(13)14/h1H2,(H2,11,12)(H,13,14)	MEFQWPUMEMWTJP-UHFFFAOYSA-N	253.966126	2-(4-amino-3,5-dichloro-6-fluoropyridin-2-yl)oxyacetic acid	5	4
50895	GOCUAJYOYBLQRH	54	32154	50895 448979	HALOXYFOP	C15H11ClF3NO4	CC(C(=O)O)OC1=CC=C(C=C1)OC2=C(C=C(C=N2)C(F)(F)F)Cl	InChI=1S/C15H11ClF3NO4/c1-8(14(21)22)23-10-2-4-11(5-3-10)24-13-12(16)6-9(7-20-13)15(17,18)19/h2-8H,1H3,(H,21,22)	GOCUAJYOYBLQRH-UHFFFAOYSA-N	361.03287	2-[4-[3-chloro-5-(trifluoromethyl)pyridin-2-yl]oxyphenoxy]propanoic acid	5	4
50980	GBIHOLCMZGAKNG	31	14562	50980 12797557	FLUCYTHRINATE	C26H23F2NO4	CC(C)C(C1=CC=C(C=C1)OC(F)F)C(=O)OC(C#N)C2=CC(=CC=C2)OC3=CC=CC=C3	InChI=1S/C26H23F2NO4/c1-17(2)24(18-11-13-21(14-12-18)32-26(27)28)25(30)33-23(16-29)19-7-6-10-22(15-19)31-20-8-4-3-5-9-20/h3-15,17,23-24,26H,1-2H3	GBIHOLCMZGAKNG-UHFFFAOYSA-N	451.159515	[cyano-(3-phenoxyphenyl)methyl] 2-[4-(difluoromethoxy)phenyl]-3-methylbutanoate	6	4
51369	CJPQIRJHIZUAQP	43	17554	51369 176648	BENALAXYL	C20H23NO3	CC1=C(C(=CC=C1)C)N(C(C)C(=O)OC)C(=O)CC2=CC=CC=C2	InChI=1S/C20H23NO3/c1-14-9-8-10-15(2)19(14)21(16(3)20(23)24-4)18(22)13-17-11-6-5-7-12-17/h5-12,16H,13H2,1-4H3	CJPQIRJHIZUAQP-UHFFFAOYSA-N	325.167794	methyl 2-(2,6-dimethyl-N-(2-phenylacetyl)anilino)propanoate	4	4
51556	BGZZWXTVIYUUEY	52	14275	51556 60267 9570991 56846351	Fomesafen	C15H10ClF3N2O6S	CS(=O)(=O)NC(=O)C1=C(C=CC(=C1)OC2=C(C=C(C=C2)C(F)(F)F)Cl)[N+](=O)[O-]	InChI=1S/C15H10ClF3N2O6S/c1-28(25,26)20-14(22)10-7-9(3-4-12(10)21(23)24)27-13-5-2-8(6-11(13)16)15(17,18)19/h2-7H,1H3,(H,20,22)	BGZZWXTVIYUUEY-UHFFFAOYSA-N	437.990019	5-[2-chloro-4-(trifluoromethyl)phenoxy]-N-methylsulfonyl-2-nitrobenzamide	5	4
51605	HJUFTIJOISQSKQ	171	17335	51605	FENOXYCARB	C17H19NO4	CCOC(=O)NCCOC1=CC=C(C=C1)OC2=CC=CC=C2	InChI=1S/C17H19NO4/c1-2-20-17(19)18-12-13-21-14-8-10-16(11-9-14)22-15-6-4-3-5-7-15/h3-11H,2,12-13H2,1H3,(H,18,19)	HJUFTIJOISQSKQ-UHFFFAOYSA-N	301.131408	ethyl N-[2-(4-phenoxyphenoxy)ethyl]carbamate	5	4
52999	RSMUVYRMZCOLBH	384	10790	52999	METSULFURON-METHYL	C14H15N5O6S	CC1=NC(=NC(=N1)OC)NC(=O)NS(=O)(=O)C2=CC=CC=C2C(=O)OC	InChI=1S/C14H15N5O6S/c1-8-15-12(18-14(16-8)25-3)17-13(21)19-26(22,23)10-7-5-4-6-9(10)11(20)24-2/h4-7H,1-3H3,(H2,15,16,17,18,19,21)	RSMUVYRMZCOLBH-UHFFFAOYSA-N	381.074304	methyl 2-[(4-methoxy-6-methyl-1,3,5-triazin-2-yl)carbamoylsulfamoyl]benzoate	6	4
53518	OSUHJPCHFDQAIT	42	7968	53518 1617113	QUIZALOFOP-ETHYL	C19H17ClN2O4	CCOC(=O)C(C)OC1=CC=C(C=C1)OC2=CN=C3C=C(C=CC3=N2)Cl	InChI=1S/C19H17ClN2O4/c1-3-24-19(23)12(2)25-14-5-7-15(8-6-14)26-18-11-21-17-10-13(20)4-9-16(17)22-18/h4-12H,3H2,1-2H3	OSUHJPCHFDQAIT-UHFFFAOYSA-N	372.087685	ethyl 2-[4-(6-chloroquinoxalin-2-yl)oxyphenoxy]propanoate	6	4
53735	UWVQIROCRJWDKL	11	19916	53735	OXADIXYL	C14H18N2O4	CC1=C(C(=CC=C1)C)N(C(=O)COC)N2CCOC2=O	InChI=1S/C14H18N2O4/c1-10-5-4-6-11(2)13(10)16(12(17)9-19-3)15-7-8-20-14(15)18/h4-6H,7-9H2,1-3H3	UWVQIROCRJWDKL-UHFFFAOYSA-N	278.126657	N-(2,6-dimethylphenyl)-2-methoxy-N-(2-oxo-1,3-oxazolidin-3-yl)acetamide	4	4
54738	CLQMBPJKHLGMQK	109	15610	54738 62286	Imazapyr	C13H15N3O3	CC(C)C1(C(=O)NC(=N1)C2=C(C=CC=N2)C(=O)O)C	InChI=1S/C13H15N3O3/c1-7(2)13(3)12(19)15-10(16-13)9-8(11(17)18)5-4-6-14-9/h4-7H,1-3H3,(H,17,18)(H,15,16,19)	CLQMBPJKHLGMQK-UHFFFAOYSA-N	261.111341	2-(4-methyl-5-oxo-4-propan-2-yl-1H-imidazol-2-yl)pyridine-3-carboxylic acid	5	4
54739	CABMTIJINOIHOD	65	17197	54739 93465 909781 23714485 66605777	IMAZAQUIN	C17H17N3O3	CC(C)C1(C(=O)NC(=N1)C2=NC3=CC=CC=C3C=C2C(=O)O)C	InChI=1S/C17H17N3O3/c1-9(2)17(3)16(23)19-14(20-17)13-11(15(21)22)8-10-6-4-5-7-12(10)18-13/h4-9H,1-3H3,(H,21,22)(H,19,20,23)	CABMTIJINOIHOD-UHFFFAOYSA-N	311.126991	2-(4-methyl-5-oxo-4-propan-2-yl-1H-imidazol-2-yl)quinoline-3-carboxylic acid	6	4
54740	XVOKUMIPKHGGTN	7445	41266	54740 175888	IMAZETHAPYR	C15H19N3O3	CCC1=CC(=C(N=C1)C2=NC(C(=O)N2)(C)C(C)C)C(=O)O	InChI=1S/C15H19N3O3/c1-5-9-6-10(13(19)20)11(16-7-9)12-17-14(21)15(4,18-12)8(2)3/h6-8H,5H2,1-4H3,(H,19,20)(H,17,18,21)	XVOKUMIPKHGGTN-UHFFFAOYSA-N	289.142641	5-ethyl-2-(4-methyl-5-oxo-4-propan-2-yl-1H-imidazol-2-yl)pyridine-3-carboxylic acid	5	4
54778	KIEDNEWSYUYDSN	96	13901	54778	Clomazone	C12H14ClNO2	CC1(CON(C1=O)CC2=CC=CC=C2Cl)C	InChI=1S/C12H14ClNO2/c1-12(2)8-16-14(11(12)15)7-9-5-3-4-6-10(9)13/h3-6H,7-8H2,1-2H3	KIEDNEWSYUYDSN-UHFFFAOYSA-N	239.071306	2-[(2-chlorophenyl)methyl]-4,4-dimethyl-1,2-oxazolidin-3-one	6	4
61021	GKKDCARASOJPNG	105	9753	61021 76963019	METALDEHYDE	C8H16O4	CC1OC(OC(OC(O1)C)C)C	InChI=1S/C8H16O4/c1-5-9-6(2)11-8(4)12-7(3)10-5/h5-8H,1-4H3	GKKDCARASOJPNG-UHFFFAOYSA-N	176.104859	2,4,6,8-tetramethyl-1,3,5,7-tetraoxocane	6	4
62155	XDOTVMNBCQVZKG	20	14585	62155 6165177 6386307 9601227	THIODICARB	C10H18N4O4S3	CC(=NOC(=O)N(C)SN(C)C(=O)ON=C(C)SC)SC	InChI=1S/C10H18N4O4S3/c1-7(19-5)11-17-9(15)13(3)21-14(4)10(16)18-12-8(2)20-6/h1-6H3	XDOTVMNBCQVZKG-UHFFFAOYSA-N	354.049019	methyl N-[methyl-[methyl-(1-methylsulfanylethylideneamino)oxycarbonylamino]sulfanylcarbamoyl]oxyethanimidothioate	5	4
62276	CONWAEURSVPLRM	35	12596	62276 135566003	LACTOFEN	C19H15ClF3NO7	CCOC(=O)C(C)OC(=O)C1=C(C=CC(=C1)OC2=C(C=C(C=C2)C(F)(F)F)Cl)[N+](=O)[O-]	InChI=1S/C19H15ClF3NO7/c1-3-29-17(25)10(2)30-18(26)13-9-12(5-6-15(13)24(27)28)31-16-7-4-11(8-14(16)20)19(21,22)23/h4-10H,3H2,1-2H3	CONWAEURSVPLRM-UHFFFAOYSA-N	461.048914	(1-ethoxy-1-oxopropan-2-yl) 5-[2-chloro-4-(trifluoromethyl)phenoxy]-2-nitrobenzoate	5	4
62306	PFJJMJDEVDLPNE	21	6882	62306	BENOXACOR	C11H11Cl2NO2	CC1COC2=CC=CC=C2N1C(=O)C(Cl)Cl	InChI=1S/C11H11Cl2NO2/c1-7-6-16-9-5-3-2-4-8(9)14(7)11(15)10(12)13/h2-5,7,10H,6H2,1H3	PFJJMJDEVDLPNE-UHFFFAOYSA-N	259.016684	2,2-dichloro-1-(3-methyl-2,3-dihydro-1,4-benzoxazin-4-yl)ethanone	4	4
62773	GBAWQJNHVWMTLU	18	11600	62773 76968699	HEPTENOPHOS	C9H12ClO4P	COP(=O)(OC)OC1=C(C2C1CC=C2)Cl	InChI=1S/C9H12ClO4P/c1-12-15(11,13-2)14-9-7-5-3-4-6(7)8(9)10/h3-4,6-7H,5H2,1-2H3	GBAWQJNHVWMTLU-UHFFFAOYSA-N	250.016174	(7-chloro-6-bicyclo[3.2.0]hepta-2,6-dienyl) dimethyl phosphate	6	4
66461	STMIIPIFODONDC	119	18337	66461	Hexaconazole	C14H17Cl2N3O	CCCCC(CN1C=NC=N1)(C2=C(C=C(C=C2)Cl)Cl)O	InChI=1S/C14H17Cl2N3O/c1-2-3-6-14(20,8-19-10-17-9-18-19)12-5-4-11(15)7-13(12)16/h4-5,7,9-10,20H,2-3,6,8H2,1H3	STMIIPIFODONDC-UHFFFAOYSA-N	313.074868	2-(2,4-dichlorophenyl)-1-(1,2,4-triazol-1-yl)hexan-2-ol	4	4
71245	YREQHYQNNWYQCJ	114	18166	71245	Etofenprox	C25H28O3	CCOC1=CC=C(C=C1)C(C)(C)COCC2=CC(=CC=C2)OC3=CC=CC=C3	InChI=1S/C25H28O3/c1-4-27-22-15-13-21(14-16-22)25(2,3)19-26-18-20-9-8-12-24(17-20)28-23-10-6-5-7-11-23/h5-17H,4,18-19H2,1-3H3	YREQHYQNNWYQCJ-UHFFFAOYSA-N	376.203845	1-ethoxy-4-[2-methyl-1-[(3-phenoxyphenyl)methoxy]propan-2-yl]benzene	4	4
71777	PWPJGUXAGUPAHP	166	16551	71777	Lufenuron	C17H8Cl2F8N2O3	C1=CC(=C(C(=C1)F)C(=O)NC(=O)NC2=CC(=C(C=C2Cl)OC(C(C(F)(F)F)F)(F)F)Cl)F	InChI=1S/C17H8Cl2F8N2O3/c18-6-5-11(32-17(26,27)14(22)16(23,24)25)7(19)4-10(6)28-15(31)29-13(30)12-8(20)2-1-3-9(12)21/h1-5,14H,(H2,28,29,30,31)	PWPJGUXAGUPAHP-UHFFFAOYSA-N	509.978423	N-[[2,5-dichloro-4-(1,1,2,3,3,3-hexafluoropropoxy)phenyl]carbamoyl]-2,6-difluorobenzamide	6	4
73281	RTCOGUMHFFWOJV	87	14313	73281	Nicosulfuron	C15H18N6O6S	CN(C)C(=O)C1=C(N=CC=C1)S(=O)(=O)NC(=O)NC2=NC(=CC(=N2)OC)OC	InChI=1S/C15H18N6O6S/c1-21(2)13(22)9-6-5-7-16-12(9)28(24,25)20-15(23)19-14-17-10(26-3)8-11(18-14)27-4/h5-8H,1-4H3,(H2,17,18,19,20,23)	RTCOGUMHFFWOJV-UHFFFAOYSA-N	410.100854	2-[(4,6-dimethoxypyrimidin-2-yl)carbamoylsulfamoyl]-N,N-dimethylpyridine-3-carboxamide	5	4
73282	XOPFESVZMSQIKC	49	13811	73282	Triasulfuron	C14H16ClN5O5S	CC1=NC(=NC(=N1)OC)NC(=O)NS(=O)(=O)C2=CC=CC=C2OCCCl	InChI=1S/C14H16ClN5O5S/c1-9-16-12(19-14(17-9)24-2)18-13(21)20-26(22,23)11-6-4-3-5-10(11)25-8-7-15/h3-6H,7-8H2,1-2H3,(H2,16,17,18,19,20,21)	XOPFESVZMSQIKC-UHFFFAOYSA-N	401.056067	1-[2-(2-chloroethoxy)phenyl]sulfonyl-3-(4-methoxy-6-methyl-1,3,5-triazin-2-yl)urea	5	4
73665	TVLSRXXIMLFWEO	10632	23181	73665 71306834 71306902 72945928 117094730	Prochloraz	C15H16Cl3N3O2	CCCN(CCOC1=C(C=C(C=C1Cl)Cl)Cl)C(=O)N2C=CN=C2	InChI=1S/C15H16Cl3N3O2/c1-2-4-20(15(22)21-5-3-19-10-21)6-7-23-14-12(17)8-11(16)9-13(14)18/h3,5,8-10H,2,4,6-7H2,1H3	TVLSRXXIMLFWEO-UHFFFAOYSA-N	375.03081	N-propyl-N-[2-(2,4,6-trichlorophenoxy)ethyl]imidazole-1-carboxamide	7	4
73670	UXADOQPNKNTIHB	27	10987	73670	Clofentezine	C14H8Cl2N4	C1=CC=C(C(=C1)C2=NN=C(N=N2)C3=CC=CC=C3Cl)Cl	InChI=1S/C14H8Cl2N4/c15-11-7-3-1-5-9(11)13-17-19-14(20-18-13)10-6-2-4-8-12(10)16/h1-8H	UXADOQPNKNTIHB-UHFFFAOYSA-N	302.012602	3,6-bis(2-chlorophenyl)-1,2,4,5-tetrazine	5	4
73671	RMOGWMIKYWRTKW	286	13576	73671 158076 616765 6540498 53297383	Paclobutrazol	C15H20ClN3O	CC(C)(C)[C@@H]([C@H](CC1=CC=C(C=C1)Cl)N2C=NC=N2)O	InChI=1S/C15H20ClN3O/c1-15(2,3)14(20)13(19-10-17-9-18-19)8-11-4-6-12(16)7-5-11/h4-7,9-10,13-14,20H,8H2,1-3H3/t13-,14+/m0/s1	RMOGWMIKYWRTKW-UONOGXRCSA-N	293.12949	(2S,3S)-1-(4-chlorophenyl)-4,4-dimethyl-2-(1,2,4-triazol-1-yl)pentan-3-ol	5	4
73674	AHTPATJNIAFOLR	12	6398	73674	Thifensulfuron-methyl	C12H13N5O6S2	CC1=NC(=NC(=N1)OC)NC(=O)NS(=O)(=O)C2=C(SC=C2)C(=O)OC	InChI=1S/C12H13N5O6S2/c1-6-13-10(16-12(14-6)23-3)15-11(19)17-25(20,21)7-4-5-24-8(7)9(18)22-2/h4-5H,1-3H3,(H2,13,14,15,16,17,19)	AHTPATJNIAFOLR-UHFFFAOYSA-N	387.030726	methyl 3-[(4-methoxy-6-methyl-1,3,5-triazin-2-yl)carbamoylsulfamoyl]thiophene-2-carboxylate	5	4
73675	FQKUGOMFVDPBIZ	74	8206	73675	Flusilazole	C16H15F2N3Si	C[Si](CN1C=NC=N1)(C2=CC=C(C=C2)F)C3=CC=C(C=C3)F	InChI=1S/C16H15F2N3Si/c1-22(12-21-11-19-10-20-21,15-6-2-13(17)3-7-15)16-8-4-14(18)5-9-16/h2-11H,12H2,1H3	FQKUGOMFVDPBIZ-UHFFFAOYSA-N	315.10033	bis(4-fluorophenyl)-methyl-(1,2,4-triazol-1-ylmethyl)silane	6	4
80277	LQDARGUHUSPFNL	78	16259	80277	Tetraconazole	C13H11Cl2F4N3O	C1=CC(=C(C=C1Cl)Cl)C(CN2C=NC=N2)COC(C(F)F)(F)F	InChI=1S/C13H11Cl2F4N3O/c14-9-1-2-10(11(15)3-9)8(4-22-7-20-6-21-22)5-23-13(18,19)12(16)17/h1-3,6-8,12H,4-5H2	LQDARGUHUSPFNL-UHFFFAOYSA-N	371.02153	1-[2-(2,4-dichlorophenyl)-3-(1,1,2,2-tetrafluoroethoxy)propyl]-1,2,4-triazole	5	4
83975	CXBMCYHAMVGWJQ	142	14785	24365 39987 83975 6928268 71300912	Tetramethrin	C19H25NO4	CC(=CC1C(C1(C)C)C(=O)OCN2C(=O)C3=C(C2=O)CCCC3)C	InChI=1S/C19H25NO4/c1-11(2)9-14-15(19(14,3)4)18(23)24-10-20-16(21)12-7-5-6-8-13(12)17(20)22/h9,14-15H,5-8,10H2,1-4H3	CXBMCYHAMVGWJQ-UHFFFAOYSA-N	331.178358	(1,3-dioxo-4,5,6,7-tetrahydroisoindol-2-yl)methyl 2,2-dimethyl-3-(2-methylprop-1-enyl)cyclopropane-1-carboxylate	6	4
86102	PXMNMQRDXWABCY	422	24912	86102 12763625 12763626 117094725 117094726	Tebuconazole	C16H22ClN3O	CC(C)(C)C(CCC1=CC=C(C=C1)Cl)(CN2C=NC=N2)O	InChI=1S/C16H22ClN3O/c1-15(2,3)16(21,10-20-12-18-11-19-20)9-8-13-4-6-14(17)7-5-13/h4-7,11-12,21H,8-10H2,1-3H3	PXMNMQRDXWABCY-UHFFFAOYSA-N	307.14514	1-(4-chlorophenyl)-4,4-dimethyl-3-(1,2,4-triazol-1-ylmethyl)pentan-3-ol	7	4
86132	UFNOUKDBUJZYDE	83	20414	86132	Cyproconazole	C15H18ClN3O	CC(C1CC1)C(CN2C=NC=N2)(C3=CC=C(C=C3)Cl)O	InChI=1S/C15H18ClN3O/c1-11(12-2-3-12)15(20,8-19-10-17-9-18-19)13-4-6-14(16)7-5-13/h4-7,9-12,20H,2-3,8H2,1H3	UFNOUKDBUJZYDE-UHFFFAOYSA-N	291.11384	2-(4-chlorophenyl)-3-cyclopropyl-1-(1,2,4-triazol-1-yl)butan-2-ol	5	4
86138	RQDJADAKIFFEKQ	36	16804	86138	Fenbuconazole	C19H17ClN4	C1=CC=C(C=C1)C(CCC2=CC=C(C=C2)Cl)(CN3C=NC=N3)C#N	InChI=1S/C19H17ClN4/c20-18-8-6-16(7-9-18)10-11-19(12-21,13-24-15-22-14-23-24)17-4-2-1-3-5-17/h1-9,14-15H,10-11,13H2	RQDJADAKIFFEKQ-UHFFFAOYSA-N	336.114174	4-(4-chlorophenyl)-2-phenyl-2-(1,2,4-triazol-1-ylmethyl)butanenitrile	5	4
86160	PUYXTUJWRLOUCW	14	12085	86160	Spiroxamine	C18H35NO2	CCCN(CC)CC1COC2(O1)CCC(CC2)C(C)(C)C	InChI=1S/C18H35NO2/c1-6-12-19(7-2)13-16-14-20-18(21-16)10-8-15(9-11-18)17(3,4)5/h15-16H,6-14H2,1-5H3	PUYXTUJWRLOUCW-UHFFFAOYSA-N	297.266779	N-[(8-tert-butyl-1,4-dioxaspiro[4.5]decan-3-yl)methyl]-N-ethylpropan-1-amine	6	4
86173	BQYJATMQXGBDHF	114	19063	86173 18718192 22866495 40559949 40561134	Difenoconazole	C19H17Cl2N3O3	CC1COC(O1)(CN2C=NC=N2)C3=C(C=C(C=C3)OC4=CC=C(C=C4)Cl)Cl	InChI=1S/C19H17Cl2N3O3/c1-13-9-25-19(27-13,10-24-12-22-11-23-24)17-7-6-16(8-18(17)21)26-15-4-2-14(20)3-5-15/h2-8,11-13H,9-10H2,1H3	BQYJATMQXGBDHF-UHFFFAOYSA-N	405.064697	1-[[2-[2-chloro-4-(4-chlorophenoxy)phenyl]-4-methyl-1,3-dioxolan-2-yl]methyl]-1,2,4-triazole	7	4
86210	XWPZUHJBOLQNMN	15	19429	86210	Metconazole	C17H22ClN3O	CC1(CCC(C1(CN2C=NC=N2)O)CC3=CC=C(C=C3)Cl)C	InChI=1S/C17H22ClN3O/c1-16(2)8-7-14(9-13-3-5-15(18)6-4-13)17(16,22)10-21-12-19-11-20-21/h3-6,11-12,14,22H,7-10H2,1-2H3	XWPZUHJBOLQNMN-UHFFFAOYSA-N	319.14514	5-[(4-chlorophenyl)methyl]-2,2-dimethyl-1-(1,2,4-triazol-1-ylmethyl)cyclopentan-1-ol	5	4
86211	QTYCMDBMOLSEAM	0	17174	86211	Ipconazole	C18H24ClN3O	CC(C)C1CCC(C1(CN2C=NC=N2)O)CC3=CC=C(C=C3)Cl	InChI=1S/C18H24ClN3O/c1-13(2)17-8-5-15(9-14-3-6-16(19)7-4-14)18(17,23)10-22-12-20-11-21-22/h3-4,6-7,11-13,15,17,23H,5,8-10H2,1-2H3	QTYCMDBMOLSEAM-UHFFFAOYSA-N	333.16079	2-[(4-chlorophenyl)methyl]-5-propan-2-yl-1-(1,2,4-triazol-1-ylmethyl)cyclopentan-1-ol	4	4
86222	MLKCGVHIFJBRCD	20	6349	86222	Carfentrazone-ethyl	C15H14Cl2F3N3O3	CCOC(=O)C(CC1=CC(=C(C=C1Cl)F)N2C(=O)N(C(=N2)C)C(F)F)Cl	InChI=1S/C15H14Cl2F3N3O3/c1-3-26-13(24)10(17)4-8-5-12(11(18)6-9(8)16)23-15(25)22(14(19)20)7(2)21-23/h5-6,10,14H,3-4H2,1-2H3	MLKCGVHIFJBRCD-UHFFFAOYSA-N	411.036431	ethyl 2-chloro-3-[2-chloro-5-[4-(difluoromethyl)-3-methyl-5-oxo-1,2,4-triazol-1-yl]-4-fluorophenyl]propanoate	5	4
86296	CIFWZNRJIBNXRE	34	16978	86296	Mepanipyrim	C14H13N3	CC#CC1=NC(=NC(=C1)C)NC2=CC=CC=C2	InChI=1S/C14H13N3/c1-3-7-13-10-11(2)15-14(17-13)16-12-8-5-4-6-9-12/h4-6,8-10H,1-2H3,(H,15,16,17)	CIFWZNRJIBNXRE-UHFFFAOYSA-N	223.110947	4-methyl-N-phenyl-6-prop-1-ynylpyrimidin-2-amine	4	4
86354	ZZYSLNWGKKDOML	38	15777	86354	Tebufenpyrad	C18H24ClN3O	CCC1=NN(C(=C1Cl)C(=O)NCC2=CC=C(C=C2)C(C)(C)C)C	InChI=1S/C18H24ClN3O/c1-6-14-15(19)16(22(5)21-14)17(23)20-11-12-7-9-13(10-8-12)18(2,3)4/h7-10H,6,11H2,1-5H3,(H,20,23)	ZZYSLNWGKKDOML-UHFFFAOYSA-N	333.16079	N-[(4-tert-butylphenyl)methyl]-4-chloro-5-ethyl-2-methylpyrazole-3-carboxamide	5	4
86356	DMYHGDXADUDKCQ	35	13697	86356	Fenazaquin	C20H22N2O	CC(C)(C)C1=CC=C(C=C1)CCOC2=NC=NC3=CC=CC=C32	InChI=1S/C20H22N2O/c1-20(2,3)16-10-8-15(9-11-16)12-13-23-19-17-6-4-5-7-18(17)21-14-22-19/h4-11,14H,12-13H2,1-3H3	DMYHGDXADUDKCQ-UHFFFAOYSA-N	306.173213	4-[2-(4-tert-butylphenyl)ethoxy]quinazoline	5	4
86367	HAORKNGNJCEJBX	85	16065	86367	Cyprodinil	C14H15N3	CC1=CC(=NC(=N1)NC2=CC=CC=C2)C3CC3	InChI=1S/C14H15N3/c1-10-9-13(11-7-8-11)17-14(15-10)16-12-5-3-2-4-6-12/h2-6,9,11H,7-8H2,1H3,(H,15,16,17)	HAORKNGNJCEJBX-UHFFFAOYSA-N	225.126598	4-cyclopropyl-6-methyl-N-phenylpyrimidin-2-amine	5	4
86369	OORLZFUTLGXMEF	39	10705	86369 73555417	Sulfentrazone	C11H10Cl2F2N4O3S	CC1=NN(C(=O)N1C(F)F)C2=C(C=C(C(=C2)NS(=O)(=O)C)Cl)Cl	InChI=1S/C11H10Cl2F2N4O3S/c1-5-16-19(11(20)18(5)10(14)15)9-4-8(17-23(2,21)22)6(12)3-7(9)13/h3-4,10,17H,1-2H3	OORLZFUTLGXMEF-UHFFFAOYSA-N	385.981873	N-[2,4-dichloro-5-[4-(difluoromethyl)-3-methyl-5-oxo-1,2,4-triazol-1-yl]phenyl]methanesulfonamide	5	4
86398	MUJOIMFVNIBMKC	220	22097	86398	Fludioxonil	C12H6F2N2O2	C1=CC(=C2C(=C1)OC(O2)(F)F)C3=CNC=C3C#N	InChI=1S/C12H6F2N2O2/c13-12(14)17-10-3-1-2-8(11(10)18-12)9-6-16-5-7(9)4-15/h1-3,5-6,16H	MUJOIMFVNIBMKC-UHFFFAOYSA-N	248.039734	4-(2,2-difluoro-1,3-benzodioxol-4-yl)-1H-pyrrole-3-carbonitrile	5	4
86417	IJJVMEJXYNJXOJ	24	18360	86417 117094729	Fluquinconazole	C16H8Cl2FN5O	C1=CC2=C(C=C1F)C(=O)N(C(=N2)N3C=NC=N3)C4=C(C=C(C=C4)Cl)Cl	InChI=1S/C16H8Cl2FN5O/c17-9-1-4-14(12(18)5-9)24-15(25)11-6-10(19)2-3-13(11)22-16(24)23-8-20-7-21-23/h1-8H	IJJVMEJXYNJXOJ-UHFFFAOYSA-N	375.008993	3-(2,4-dichlorophenyl)-6-fluoro-2-(1,2,4-triazol-1-yl)quinazolin-4-one	4	4
86426	RBSXHDIPCIWOMG	29	8947	86426	Sulfosulfuron	C16H18N6O7S2	CCS(=O)(=O)C1=C(N2C=CC=CC2=N1)S(=O)(=O)NC(=O)NC3=NC(=CC(=N3)OC)OC	InChI=1S/C16H18N6O7S2/c1-4-30(24,25)13-14(22-8-6-5-7-10(22)17-13)31(26,27)21-16(23)20-15-18-11(28-2)9-12(19-15)29-3/h5-9H,4H2,1-3H3,(H2,18,19,20,21,23)	RBSXHDIPCIWOMG-UHFFFAOYSA-N	470.067839	1-(4,6-dimethoxypyrimidin-2-yl)-3-(2-ethylsulfonylimidazo[1,2-a]pyridin-3-yl)sulfonylurea	5	4
86429	IANUJLZYFUDJIH	25	8979	86429	Flufenacet	C14H13F4N3O2S	CC(C)N(C1=CC=C(C=C1)F)C(=O)COC2=NN=C(S2)C(F)(F)F	InChI=1S/C14H13F4N3O2S/c1-8(2)21(10-5-3-9(15)4-6-10)11(22)7-23-13-20-19-12(24-13)14(16,17)18/h3-6,8H,7H2,1-2H3	IANUJLZYFUDJIH-UHFFFAOYSA-N	363.066461	N-(4-fluorophenyl)-N-propan-2-yl-2-[[5-(trifluoromethyl)-1,3,4-thiadiazol-2-yl]oxy]acetamide	5	4
91650	ZLIBICFPKPWGIZ	172	17395	91650	Pyrimethanil	C12H13N3	CC1=CC(=NC(=N1)NC2=CC=CC=C2)C	InChI=1S/C12H13N3/c1-9-8-10(2)14-12(13-9)15-11-6-4-3-5-7-11/h3-8H,1-2H3,(H,13,14,15)	ZLIBICFPKPWGIZ-UHFFFAOYSA-N	199.110947	4,6-dimethyl-N-phenylpyrimidin-2-amine	5	4
91655	XFDJMIHUAHSGKG	3	9785	91655	Chlorethoxyfos	C6H11Cl4O3PS	CCOP(=S)(OCC)OC(C(Cl)(Cl)Cl)Cl	InChI=1S/C6H11Cl4O3PS/c1-3-11-14(15,12-4-2)13-5(7)6(8,9)10/h5H,3-4H2,1-2H3	XFDJMIHUAHSGKG-UHFFFAOYSA-N	333.892063	diethoxy-sulfanylidene-(1,2,2,2-tetrachloroethoxy)-lambda5-phosphane	5	4
91656	VGPIBGGRCVEHQZ	42	19751	91656	Bitertanol	C20H23N3O2	CC(C)(C)C(C(N1C=NC=N1)OC2=CC=C(C=C2)C3=CC=CC=C3)O	InChI=1S/C20H23N3O2/c1-20(2,3)18(24)19(23-14-21-13-22-23)25-17-11-9-16(10-12-17)15-7-5-4-6-8-15/h4-14,18-19,24H,1-3H3	VGPIBGGRCVEHQZ-UHFFFAOYSA-N	337.179027	3,3-dimethyl-1-(4-phenylphenoxy)-1-(1,2,4-triazol-1-yl)butan-2-ol	5	4
91692	OGYFATSSENRIKG	21	19366	91692	Pencycuron	C19H21ClN2O	C1CCC(C1)N(CC2=CC=C(C=C2)Cl)C(=O)NC3=CC=CC=C3	InChI=1S/C19H21ClN2O/c20-16-12-10-15(11-13-16)14-22(18-8-4-5-9-18)19(23)21-17-6-2-1-3-7-17/h1-3,6-7,10-13,18H,4-5,8-9,14H2,(H,21,23)	OGYFATSSENRIKG-UHFFFAOYSA-N	328.134241	1-[(4-chlorophenyl)methyl]-1-cyclopentyl-3-phenylurea	4	4
91693	WKBPZYKAUNRMKP	105	24322	91693	Penconazole	C13H15Cl2N3	CCCC(CN1C=NC=N1)C2=C(C=C(C=C2)Cl)Cl	InChI=1S/C13H15Cl2N3/c1-2-3-10(7-18-9-16-8-17-18)12-5-4-11(14)6-13(12)15/h4-6,8-10H,2-3,7H2,1H3	WKBPZYKAUNRMKP-UHFFFAOYSA-N	283.064303	1-[2-(2,4-dichlorophenyl)pentyl]-1,2,4-triazole	5	4
91694	MGNFYQILYYYUBS	17	19280	91694	Fenpropidin	C19H31N	CC(CC1=CC=C(C=C1)C(C)(C)C)CN2CCCCC2	InChI=1S/C19H31N/c1-16(15-20-12-6-5-7-13-20)14-17-8-10-18(11-9-17)19(2,3)4/h8-11,16H,5-7,12-15H2,1-4H3	MGNFYQILYYYUBS-UHFFFAOYSA-N	273.24565	1-[3-(4-tert-butylphenyl)-2-methylpropyl]piperidine	6	4
91699	HSMVPDGQOIQYSR	31	17850	91699	Triflumizole	C15H15ClF3N3O	CCCOCC(=NC1=C(C=C(C=C1)Cl)C(F)(F)F)N2C=CN=C2	InChI=1S/C15H15ClF3N3O/c1-2-7-23-9-14(22-6-5-20-10-22)21-13-4-3-11(16)8-12(13)15(17,18)19/h3-6,8,10H,2,7,9H2,1H3	HSMVPDGQOIQYSR-UHFFFAOYSA-N	345.085574	N-[4-chloro-2-(trifluoromethyl)phenyl]-1-imidazol-1-yl-2-propoxyethanimine	6	4
91701	YUVKUEAFAVKILW	42	11584	91701 91733	Fluazifop	C15H12F3NO4	CC(C(=O)O)OC1=CC=C(C=C1)OC2=NC=C(C=C2)C(F)(F)F	InChI=1S/C15H12F3NO4/c1-9(14(20)21)22-11-3-5-12(6-4-11)23-13-7-2-10(8-19-13)15(16,17)18/h2-9H,1H3,(H,20,21)	YUVKUEAFAVKILW-UHFFFAOYSA-N	327.071842	2-[4-[5-(trifluoromethyl)pyridin-2-yl]oxyphenoxy]propanoic acid	4	4
91727	JWUCHKBSVLQQCO	20	16884	91727	Flutriafol	C16H13F2N3O	C1=CC=C(C(=C1)C(CN2C=NC=N2)(C3=CC=C(C=C3)F)O)F	InChI=1S/C16H13F2N3O/c17-13-7-5-12(6-8-13)16(22,9-21-11-19-10-20-21)14-3-1-2-4-15(14)18/h1-8,10-11,22H,9H2	JWUCHKBSVLQQCO-UHFFFAOYSA-N	301.102668	1-(2-fluorophenyl)-1-(4-fluorophenyl)-2-(1,2,4-triazol-1-yl)ethanol	6	4
91731	UZCGKGPEKUCDTF	42	20795	91731	Fluazinam	C13H4Cl2F6N4O4	C1=C(C=NC(=C1Cl)NC2=C(C=C(C(=C2[N+](=O)[O-])Cl)C(F)(F)F)[N+](=O)[O-])C(F)(F)F	InChI=1S/C13H4Cl2F6N4O4/c14-6-1-4(12(16,17)18)3-22-11(6)23-9-7(24(26)27)2-5(13(19,20)21)8(15)10(9)25(28)29/h1-3H,(H,22,23)	UZCGKGPEKUCDTF-UHFFFAOYSA-N	463.951379	3-chloro-N-[3-chloro-2,6-dinitro-4-(trifluoromethyl)phenyl]-5-(trifluoromethyl)pyridin-2-amine	5	4
91734	CJDWRQLODFKPEL	74	16623	91734	Teflubenzuron	C14H6Cl2F4N2O2	C1=CC(=C(C(=C1)F)C(=O)NC(=O)NC2=CC(=C(C(=C2F)Cl)F)Cl)F	InChI=1S/C14H6Cl2F4N2O2/c15-5-4-8(12(20)10(16)11(5)19)21-14(24)22-13(23)9-6(17)2-1-3-7(9)18/h1-4H,(H2,21,22,23,24)	CJDWRQLODFKPEL-UHFFFAOYSA-N	379.974245	N-[(3,5-dichloro-2,4-difluorophenyl)carbamoyl]-2,6-difluorobenzamide	5	4
91742	LNJNFVJKDJYTEU	19	13809	91742	Diethofencarb	C14H21NO4	CCOC1=C(C=C(C=C1)NC(=O)OC(C)C)OCC	InChI=1S/C14H21NO4/c1-5-17-12-8-7-11(9-13(12)18-6-2)15-14(16)19-10(3)4/h7-10H,5-6H2,1-4H3,(H,15,16)	LNJNFVJKDJYTEU-UHFFFAOYSA-N	267.147058	propan-2-yl N-(3,4-diethoxyphenyl)carbamate	4	4
91744	JLYFCTQDENRSOL	24	10924	91744 13633097	Dimethenamid	C12H18ClNO2S	CC1=CSC(=C1N(C(C)COC)C(=O)CCl)C	InChI=1S/C12H18ClNO2S/c1-8-7-17-10(3)12(8)14(11(15)5-13)9(2)6-16-4/h7,9H,5-6H2,1-4H3	JLYFCTQDENRSOL-UHFFFAOYSA-N	275.074678	2-chloro-N-(2,4-dimethylthiophen-3-yl)-N-(1-methoxypropan-2-yl)acetamide	5	4
91751	LTUNNEGNEKBSEH	17	11772	91751	Prosulfuron	C15H16F3N5O4S	CC1=NC(=NC(=N1)OC)NC(=O)NS(=O)(=O)C2=CC=CC=C2CCC(F)(F)F	InChI=1S/C15H16F3N5O4S/c1-9-19-12(22-14(20-9)27-2)21-13(24)23-28(25,26)11-6-4-3-5-10(11)7-8-15(16,17)18/h3-6H,7-8H2,1-2H3,(H2,19,20,21,22,23,24)	LTUNNEGNEKBSEH-UHFFFAOYSA-N	419.08751	1-(4-methoxy-6-methyl-1,3,5-triazin-2-yl)-3-[2-(3,3,3-trifluoropropyl)phenyl]sulfonylurea	6	4
91752	KXRPCFINVWWFHQ	25	12020	91752	Cadusafos	C10H23O2PS2	CCC(C)SP(=O)(OCC)SC(C)CC	InChI=1S/C10H23O2PS2/c1-6-9(4)14-13(11,12-8-3)15-10(5)7-2/h9-10H,6-8H2,1-5H3	KXRPCFINVWWFHQ-UHFFFAOYSA-N	270.087709	2-[butan-2-ylsulfanyl(ethoxy)phosphoryl]sulfanylbutane	5	4
91753	NHDHVHZZCFYRSB	465	14058	91753	Pyriproxyfen	C20H19NO3	CC(COC1=CC=C(C=C1)OC2=CC=CC=C2)OC3=CC=CC=N3	InChI=1S/C20H19NO3/c1-16(23-20-9-5-6-14-21-20)15-22-17-10-12-19(13-11-17)24-18-7-3-2-4-8-18/h2-14,16H,15H2,1H3	NHDHVHZZCFYRSB-UHFFFAOYSA-N	321.136493	2-[1-(4-phenoxyphenoxy)propan-2-yloxy]pyridine	6	4
91754	DWFZBUWUXWZWKD	110	15758	91754	Pyridaben	C19H25ClN2OS	CC(C)(C)C1=CC=C(C=C1)CSC2=C(C(=O)N(N=C2)C(C)(C)C)Cl	InChI=1S/C19H25ClN2OS/c1-18(2,3)14-9-7-13(8-10-14)12-24-15-11-21-22(19(4,5)6)17(23)16(15)20/h7-11H,12H2,1-6H3	DWFZBUWUXWZWKD-UHFFFAOYSA-N	364.137612	2-tert-butyl-5-[(4-tert-butylphenyl)methylsulfanyl]-4-chloropyridazin-3-one	5	4
91758	DUFVKSUJRWYZQP	34	11172	91758	Fosthiazate	C9H18NO3PS2	CCC(C)SP(=O)(N1CCSC1=O)OCC	InChI=1S/C9H18NO3PS2/c1-4-8(3)16-14(12,13-5-2)10-6-7-15-9(10)11/h8H,4-7H2,1-3H3	DUFVKSUJRWYZQP-UHFFFAOYSA-N	283.046573	3-[butan-2-ylsulfanyl(ethoxy)phosphoryl]-1,3-thiazolidin-2-one	5	4
91759	RXCPQSJAVKGONC	19	9788	91759	Flumetsulam	C12H9F2N5O2S	CC1=NC2=NC(=NN2C=C1)S(=O)(=O)NC3=C(C=CC=C3F)F	InChI=1S/C12H9F2N5O2S/c1-7-5-6-19-11(15-7)16-12(17-19)22(20,21)18-10-8(13)3-2-4-9(10)14/h2-6,18H,1H3	RXCPQSJAVKGONC-UHFFFAOYSA-N	325.044502	N-(2,6-difluorophenyl)-5-methyl-[1,2,4]triazolo[1,5-a]pyrimidine-2-sulfonamide	5	4
91763	FMGZEUWROYGLAY	10	4857	91763	Halosulfuron-methyl	C13H15ClN6O7S	CN1C(=C(C(=N1)Cl)C(=O)OC)S(=O)(=O)NC(=O)NC2=NC(=CC(=N2)OC)OC	InChI=1S/C13H15ClN6O7S/c1-20-10(8(9(14)18-20)11(21)27-4)28(23,24)19-13(22)17-12-15-6(25-2)5-7(16-12)26-3/h5H,1-4H3,(H2,15,16,17,19,22)	FMGZEUWROYGLAY-UHFFFAOYSA-N	434.041146	methyl 3-chloro-5-[(4,6-dimethoxypyrimidin-2-yl)carbamoylsulfamoyl]-1-methylpyrazole-4-carboxylate	6	4
91766	RYLHNOVXKPXDIP	62	17441	91766	Flufenoxuron	C21H11ClF6N2O3	C1=CC(=C(C(=C1)F)C(=O)NC(=O)NC2=C(C=C(C=C2)OC3=C(C=C(C=C3)C(F)(F)F)Cl)F)F	InChI=1S/C21H11ClF6N2O3/c22-12-8-10(21(26,27)28)4-7-17(12)33-11-5-6-16(15(25)9-11)29-20(32)30-19(31)18-13(23)2-1-3-14(18)24/h1-9H,(H2,29,30,31,32)	RYLHNOVXKPXDIP-UHFFFAOYSA-N	488.036239	N-[[4-[2-chloro-4-(trifluoromethyl)phenoxy]-2-fluorophenyl]carbamoyl]-2,6-difluorobenzamide	5	4
91768	INISTDXBRIBGOC	146	17245	50516 91768 184789 13022581	Tau-fluvalinate	C26H22ClF3N2O3	CC(C)[C@H](C(=O)OC(C#N)C1=CC(=CC=C1)OC2=CC=CC=C2)NC3=C(C=C(C=C3)C(F)(F)F)Cl	InChI=1S/C26H22ClF3N2O3/c1-16(2)24(32-22-12-11-18(14-21(22)27)26(28,29)30)25(33)35-23(15-31)17-7-6-10-20(13-17)34-19-8-4-3-5-9-19/h3-14,16,23-24,32H,1-2H3/t23?,24-/m1/s1	INISTDXBRIBGOC-XMMISQBUSA-N	502.127105	[cyano-(3-phenoxyphenyl)methyl] (2R)-2-[2-chloro-4-(trifluoromethyl)anilino]-3-methylbutanoate	5	4
91770	PVSGXWMWNRGTKE	15	9255	91770 14461242 18772439	Imazapic	C14H17N3O3	CC1=CC(=C(N=C1)C2=NC(C(=O)N2)(C)C(C)C)C(=O)O	InChI=1S/C14H17N3O3/c1-7(2)14(4)13(20)16-11(17-14)10-9(12(18)19)5-8(3)6-15-10/h5-7H,1-4H3,(H,18,19)(H,16,17,20)	PVSGXWMWNRGTKE-UHFFFAOYSA-N	275.126991	5-methyl-2-(4-methyl-5-oxo-4-propan-2-yl-1H-imidazol-2-yl)pyridine-3-carboxylic acid	5	4
91773	QYPNKSZPJQQLRK	215	14888	91773	Tebufenozide	C22H28N2O2	CCC1=CC=C(C=C1)C(=O)NN(C(=O)C2=CC(=CC(=C2)C)C)C(C)(C)C	InChI=1S/C22H28N2O2/c1-7-17-8-10-18(11-9-17)20(25)23-24(22(4,5)6)21(26)19-13-15(2)12-16(3)14-19/h8-14H,7H2,1-6H3,(H,23,25)	QYPNKSZPJQQLRK-UHFFFAOYSA-N	352.215078	N-tert-butyl-N'-(4-ethylbenzoyl)-3,5-dimethylbenzohydrazide	6	4
91776	YIJZJEYQBAAWRJ	9	9453	91776	Thiazopyr	C16H17F5N2O2S	CC(C)CC1=C(C(=NC(=C1C(=O)OC)C(F)F)C(F)(F)F)C2=NCCS2	InChI=1S/C16H17F5N2O2S/c1-7(2)6-8-9(15(24)25-3)11(13(17)18)23-12(16(19,20)21)10(8)14-22-4-5-26-14/h7,13H,4-6H2,1-3H3	YIJZJEYQBAAWRJ-UHFFFAOYSA-N	396.09309	methyl 2-(difluoromethyl)-5-(4,5-dihydro-1,3-thiazol-2-yl)-4-(2-methylpropyl)-6-(trifluoromethyl)pyridine-3-carboxylate	5	4
91778	CWFOCCVIPCEQCK	142	13324	91778	Chlorfenapyr	C15H11BrClF3N2O	CCOCN1C(=C(C(=C1C(F)(F)F)Br)C#N)C2=CC=C(C=C2)Cl	InChI=1S/C15H11BrClF3N2O/c1-2-23-8-22-13(9-3-5-10(17)6-4-9)11(7-21)12(16)14(22)15(18,19)20/h3-6H,2,8H2,1H3	CWFOCCVIPCEQCK-UHFFFAOYSA-N	405.96954	4-bromo-2-(4-chlorophenyl)-1-(ethoxymethyl)-5-(trifluoromethyl)pyrrole-3-carbonitrile	5	4
91779	MEFOUWRMVYJCQC	27	12259	91779	Rimsulfuron	C14H17N5O7S2	CCS(=O)(=O)C1=C(N=CC=C1)S(=O)(=O)NC(=O)NC2=NC(=CC(=N2)OC)OC	InChI=1S/C14H17N5O7S2/c1-4-27(21,22)9-6-5-7-15-12(9)28(23,24)19-14(20)18-13-16-10(25-2)8-11(17-13)26-3/h5-8H,4H2,1-3H3,(H2,16,17,18,19,20)	MEFOUWRMVYJCQC-UHFFFAOYSA-N	431.05694	1-(4,6-dimethoxypyrimidin-2-yl)-3-(3-ethylsulfonylpyridin-2-yl)sulfonylurea	5	4
92425	FOUWCSDKDDHKQP	52	10679	92425	Flumioxazin	C19H15FN2O4	C#CCN1C(=O)COC2=CC(=C(C=C21)N3C(=O)C4=C(C3=O)CCCC4)F	InChI=1S/C19H15FN2O4/c1-2-7-21-15-9-14(13(20)8-16(15)26-10-17(21)23)22-18(24)11-5-3-4-6-12(11)19(22)25/h1,8-9H,3-7,10H2	FOUWCSDKDDHKQP-UHFFFAOYSA-N	354.101585	2-(7-fluoro-3-oxo-4-prop-2-ynyl-1,4-benzoxazin-6-yl)-4,5,6,7-tetrahydroisoindole-1,3-dione	5	4
92433	NAGRVUXEKKZNHT	12	8036	92433	Imazosulfuron	C14H13ClN6O5S	COC1=CC(=NC(=N1)NC(=O)NS(=O)(=O)C2=C(N=C3N2C=CC=C3)Cl)OC	InChI=1S/C14H13ClN6O5S/c1-25-9-7-10(26-2)18-13(17-9)19-14(22)20-27(23,24)12-11(15)16-8-5-3-4-6-21(8)12/h3-7H,1-2H3,(H2,17,18,19,20,22)	NAGRVUXEKKZNHT-UHFFFAOYSA-N	412.035666	1-(2-chloroimidazo[1,2-a]pyridin-3-yl)sulfonyl-3-(4,6-dimethoxypyrimidin-2-yl)urea	5	4
93365	RYAUSSKQMZRMAI	103	21998	91695 93365 24820764 25201382 44123328	Fenpropimorph	C20H33NO	C[C@@H]1CN(C[C@@H](O1)C)CC(C)CC2=CC=C(C=C2)C(C)(C)C	InChI=1S/C20H33NO/c1-15(12-21-13-16(2)22-17(3)14-21)11-18-7-9-19(10-8-18)20(4,5)6/h7-10,15-17H,11-14H2,1-6H3/t15?,16-,17+	RYAUSSKQMZRMAI-ALOPSCKCSA-N	303.256215	(2S,6R)-4-[3-(4-tert-butylphenyl)-2-methylpropyl]-2,6-dimethylmorpholine	6	4
93379	GPXLRLUVLMHHIK	76	3843	93379	Forchlorfenuron	C12H10ClN3O	C1=CC=C(C=C1)NC(=O)NC2=CC(=NC=C2)Cl	InChI=1S/C12H10ClN3O/c13-11-8-10(6-7-14-11)16-12(17)15-9-4-2-1-3-5-9/h1-8H,(H2,14,15,16,17)	GPXLRLUVLMHHIK-UHFFFAOYSA-N	247.05124	1-(2-chloropyridin-4-yl)-3-phenylurea	6	4
93539	HWATZEJQIXKWQS	13	10278	93539	Flazasulfuron	C13H12F3N5O5S	COC1=CC(=NC(=N1)NC(=O)NS(=O)(=O)C2=C(C=CC=N2)C(F)(F)F)OC	InChI=1S/C13H12F3N5O5S/c1-25-8-6-9(26-2)19-11(18-8)20-12(22)21-27(23,24)10-7(13(14,15)16)4-3-5-17-10/h3-6H,1-2H3,(H2,18,19,20,21,22)	HWATZEJQIXKWQS-UHFFFAOYSA-N	407.051124	1-(4,6-dimethoxypyrimidin-2-yl)-3-[3-(trifluoromethyl)pyridin-2-yl]sulfonylurea	5	4
93541	NJPPVKZQTLUDBO	86	12564	93541	Novaluron	C17H9ClF8N2O4	C1=CC(=C(C(=C1)F)C(=O)NC(=O)NC2=CC(=C(C=C2)OC(C(OC(F)(F)F)F)(F)F)Cl)F	InChI=1S/C17H9ClF8N2O4/c18-8-6-7(4-5-11(8)31-16(22,23)14(21)32-17(24,25)26)27-15(30)28-13(29)12-9(19)2-1-3-10(12)20/h1-6,14H,(H2,27,28,29,30)	NJPPVKZQTLUDBO-UHFFFAOYSA-N	492.01231	N-[[3-chloro-4-[1,1,2-trifluoro-2-(trifluoromethoxy)ethoxy]phenyl]carbamoyl]-2,6-difluorobenzamide	5	4
104926	QQODLKZGRKWIFG	464	21302	104926 11263366 12881582 56608859	CYFLUTHRIN	C22H18Cl2FNO3	CC1(C(C1C(=O)OC(C#N)C2=CC(=C(C=C2)F)OC3=CC=CC=C3)C=C(Cl)Cl)C	InChI=1S/C22H18Cl2FNO3/c1-22(2)15(11-19(23)24)20(22)21(27)29-18(12-26)13-8-9-16(25)17(10-13)28-14-6-4-3-5-7-14/h3-11,15,18,20H,1-2H3	QQODLKZGRKWIFG-UHFFFAOYSA-N	433.064777	[cyano-(4-fluoro-3-phenoxyphenyl)methyl] 3-(2,2-dichloroethenyl)-2,2-dimethylcyclopropane-1-carboxylate	7	4
105010	QCAWEPFNJXQPAN	145	13693	105010	Methoxyfenozide	C22H28N2O3	CC1=CC(=CC(=C1)C(=O)N(C(C)(C)C)NC(=O)C2=C(C(=CC=C2)OC)C)C	InChI=1S/C22H28N2O3/c1-14-11-15(2)13-17(12-14)21(26)24(22(4,5)6)23-20(25)18-9-8-10-19(27-7)16(18)3/h8-13H,1-7H3,(H,23,25)	QCAWEPFNJXQPAN-UHFFFAOYSA-N	368.209993	N'-tert-butyl-N'-(3,5-dimethylbenzoyl)-3-methoxy-2-methylbenzohydrazide	5	4
107720	VBCVPMMZEGZULK	231	14156	107720 9936739 18772464	Indoxacarb	C22H17ClF3N3O7	COC(=O)[C@]12CC3=C(C1=NN(CO2)C(=O)N(C4=CC=C(C=C4)OC(F)(F)F)C(=O)OC)C=CC(=C3)Cl	InChI=1S/C22H17ClF3N3O7/c1-33-18(30)21-10-12-9-13(23)3-8-16(12)17(21)27-28(11-35-21)19(31)29(20(32)34-2)14-4-6-15(7-5-14)36-22(24,25)26/h3-9H,10-11H2,1-2H3/t21-/m0/s1	VBCVPMMZEGZULK-NRFANRHFSA-N	527.070712	methyl (4aS)-7-chloro-2-[methoxycarbonyl-[4-(trifluoromethoxy)phenyl]carbamoyl]-3,5-dihydroindeno[1,2-e][1,3,4]oxadiazine-4a-carboxylate	6	4
107760	YYJNOYZRYGDPNH	61	12350	107760 6002001 9576412	Fenpyroximate	C24H27N3O4	CC1=NN(C(=C1C=NOCC2=CC=C(C=C2)C(=O)OC(C)(C)C)OC3=CC=CC=C3)C	InChI=1S/C24H27N3O4/c1-17-21(22(27(5)26-17)30-20-9-7-6-8-10-20)15-25-29-16-18-11-13-19(14-12-18)23(28)31-24(2,3)4/h6-15H,16H2,1-5H3	YYJNOYZRYGDPNH-UHFFFAOYSA-N	421.200156	tert-butyl 4-[[(1,3-dimethyl-5-phenoxypyrazol-4-yl)methylideneamino]oxymethyl]benzoate	5	4
115224	HOKKPVIRMVDYPB	264	15839	115224	Thiacloprid	C10H9ClN4S	C1CSC(=NC#N)N1CC2=CN=C(C=C2)Cl	InChI=1S/C10H9ClN4S/c11-9-2-1-8(5-13-9)6-15-3-4-16-10(15)14-7-12/h1-2,5H,3-4,6H2	HOKKPVIRMVDYPB-UHFFFAOYSA-N	252.023645	[3-[(6-chloropyridin-3-yl)methyl]-1,3-thiazolidin-2-ylidene]cyanamide	6	4
122087	SOUGWDPPRBKJEX	23	12128	122087	Zoxamide	C14H16Cl3NO2	CCC(C)(C(=O)CCl)NC(=O)C1=CC(=C(C(=C1)Cl)C)Cl	InChI=1S/C14H16Cl3NO2/c1-4-14(3,12(19)7-15)18-13(20)9-5-10(16)8(2)11(17)6-9/h5-6H,4,7H2,1-3H3,(H,18,20)	SOUGWDPPRBKJEX-UHFFFAOYSA-N	335.024662	3,5-dichloro-N-(1-chloro-3-methyl-2-oxopentan-3-yl)-4-methylbenzamide	5	4
153920	ORFPWVRKFLOQHK	4	6874	153920	Amicarbazone	C10H19N5O2	CC(C)C1=NN(C(=O)N1N)C(=O)NC(C)(C)C	InChI=1S/C10H19N5O2/c1-6(2)7-13-15(9(17)14(7)11)8(16)12-10(3,4)5/h6H,11H2,1-5H3,(H,12,16)	ORFPWVRKFLOQHK-UHFFFAOYSA-N	241.153875	4-amino-N-tert-butyl-5-oxo-3-propan-2-yl-1,2,4-triazole-1-carboxamide	5	4
153974	IXSZQYVWNJNRAL	39	11633	153974	Etoxazole	C21H23F2NO2	CCOC1=C(C=CC(=C1)C(C)(C)C)C2COC(=N2)C3=C(C=CC=C3F)F	InChI=1S/C21H23F2NO2/c1-5-25-18-11-13(21(2,3)4)9-10-14(18)17-12-26-20(24-17)19-15(22)7-6-8-16(19)23/h6-11,17H,5,12H2,1-4H3	IXSZQYVWNJNRAL-UHFFFAOYSA-N	359.169685	4-(4-tert-butyl-2-ethoxyphenyl)-2-(2,6-difluorophenyl)-4,5-dihydro-1,3-oxazole	5	4
175967	KPUREKXXPHOJQT	105	11686	175967	Mesotrione	C14H13NO7S	CS(=O)(=O)C1=CC(=C(C=C1)C(=O)C2C(=O)CCCC2=O)[N+](=O)[O-]	InChI=1S/C14H13NO7S/c1-23(21,22)8-5-6-9(10(7-8)15(19)20)14(18)13-11(16)3-2-4-12(13)17/h5-7,13H,2-4H2,1H3	KPUREKXXPHOJQT-UHFFFAOYSA-N	339.041273	2-(4-methylsulfonyl-2-nitrobenzoyl)cyclohexane-1,3-dione	5	4
176879	VHLKTXFWDRXILV	39	11109	176879	Bifenazate	C17H20N2O3	CC(C)OC(=O)NNC1=C(C=CC(=C1)C2=CC=CC=C2)OC	InChI=1S/C17H20N2O3/c1-12(2)22-17(20)19-18-15-11-14(9-10-16(15)21-3)13-7-5-4-6-8-13/h4-12,18H,1-3H3,(H,19,20)	VHLKTXFWDRXILV-UHFFFAOYSA-N	300.147393	propan-2-yl N-(2-methoxy-5-phenylanilino)carbamate	5	4
177863	DTDSAWVUFPGDMX	44	11123	177863	spirodiclofen	C21H24Cl2O4	CCC(C)(C)C(=O)OC1=C(C(=O)OC12CCCCC2)C3=C(C=C(C=C3)Cl)Cl	InChI=1S/C21H24Cl2O4/c1-4-20(2,3)19(25)26-17-16(14-9-8-13(22)12-15(14)23)18(24)27-21(17)10-6-5-7-11-21/h8-9,12H,4-7,10-11H2,1-3H3	DTDSAWVUFPGDMX-UHFFFAOYSA-N	410.105165	[3-(2,4-dichlorophenyl)-2-oxo-1-oxaspiro[4.5]dec-3-en-4-yl] 2,2-dimethylbutanoate	5	4
182951	APTZNLHMIGJTEW	5	6138	182951	Pyraflufen-ethyl	C15H13Cl2F3N2O4	CCOC(=O)COC1=C(C=C(C(=C1)C2=NN(C(=C2Cl)OC(F)F)C)F)Cl	InChI=1S/C15H13Cl2F3N2O4/c1-3-24-11(23)6-25-10-4-7(9(18)5-8(10)16)13-12(17)14(22(2)21-13)26-15(19)20/h4-5,15H,3,6H2,1-2H3	APTZNLHMIGJTEW-UHFFFAOYSA-N	412.020447	ethyl 2-[2-chloro-5-[4-chloro-5-(difluoromethoxy)-1-methylpyrazol-3-yl]-4-fluorophenoxy]acetate	5	4
210326	MGOHCFMYLBAPRN	17	6675	210326	Pinoxaden	C23H32N2O4	CCC1=CC(=CC(=C1C2=C(N3CCOCCN3C2=O)OC(=O)C(C)(C)C)CC)C	InChI=1S/C23H32N2O4/c1-7-16-13-15(3)14-17(8-2)18(16)19-20(26)24-9-11-28-12-10-25(24)21(19)29-22(27)23(4,5)6/h13-14H,7-12H2,1-6H3	MGOHCFMYLBAPRN-UHFFFAOYSA-N	400.236208	[8-(2,6-diethyl-4-methylphenyl)-7-oxo-1,2,4,5-tetrahydropyrazolo[1,2-d][1,4,5]oxadiazepin-9-yl] 2,2-dimethylpropanoate	5	4
213013	WYEMLYFITZORAB	104	14815	213013	Boscalid	C18H12Cl2N2O	C1=CC=C(C(=C1)C2=CC=C(C=C2)Cl)NC(=O)C3=C(N=CC=C3)Cl	InChI=1S/C18H12Cl2N2O/c19-13-9-7-12(8-10-13)14-4-1-2-6-16(14)22-18(23)15-5-3-11-21-17(15)20/h1-11H,(H,22,23)	WYEMLYFITZORAB-UHFFFAOYSA-N	342.032668	2-chloro-N-[2-(4-chlorophenyl)phenyl]pyridine-3-carboxamide	6	4
213021	WCXDHFDTOYPNIE	393	16706	213021	Acetamiprid	C10H11ClN4	CC(=NC#N)N(C)CC1=CN=C(C=C1)Cl	InChI=1S/C10H11ClN4/c1-8(14-7-12)15(2)6-9-3-4-10(11)13-5-9/h3-5H,6H2,1-2H3	WCXDHFDTOYPNIE-UHFFFAOYSA-N	222.067224	N-[(6-chloropyridin-3-yl)methyl]-N'-cyano-N-methylethanimidamide	5	4
213031	VDLGAVXLJYLFDH	72	14917	213031	Fenhexamid	C14H17Cl2NO2	CC1(CCCCC1)C(=O)NC2=C(C(=C(C=C2)O)Cl)Cl	InChI=1S/C14H17Cl2NO2/c1-14(7-3-2-4-8-14)13(19)17-9-5-6-10(18)12(16)11(9)15/h5-6,18H,2-4,7-8H2,1H3,(H,17,19)	VDLGAVXLJYLFDH-UHFFFAOYSA-N	301.063634	N-(2,3-dichloro-4-hydroxyphenyl)-1-methylcyclohexane-1-carboxamide	5	4
213032	PCCSBWNGDMYFCW	48	14133	213032 446845	Famoxadone	C22H18N2O4	CC1(C(=O)N(C(=O)O1)NC2=CC=CC=C2)C3=CC=C(C=C3)OC4=CC=CC=C4	InChI=1S/C22H18N2O4/c1-22(16-12-14-19(15-13-16)27-18-10-6-3-7-11-18)20(25)24(21(26)28-22)23-17-8-4-2-5-9-17/h2-15,23H,1H3	PCCSBWNGDMYFCW-UHFFFAOYSA-N	374.126657	3-anilino-5-methyl-5-(4-phenoxyphenyl)-1,3-oxazolidine-2,4-dione	6	4
443048	IRECWLYBCAZIJM	0	6448	443048	Flumiclorac-pentyl	C21H23ClFNO5	CCCCCOC(=O)COC1=C(C=C(C(=C1)N2C(=O)C3=C(C2=O)CCCC3)F)Cl	InChI=1S/C21H23ClFNO5/c1-2-3-6-9-28-19(25)12-29-18-11-17(16(23)10-15(18)22)24-20(26)13-7-4-5-8-14(13)21(24)27/h10-11H,2-9,12H2,1H3	IRECWLYBCAZIJM-UHFFFAOYSA-N	423.124879	pentyl 2-[2-chloro-5-(1,3-dioxo-4,5,6,7-tetrahydroisoindol-2-yl)-4-fluorophenoxy]acetate	5	4
3032604	RGCLLPNLLBQHPF	157	14656	25750 3032604 3033834	PHOSPHAMIDON	C10H19ClNO5P	CCN(CC)C(=O)/C(=C(\\C)/OP(=O)(OC)OC)/Cl	InChI=1S/C10H19ClNO5P/c1-6-12(7-2)10(13)9(11)8(3)17-18(14,15-4)16-5/h6-7H2,1-5H3/b9-8-	RGCLLPNLLBQHPF-HJWRWDBZSA-N	299.068937	[(Z)-3-chloro-4-(diethylamino)-4-oxobut-2-en-2-yl] dimethyl phosphate	6	4
3032791	QGHREAKMXXNCOA	230	20461	3032791	Thiophanate-methyl	C12H14N4O4S2	COC(=O)NC(=S)NC1=CC=CC=C1NC(=S)NC(=O)OC	InChI=1S/C12H14N4O4S2/c1-19-11(17)15-9(21)13-7-5-3-4-6-8(7)14-10(22)16-12(18)20-2/h3-6H,1-2H3,(H2,13,15,17,21)(H2,14,16,18,22)	QGHREAKMXXNCOA-UHFFFAOYSA-N	342.045647	methyl N-[[2-(methoxycarbonylcarbamothioylamino)phenyl]carbamothioyl]carbamate	5	4
3034285	WFDXOXNFNRHQEC	242	18087	3034285	Azoxystrobin	C22H17N3O5	CO/C=C(\\C1=CC=CC=C1OC2=NC=NC(=C2)OC3=CC=CC=C3C#N)/C(=O)OC	InChI=1S/C22H17N3O5/c1-27-13-17(22(26)28-2)16-8-4-6-10-19(16)30-21-11-20(24-14-25-21)29-18-9-5-3-7-15(18)12-23/h3-11,13-14H,1-2H3/b17-13+	WFDXOXNFNRHQEC-GHRIWEEISA-N	403.116821	methyl (E)-2-[2-[6-(2-cyanophenoxy)pyrimidin-4-yl]oxyphenyl]-3-methoxyprop-2-enoate	6	4
3317081	ZMYFCFLJBGAQRS	130	17165	107901 3317081 11067463 11759286 14424947	Epoxiconazole	C17H13ClFN3O	C1=CC=C(C(=C1)C2C(O2)(CN3C=NC=N3)C4=CC=C(C=C4)F)Cl	InChI=1S/C17H13ClFN3O/c18-15-4-2-1-3-14(15)16-17(23-16,9-22-11-20-10-21-22)12-5-7-13(19)8-6-12/h1-8,10-11,16H,9H2	ZMYFCFLJBGAQRS-UHFFFAOYSA-N	329.073118	1-[[3-(2-chlorophenyl)-2-(4-fluorophenyl)oxiran-2-yl]methyl]-1,2,4-triazole	4	4
3391107	WRPIRSINYZBGPK	22	12795	3391107	Quinoxyfen	C15H8Cl2FNO	C1=CC(=CC=C1OC2=C3C(=CC(=CC3=NC=C2)Cl)Cl)F	InChI=1S/C15H8Cl2FNO/c16-9-7-12(17)15-13(8-9)19-6-5-14(15)20-11-3-1-10(18)2-4-11/h1-8H	WRPIRSINYZBGPK-UHFFFAOYSA-N	306.996697	5,7-dichloro-4-(4-fluorophenoxy)quinoline	5	4
5281872	OMFRMAHOUUJSGP	563	21039	54901 5281872 6442842 10938769 29934831 71593923 93939628 131860362	BIFENTHRIN	C23H22ClF3O2	CC1=C(C=CC=C1C2=CC=CC=C2)COC(=O)C3C(C3(C)C)/C=C(/C(F)(F)F)\\Cl	InChI=1S/C23H22ClF3O2/c1-14-16(10-7-11-17(14)15-8-5-4-6-9-15)13-29-21(28)20-18(22(20,2)3)12-19(24)23(25,26)27/h4-12,18,20H,13H2,1-3H3/b19-12-	OMFRMAHOUUJSGP-UNOMPAQXSA-N	422.126042	(2-methyl-3-phenylphenyl)methyl 3-[(Z)-2-chloro-3,3,3-trifluoroprop-1-enyl]-2,2-dimethylcyclopropane-1-carboxylate	7	4
5281873	ZXQYGBMAQZUVMI	979	21978	443046 5281873 6435039 6435500 6440554 6440557 71464055 91031492 131632873	CYHALOTHRIN	C23H19ClF3NO3	CC1(C(C1C(=O)OC(C#N)C2=CC(=CC=C2)OC3=CC=CC=C3)/C=C(/C(F)(F)F)\\Cl)C	InChI=1S/C23H19ClF3NO3/c1-22(2)17(12-19(24)23(25,26)27)20(22)21(29)31-18(13-28)14-7-6-10-16(11-14)30-15-8-4-3-5-9-15/h3-12,17-18,20H,1-2H3/b19-12-	ZXQYGBMAQZUVMI-UNOMPAQXSA-N	449.100556	[cyano-(3-phenoxyphenyl)methyl] 3-[(Z)-2-chloro-3,3,3-trifluoroprop-1-enyl]-2,2-dimethylcyclopropane-1-carboxylate	5	4
5281874	ZFHGXWPMULPQSE	36	15394	54382 5281874 11350631 11534837 16722118 16722124 54544033	Tefluthrin	C17H14ClF7O2	CC1=C(C(=C(C(=C1F)F)COC(=O)C2C(C2(C)C)/C=C(/C(F)(F)F)\\Cl)F)F	InChI=1S/C17H14ClF7O2/c1-6-11(19)13(21)7(14(22)12(6)20)5-27-15(26)10-8(16(10,2)3)4-9(18)17(23,24)25/h4,8,10H,5H2,1-3H3/b9-4-	ZFHGXWPMULPQSE-WTKPLQERSA-N	418.057054	(2,3,5,6-tetrafluoro-4-methylphenyl)methyl 3-[(Z)-2-chloro-3,3,3-trifluoroprop-1-enyl]-2,2-dimethylcyclopropane-1-carboxylate	6	4
5284462	UBCKGWBNUIFUST	133	16150	13745 5284462 5842000	Tetrachlorvinphos	C10H9Cl4O4P	COP(=O)(OC)O/C(=C\\Cl)/C1=CC(=C(C=C1Cl)Cl)Cl	InChI=1S/C10H9Cl4O4P/c1-16-19(15,17-2)18-10(5-11)6-3-8(13)9(14)4-7(6)12/h3-5H,1-2H3/b10-5-	UBCKGWBNUIFUST-YHYXMXQVSA-N	363.899257	[(Z)-2-chloro-1-(2,4,5-trichlorophenyl)ethenyl] dimethyl phosphate	6	4
5353758	UHXUZOCRWCRNSJ	294	479	4109 5353758 5360521	methomyl	C5H10N2O2S	C/C(=N\\OC(=O)NC)/SC	InChI=1S/C5H10N2O2S/c1-4(10-3)7-9-5(8)6-2/h1-3H3,(H,6,8)/b7-4+	UHXUZOCRWCRNSJ-QPJJXVBHSA-N	162.046299	methyl (1E)-N-(methylcarbamoyloxy)ethanimidothioate	6	4
5355863	GEPDYQSQVLXLEU	140	12891	9560 5355863 6433175	mevinphos	C7H13O6P	C/C(=C\\C(=O)OC)/OP(=O)(OC)OC	InChI=1S/C7H13O6P/c1-6(5-7(8)10-2)13-14(9,11-3)12-4/h5H,1-4H3/b6-5+	GEPDYQSQVLXLEU-AATRIKPKSA-N	224.044975	methyl (E)-3-dimethoxyphosphoryloxybut-2-enoate	6	4
5364079	XERJKGMBORTKEO	55	20506	42614 5361250 5364079	CYMOXANIL	C7H10N4O3	CCNC(=O)NC(=O)/C(=N/OC)/C#N	InChI=1S/C7H10N4O3/c1-3-9-7(13)10-6(12)5(4-8)11-14-2/h3H2,1-2H3,(H2,9,10,12,13)/b11-5+	XERJKGMBORTKEO-VZUCSPMQSA-N	198.07529	(1E)-2-(ethylcarbamoylamino)-N-methoxy-2-oxoethanimidoyl cyanide	5	4
5366546	NFGXHKASABOEEW	572	70878	1711973 5366546	Methoprene	C19H34O3	CC(C)OC(=O)/C=C(\\C)/C=C/CC(C)CCCC(C)(C)OC	InChI=1S/C19H34O3/c1-15(2)22-18(20)14-17(4)11-8-10-16(3)12-9-13-19(5,6)21-7/h8,11,14-16H,9-10,12-13H2,1-7H3/b11-8+,17-14+	NFGXHKASABOEEW-LDRANXPESA-N	310.250795	propan-2-yl (2E,4E)-11-methoxy-3,7,11-trimethyldodeca-2,4-dienoate	6	4
5371560	VEENJGZXVHKXNB	49	9906	5371560 5371561	DICROTOPHOS	C8H16NO5P	C/C(=C\\C(=O)N(C)C)/OP(=O)(OC)OC	InChI=1S/C8H16NO5P/c1-7(6-8(10)9(2)3)14-15(11,12-4)13-5/h6H,1-5H3/b7-6+	VEENJGZXVHKXNB-VOTSOKGWSA-N	237.07661	[(E)-4-(dimethylamino)-4-oxobut-2-en-2-yl] dimethyl phosphate	6	4
5371562	KRTSDMXIXPKRQR	409	17762	23353 5371558 5371562	MONOCROTOPHOS	C7H14NO5P	C/C(=C\\C(=O)NC)/OP(=O)(OC)OC	InChI=1S/C7H14NO5P/c1-6(5-7(9)8-2)13-14(10,11-3)12-4/h5H,1-4H3,(H,8,9)/b6-5+	KRTSDMXIXPKRQR-AATRIKPKSA-N	223.06096	dimethyl [(E)-4-(methylamino)-4-oxobut-2-en-2-yl] phosphate	5	4
5372405	BZNDWPRGXNILMS	34	6426	5372405 6434101	PROPETAMPHOS	C10H20NO4PS	CCNP(=S)(OC)O/C(=C/C(=O)OC(C)C)/C	InChI=1S/C10H20NO4PS/c1-6-11-16(17,13-5)15-9(4)7-10(12)14-8(2)3/h7-8H,6H2,1-5H3,(H,11,17)/b9-7+	BZNDWPRGXNILMS-VQHVLOKHSA-N	281.085066	propan-2-yl (E)-3-[ethylamino(methoxy)phosphinothioyl]oxybut-2-enoate	5	4
5484172	ABOOPXYCKNFDNJ	24	11253	178795 5484172	Quizalofop-P	C17H13ClN2O4	C[C@H](C(=O)O)OC1=CC=C(C=C1)OC2=CN=C3C=C(C=CC3=N2)Cl	InChI=1S/C17H13ClN2O4/c1-10(17(21)22)23-12-3-5-13(6-4-12)24-16-9-19-15-8-11(18)2-7-14(15)20-16/h2-10H,1H3,(H,21,22)/t10-/m1/s1	ABOOPXYCKNFDNJ-SNVBAGLBSA-N	344.056385	(2R)-2-[4-(6-chloroquinoxalin-2-yl)oxyphenoxy]propanoic acid	6	4
5493321	ONCZDRURRATYFI	119	17534	213016 5493321 9578570 11664966 53627428	MMV688754	C20H19F3N2O4	C/C(=N/OCC1=CC=CC=C1/C(=N\\OC)/C(=O)OC)/C2=CC(=CC=C2)C(F)(F)F	InChI=1S/C20H19F3N2O4/c1-13(14-8-6-9-16(11-14)20(21,22)23)24-29-12-15-7-4-5-10-17(15)18(25-28-3)19(26)27-2/h4-11H,12H2,1-3H3/b24-13-,25-18+	ONCZDRURRATYFI-KEEMFBDKSA-N	408.129692	methyl (2E)-2-methoxyimino-2-[2-[[(Z)-1-[3-(trifluoromethyl)phenyl]ethylideneamino]oxymethyl]phenyl]acetate	6	4
5821911	NWWZPOKUUAIXIW	582	20427	107646 5485188 5821911	Thiamethoxam	C8H10ClN5O3S	CN\\1COCN(/C1=N/[N+](=O)[O-])CC2=CN=C(S2)Cl	InChI=1S/C8H10ClN5O3S/c1-12-4-17-5-13(8(12)11-14(15)16)3-6-2-10-7(9)18-6/h2H,3-5H2,1H3/b11-8+	NWWZPOKUUAIXIW-DHZHZOJOSA-N	291.019288	(NE)-N-[3-[(2-chloro-1,3-thiazol-5-yl)methyl]-5-methyl-1,3,5-oxadiazinan-4-ylidene]nitramide	5	4
5889665	QNBTYORWCCMPQP	64	19000	86298 5463781 5889665	Dimethomorph	C21H22ClNO4	COC1=C(C=C(C=C1)/C(=C/C(=O)N2CCOCC2)/C3=CC=C(C=C3)Cl)OC	InChI=1S/C21H22ClNO4/c1-25-19-8-5-16(13-20(19)26-2)18(15-3-6-17(22)7-4-15)14-21(24)23-9-11-27-12-10-23/h3-8,13-14H,9-12H2,1-2H3/b18-14+	QNBTYORWCCMPQP-NBVRZTHBSA-N	387.123736	(E)-3-(4-chlorophenyl)-3-(3,4-dimethoxyphenyl)-1-morpholin-4-ylprop-2-en-1-one	6	4
6112114	ZOTBXTZVPHCKPN	94	14847	6112114	Kresoxim-Methyl	C18H19NO4	CC1=CC=CC=C1OCC2=CC=CC=C2/C(=N\\OC)/C(=O)OC	InChI=1S/C18H19NO4/c1-13-8-4-7-11-16(13)23-12-14-9-5-6-10-15(14)17(19-22-3)18(20)21-2/h4-11H,12H2,1-3H3/b19-17+	ZOTBXTZVPHCKPN-HTXNQAPBSA-N	313.131408	methyl (2E)-2-methoxyimino-2-[2-[(2-methylphenoxy)methyl]phenyl]acetate	5	4
6125184	IRJQWZWMQCVOLA	1	7802	6125184 23676752 23698052	Diflufenzopyr	C15H12F2N4O3	C/C(=N\\NC(=O)NC1=CC(=CC(=C1)F)F)/C2=C(C=CC=N2)C(=O)O	InChI=1S/C15H12F2N4O3/c1-8(13-12(14(22)23)3-2-4-18-13)20-21-15(24)19-11-6-9(16)5-10(17)7-11/h2-7H,1H3,(H,22,23)(H2,19,21,24)/b20-8+	IRJQWZWMQCVOLA-DNTJNYDQSA-N	334.087747	2-[(E)-N-[(3,5-difluorophenyl)carbamoylamino]-C-methylcarbonimidoyl]pyridine-3-carboxylic acid	5	4
6422843	HZRSNVGNWUDEFX	163	17360	6422843	Pyraclostrobin	C19H18ClN3O4	COC(=O)N(C1=CC=CC=C1COC2=NN(C=C2)C3=CC=C(C=C3)Cl)OC	InChI=1S/C19H18ClN3O4/c1-25-19(24)23(26-2)17-6-4-3-5-14(17)13-27-18-11-12-22(21-18)16-9-7-15(20)8-10-16/h3-12H,13H2,1-2H3	HZRSNVGNWUDEFX-UHFFFAOYSA-N	387.098584	methyl N-[2-[[1-(4-chlorophenyl)pyrazol-3-yl]oxymethyl]phenyl]-N-methoxycarbamate	5	4
6436604	YNWVFADWVLCOPU	74	8516	6436604 6436639 16760196	Uniconazole	C15H18ClN3O	CC(C)(C)C(/C(=C\\C1=CC=C(C=C1)Cl)/N2C=NC=N2)O	InChI=1S/C15H18ClN3O/c1-15(2,3)14(20)13(19-10-17-9-18-19)8-11-4-6-12(16)7-5-11/h4-10,14,20H,1-3H3/b13-8+	YNWVFADWVLCOPU-MDWZMJQESA-N	291.11384	(E)-1-(4-chlorophenyl)-4,4-dimethyl-2-(1,2,4-triazol-1-yl)pent-1-en-3-ol	6	4
6440728	FBOUIAKEJMZPQG	63	16204	91738 6086269 6436605 6440728	Diniconazole-M	C15H17Cl2N3O	CC(C)(C)[C@H](/C(=C\\C1=C(C=C(C=C1)Cl)Cl)/N2C=NC=N2)O	InChI=1S/C15H17Cl2N3O/c1-15(2,3)14(21)13(20-9-18-8-19-20)6-10-4-5-11(16)7-12(10)17/h4-9,14,21H,1-3H3/b13-6+/t14-/m0/s1	FBOUIAKEJMZPQG-BLXFFLACSA-N	325.074868	(E,3R)-1-(2,4-dichlorophenyl)-4,4-dimethyl-2-(1,2,4-triazol-1-yl)pent-1-en-3-ol	4	4
6451057	AMSPWOYQQAWRRM	8	9140	6451057	Metrafenone	C19H21BrO5	CC1=CC(=C(C(=C1C(=O)C2=C(C=CC(=C2C)Br)OC)OC)OC)OC	InChI=1S/C19H21BrO5/c1-10-9-14(23-4)18(24-5)19(25-6)15(10)17(21)16-11(2)12(20)7-8-13(16)22-3/h7-9H,1-6H3	AMSPWOYQQAWRRM-UHFFFAOYSA-N	408.05724	(3-bromo-6-methoxy-2-methylphenyl)-(2,3,4-trimethoxy-6-methylphenyl)methanone	4	4
6451142	MNHVNIJQQRJYDH	38	13807	6451142	Prothioconazole	C14H15Cl2N3OS	C1CC1(C(CC2=CC=CC=C2Cl)(CN3C(=S)N=CN3)O)Cl	InChI=1S/C14H15Cl2N3OS/c15-11-4-2-1-3-10(11)7-14(20,13(16)5-6-13)8-19-12(21)17-9-18-19/h1-4,9,20H,5-8H2,(H,17,18,21)	MNHVNIJQQRJYDH-UHFFFAOYSA-N	343.031289	2-[2-(1-chlorocyclopropyl)-3-(2-chlorophenyl)-2-hydroxypropyl]-1H-1,2,4-triazole-3-thione	5	4
6451155	MWKVXOJATACCCH	5	3912	6451155	Isoxadifen-ethyl	C18H17NO3	CCOC(=O)C1=NOC(C1)(C2=CC=CC=C2)C3=CC=CC=C3	InChI=1S/C18H17NO3/c1-2-21-17(20)16-13-18(22-19-16,14-9-5-3-6-10-14)15-11-7-4-8-12-15/h3-12H,2,13H2,1H3	MWKVXOJATACCCH-UHFFFAOYSA-N	295.120843	ethyl 5,5-diphenyl-4H-1,2-oxazole-3-carboxylate	4	4
6537961	PPDBOQMNKNNODG	17	17860	86233 6436449 6537961	Triticonazole	C17H20ClN3O	CC1(CC/C(=C\\C2=CC=C(C=C2)Cl)/C1(CN3C=NC=N3)O)C	InChI=1S/C17H20ClN3O/c1-16(2)8-7-14(9-13-3-5-15(18)6-4-13)17(16,22)10-21-12-19-11-20-21/h3-6,9,11-12,22H,7-8,10H2,1-2H3/b14-9+	PPDBOQMNKNNODG-NTEUORMPSA-N	317.12949	(5E)-5-[(4-chlorophenyl)methylidene]-2,2-dimethyl-1-(1,2,4-triazol-1-ylmethyl)cyclopentan-1-ol	4	4
9570071	QGLZXHRNAYXIBU	585	34319	2086 5353395 9570071	aldicarb	C7H14N2O2S	CC(C)(/C=N/OC(=O)NC)SC	InChI=1S/C7H14N2O2S/c1-7(2,12-4)5-9-11-6(10)8-3/h5H,1-4H3,(H,8,10)/b9-5+	QGLZXHRNAYXIBU-WEVVVXLNSA-N	190.077599	[(E)-(2-methyl-2-methylsulfanylpropylidene)amino] N-methylcarbamate	5	4
9570290	ATROHALUCMTWTB	179	14288	26927 5360460 9570290	PHOXIM	C12H15N2O3PS	CCOP(=S)(OCC)O/N=C(\\C#N)/C1=CC=CC=C1	InChI=1S/C12H15N2O3PS/c1-3-15-18(19,16-4-2)17-14-12(10-13)11-8-6-5-7-9-11/h5-9H,3-4H2,1-2H3/b14-12+	ATROHALUCMTWTB-WYMLVPIESA-N	298.054101	(Z)-N-diethoxyphosphinothioyloxybenzenecarboximidoyl cyanide	6	4
9576037	QHMTXANCGGJZRX	48	10726	9576037	Pymetrozine	C10H11N5O	CC1=NNC(=O)N(C1)/N=C/C2=CN=CC=C2	InChI=1S/C10H11N5O/c1-8-7-15(10(16)14-13-8)12-6-9-3-2-4-11-5-9/h2-6H,7H2,1H3,(H,14,16)/b12-6+	QHMTXANCGGJZRX-WUXMJOGZSA-N	217.09636	6-methyl-4-[(E)-pyridin-3-ylmethylideneamino]-2,5-dihydro-1,2,4-triazin-3-one	5	4
9834513	RLQJEEJISHYWON	39	11965	9834513	Flonicamid	C9H6F3N3O	C1=CN=CC(=C1C(F)(F)F)C(=O)NCC#N	InChI=1S/C9H6F3N3O/c10-9(11,12)7-1-3-14-5-6(7)8(16)15-4-2-13/h1,3,5H,4H2,(H,15,16)	RLQJEEJISHYWON-UHFFFAOYSA-N	229.046296	N-(cyanomethyl)-4-(trifluoromethyl)pyridine-3-carboxamide	5	4
9862076	YXKMMRDKEKCERS	16	12683	9862076	Cyazofamid	C13H13ClN4O2S	CC1=CC=C(C=C1)C2=C(N=C(N2S(=O)(=O)N(C)C)C#N)Cl	InChI=1S/C13H13ClN4O2S/c1-9-4-6-10(7-5-9)12-13(14)16-11(8-15)18(12)21(19,20)17(2)3/h4-7H,1-3H3	YXKMMRDKEKCERS-UHFFFAOYSA-N	324.044775	4-chloro-2-cyano-N,N-dimethyl-5-(4-methylphenyl)imidazole-1-sulfonamide	5	4
9907412	GOLXNESZZPUPJE	47	11036	9907412	spiromesifen	C23H30O4	CC1=CC(=C(C(=C1)C)C2=C(C3(CCCC3)OC2=O)OC(=O)CC(C)(C)C)C	InChI=1S/C23H30O4/c1-14-11-15(2)18(16(3)12-14)19-20(26-17(24)13-22(4,5)6)23(27-21(19)25)9-7-8-10-23/h11-12H,7-10,13H2,1-6H3	GOLXNESZZPUPJE-UHFFFAOYSA-N	370.214409	[2-oxo-3-(2,4,6-trimethylphenyl)-1-oxaspiro[4.4]non-3-en-4-yl] 3,3-dimethylbutanoate	5	4
9955886	AIMMSOZBPYFASU	3	8259	9955886 23676736 71721519	Trifloxysulfuron	C14H14F3N5O6S	COC1=CC(=NC(=N1)NC(=O)NS(=O)(=O)C2=C(C=CC=N2)OCC(F)(F)F)OC	InChI=1S/C14H14F3N5O6S/c1-26-9-6-10(27-2)20-12(19-9)21-13(23)22-29(24,25)11-8(4-3-5-18-11)28-7-14(15,16)17/h3-6H,7H2,1-2H3,(H2,19,20,21,22,23)	AIMMSOZBPYFASU-UHFFFAOYSA-N	437.061689	1-(4,6-dimethoxypyrimidin-2-yl)-3-[3-(2,2,2-trifluoroethoxy)pyridin-2-yl]sulfonylurea	4	4
9969573	CLSVJBIHYWPGQY	62	8808	9969573	Spirotetramat	C21H27NO5	CCOC(=O)OC1=C(C(=O)NC12CCC(CC2)OC)C3=C(C=CC(=C3)C)C	InChI=1S/C21H27NO5/c1-5-26-20(24)27-18-17(16-12-13(2)6-7-14(16)3)19(23)22-21(18)10-8-15(25-4)9-11-21/h6-7,12,15H,5,8-11H2,1-4H3,(H,22,23)	CLSVJBIHYWPGQY-UHFFFAOYSA-N	373.188923	[3-(2,5-dimethylphenyl)-8-methoxy-2-oxo-1-azaspiro[4.5]dec-3-en-4-yl] ethyl carbonate	5	4
10110536	WPALTCMYPARVNV	12	10361	10110536	tolfenpyrad	C21H22ClN3O2	CCC1=NN(C(=C1Cl)C(=O)NCC2=CC=C(C=C2)OC3=CC=C(C=C3)C)C	InChI=1S/C21H22ClN3O2/c1-4-18-19(22)20(25(3)24-18)21(26)23-13-15-7-11-17(12-8-15)27-16-9-5-14(2)6-10-16/h5-12H,4,13H2,1-3H3,(H,23,26)	WPALTCMYPARVNV-UHFFFAOYSA-N	383.140055	4-chloro-5-ethyl-2-methyl-N-[[4-(4-methylphenoxy)phenyl]methyl]pyrazole-3-carboxamide	4	4
10403199	LMVPQMGRYSRMIW	13	11153	10403199	Fenamidone	C17H17N3OS	C[C@@]1(C(=O)N(C(=N1)SC)NC2=CC=CC=C2)C3=CC=CC=C3	InChI=1S/C17H17N3OS/c1-17(13-9-5-3-6-10-13)15(21)20(16(18-17)22-2)19-14-11-7-4-8-12-14/h3-12,19H,1-2H3/t17-/m0/s1	LMVPQMGRYSRMIW-KRWDZBQOSA-N	311.109233	(5S)-3-anilino-5-methyl-2-methylsulfanyl-5-phenylimidazol-4-one	6	4
10958189	NWUWYYSKZYIQAE	8	12369	178565 6914821 10958189 15215907 16212118 76959035	Iprovalicarb	C18H28N2O3	CC1=CC=C(C=C1)C(C)NC(=O)[C@H](C(C)C)NC(=O)OC(C)C	InChI=1S/C18H28N2O3/c1-11(2)16(20-18(22)23-12(3)4)17(21)19-14(6)15-9-7-13(5)8-10-15/h7-12,14,16H,1-6H3,(H,19,21)(H,20,22)/t14?,16-/m0/s1	NWUWYYSKZYIQAE-WMCAAGNKSA-N	320.209993	propan-2-yl N-[(2S)-3-methyl-1-[1-(4-methylphenyl)ethylamino]-1-oxobutan-2-yl]carbamate	2	4
11048796	UFEODZBUAFNAEU	7	13541	11048796 53395436	Fluoxastrobin	C21H16ClFN4O5	CO/N=C(\\C1=CC=CC=C1OC2=C(C(=NC=N2)OC3=CC=CC=C3Cl)F)/C4=NOCCO4	InChI=1S/C21H16ClFN4O5/c1-28-26-18(21-27-30-11-10-29-21)13-6-2-4-8-15(13)31-19-17(23)20(25-12-24-19)32-16-9-5-3-7-14(16)22/h2-9,12H,10-11H2,1H3/b26-18+	UFEODZBUAFNAEU-NLRVBDNBSA-N	458.079325	(E)-1-[2-[6-(2-chlorophenoxy)-5-fluoropyrimidin-4-yl]oxyphenyl]-1-(5,6-dihydro-1,4,2-dioxazin-3-yl)-N-methoxymethanimine	5	4
11057771	FLVBXVXXXMLMOX	2	9144	11057771	Proquinazid	C14H17IN2O2	CCCN1C(=O)C2=C(C=CC(=C2)I)N=C1OCCC	InChI=1S/C14H17IN2O2/c1-3-7-17-13(18)11-9-10(15)5-6-12(11)16-14(17)19-8-4-2/h5-6,9H,3-4,7-8H2,1-2H3	FLVBXVXXXMLMOX-UHFFFAOYSA-N	372.03347	6-iodo-2-propoxy-3-propylquinazolin-4-one	3	4
11097730	GLWWLNJJJCTFMZ	0	2753	11097730	Cyclanilide	C11H9Cl2NO3	C1CC1(C(=O)NC2=C(C=C(C=C2)Cl)Cl)C(=O)O	InChI=1S/C11H9Cl2NO3/c12-6-1-2-8(7(13)5-6)14-9(15)11(3-4-11)10(16)17/h1-2,5H,3-4H2,(H,14,15)(H,16,17)	GLWWLNJJJCTFMZ-UHFFFAOYSA-N	272.995948	1-[(2,4-dichlorophenyl)carbamoyl]cyclopropane-1-carboxylic acid	6	4
11158353	KVDJTXBXMWJJEF	34	1576	11158353	Fluopyram	C16H11ClF6N2O	C1=CC=C(C(=C1)C(=O)NCCC2=C(C=C(C=N2)C(F)(F)F)Cl)C(F)(F)F	InChI=1S/C16H11ClF6N2O/c17-12-7-9(15(18,19)20)8-25-13(12)5-6-24-14(26)10-3-1-2-4-11(10)16(21,22)23/h1-4,7-8H,5-6H2,(H,24,26)	KVDJTXBXMWJJEF-UHFFFAOYSA-N	396.04641	N-[2-[3-chloro-5-(trifluoromethyl)pyridin-2-yl]ethyl]-2-(trifluoromethyl)benzamide	4	4
11159021	GBOYJIHYACSLGN	8	7904	11159021	Fluopicolide	C14H8Cl3F3N2O	C1=CC(=C(C(=C1)Cl)C(=O)NCC2=C(C=C(C=N2)C(F)(F)F)Cl)Cl	InChI=1S/C14H8Cl3F3N2O/c15-8-2-1-3-9(16)12(8)13(23)22-6-11-10(17)4-7(5-21-11)14(18,19)20/h1-5H,6H2,(H,22,23)	GBOYJIHYACSLGN-UHFFFAOYSA-N	381.96543	2,6-dichloro-N-[[3-chloro-5-(trifluoromethyl)pyridin-2-yl]methyl]benzamide	5	4
11193251	ZGNITFSDLCMLGI	84	9760	11193251	flubendiamide	C23H22F7IN2O4S	CC1=C(C=CC(=C1)C(C(F)(F)F)(C(F)(F)F)F)NC(=O)C2=C(C(=CC=C2)I)C(=O)NC(C)(C)CS(=O)(=O)C	InChI=1S/C23H22F7IN2O4S/c1-12-10-13(21(24,22(25,26)27)23(28,29)30)8-9-16(12)32-18(34)14-6-5-7-15(31)17(14)19(35)33-20(2,3)11-38(4,36)37/h5-10H,11H2,1-4H3,(H,32,34)(H,33,35)	ZGNITFSDLCMLGI-UHFFFAOYSA-N	682.02332	1-N-[4-(1,1,1,2,3,3,3-heptafluoropropan-2-yl)-2-methylphenyl]-3-iodo-2-N-(2-methyl-1-methylsulfonylpropan-2-yl)benzene-1,2-dicarboxamide	5	4
11271640	PSOVNZZNOMJUBI	224	6578	11271640	Chlorantraniliprole	C18H14BrCl2N5O2	CC1=CC(=CC(=C1NC(=O)C2=CC(=NN2C3=C(C=CC=N3)Cl)Br)C(=O)NC)Cl	InChI=1S/C18H14BrCl2N5O2/c1-9-6-10(20)7-11(17(27)22-2)15(9)24-18(28)13-8-14(19)25-26(13)16-12(21)4-3-5-23-16/h3-8H,1-2H3,(H,22,27)(H,24,28)	PSOVNZZNOMJUBI-UHFFFAOYSA-N	480.97079	5-bromo-N-[4-chloro-2-methyl-6-(methylcarbamoyl)phenyl]-2-(3-chloropyridin-2-yl)pyrazole-3-carboxamide	5	4
11285653	IBSNKSODLGJUMQ	21	15147	11285653	Picoxystrobin	C18H16F3NO4	CO/C=C(\\C1=CC=CC=C1COC2=CC=CC(=N2)C(F)(F)F)/C(=O)OC	InChI=1S/C18H16F3NO4/c1-24-11-14(17(23)25-2)13-7-4-3-6-12(13)10-26-16-9-5-8-15(22-16)18(19,20)21/h3-9,11H,10H2,1-2H3/b14-11+	IBSNKSODLGJUMQ-SDNWHVSQSA-N	367.103142	methyl (E)-3-methoxy-2-[2-[[6-(trifluoromethyl)pyridin-2-yl]oxymethyl]phenyl]prop-2-enoate	5	4
11292824	KWLVWJPJKJMCSH	14	7499	11292824 76961316	Mandipropamid	C23H22ClNO4	COC1=C(C=CC(=C1)CCNC(=O)C(C2=CC=C(C=C2)Cl)OCC#C)OCC#C	InChI=1S/C23H22ClNO4/c1-4-14-28-20-11-6-17(16-21(20)27-3)12-13-25-23(26)22(29-15-5-2)18-7-9-19(24)10-8-18/h1-2,6-11,16,22H,12-15H2,3H3,(H,25,26)	KWLVWJPJKJMCSH-UHFFFAOYSA-N	411.123736	2-(4-chlorophenyl)-N-[2-(3-methoxy-4-prop-2-ynoxyphenyl)ethyl]-2-prop-2-ynoxyacetamide	6	4
11302979	BPPVUXSMLBXYGG	8	6677	11302979	Topramezone	C16H17N3O5S	CC1=C(C=CC(=C1C2=NOCC2)S(=O)(=O)C)C(=O)C3=CNN(C3=O)C	InChI=1S/C16H17N3O5S/c1-9-10(15(20)11-8-17-19(2)16(11)21)4-5-13(25(3,22)23)14(9)12-6-7-24-18-12/h4-5,8,17H,6-7H2,1-3H3	BPPVUXSMLBXYGG-UHFFFAOYSA-N	363.088892	4-[3-(4,5-dihydro-1,2-oxazol-3-yl)-2-methyl-4-methylsulfonylbenzoyl]-2-methyl-1H-pyrazol-3-one	5	4
11388558	PFFIDZXUXFLSSR	16	11536	11388558	Penthiopyrad	C16H20F3N3OS	CC(C)CC(C)C1=C(C=CS1)NC(=O)C2=CN(N=C2C(F)(F)F)C	InChI=1S/C16H20F3N3OS/c1-9(2)7-10(3)13-12(5-6-24-13)20-15(23)11-8-22(4)21-14(11)16(17,18)19/h5-6,8-10H,7H2,1-4H3,(H,20,23)	PFFIDZXUXFLSSR-UHFFFAOYSA-N	359.127918	1-methyl-N-[2-(4-methylpentan-2-yl)thiophen-3-yl]-3-(trifluoromethyl)pyrazole-4-carboxamide	4	4
11488729	AEHJMNVBLRLZKK	18	11349	11488729	pyridalyl	C18H14Cl4F3NO3	C1=CC(=NC=C1C(F)(F)F)OCCCOC2=C(C=C(C=C2Cl)OCC=C(Cl)Cl)Cl	InChI=1S/C18H14Cl4F3NO3/c19-13-8-12(27-7-4-15(21)22)9-14(20)17(13)29-6-1-5-28-16-3-2-11(10-26-16)18(23,24)25/h2-4,8-10H,1,5-7H2	AEHJMNVBLRLZKK-UHFFFAOYSA-N	488.967989	2-[3-[2,6-dichloro-4-(3,3-dichloroprop-2-enoxy)phenoxy]propoxy]-5-(trifluoromethyl)pyridine	5	4
11493665	UTOHZQYBSYOOGC	0	1376	11493665	Fenpyrazamine	C17H21N3O2S	CC1=CC=CC=C1C2=C(N(N(C2=O)C(C)C)C(=O)SCC=C)N	InChI=1S/C17H21N3O2S/c1-5-10-23-17(22)20-15(18)14(16(21)19(20)11(2)3)13-9-7-6-8-12(13)4/h5-9,11H,1,10,18H2,2-4H3	UTOHZQYBSYOOGC-UHFFFAOYSA-N	331.135448	S-prop-2-enyl 5-amino-4-(2-methylphenyl)-3-oxo-2-propan-2-ylpyrazole-1-carbothioate	4	4
11496052	AWSZRJQNBMEZOI	21	7379	11496052	Cyflumetofen	C24H24F3NO4	CC(C)(C)C1=CC=C(C=C1)C(C#N)(C(=O)C2=CC=CC=C2C(F)(F)F)C(=O)OCCOC	InChI=1S/C24H24F3NO4/c1-22(2,3)16-9-11-17(12-10-16)23(15-28,21(30)32-14-13-31-4)20(29)18-7-5-6-8-19(18)24(25,26)27/h5-12H,13-14H2,1-4H3	AWSZRJQNBMEZOI-UHFFFAOYSA-N	447.165743	2-methoxyethyl 2-(4-tert-butylphenyl)-2-cyano-3-oxo-3-[2-(trifluoromethyl)phenyl]propanoate	4	4
11549937	CXEGAUYXQAKHKJ	171	10304	11136686 11549937 11643729 11650986 18740018 22833503 46893156 53394895 54579875 57507888 71316315 71827507 76331191 101678929 122361529 131668531 137698408 137699445 137706037	emamectin B1a	C49H75NO13	CC[C@H](C)[C@@H]1[C@H](C=C[C@@]2(O1)C[C@@H]3C[C@H](O2)C/C=C(/[C@H]([C@H](/C=C/C=C/4\\CO[C@H]5[C@@]4([C@@H](C=C([C@H]5O)C)C(=O)O3)O)C)O[C@H]6C[C@@H]([C@H]([C@@H](O6)C)O[C@H]7C[C@@H]([C@H]([C@@H](O7)C)NC)OC)OC)\\C)C	InChI=1S/C49H75NO13/c1-12-26(2)44-29(5)18-19-48(63-44)24-35-21-34(62-48)17-16-28(4)43(27(3)14-13-15-33-25-56-46-42(51)30(6)20-36(47(52)59-35)49(33,46)53)60-40-23-38(55-11)45(32(8)58-40)61-39-22-37(54-10)41(50-9)31(7)57-39/h13-16,18-20,26-27,29,31-32,34-46,50-51,53H,12,17,21-25H2,1-11H3/b14-13+,28-16+,33-15+/t26-,27-,29-,31-,32-,34+,35-,36-,37-,38-,39-,40-,41-,42+,43-,44+,45-,46+,48+,49+/m0/s1	CXEGAUYXQAKHKJ-NSBHKLITSA-N	885.523841	(1'R,2R,3S,4'S,6S,8'R,10'E,12'S,13'S,14'E,16'E,20'R,21'R,24'S)-2-[(2S)-butan-2-yl]-21',24'-dihydroxy-12'-[(2R,4S,5S,6S)-4-methoxy-5-[(2S,4S,5S,6S)-4-methoxy-6-methyl-5-(methylamino)oxan-2-yl]oxy-6-methyloxan-2-yl]oxy-3,11',13',22'-tetramethylspiro[2,3-dihydropyran-6,6'-3,7,19-trioxatetracyclo[15.6.1.14,8.020,24]pentacosa-10,14,16,22-tetraene]-2'-one	7	4
11556910	CASLETQIYIQFTQ	8	5322	11556910	Pyroxasulfone	C12H14F5N3O4S	CC1(CC(=NO1)S(=O)(=O)CC2=C(N(N=C2C(F)(F)F)C)OC(F)F)C	InChI=1S/C12H14F5N3O4S/c1-11(2)4-7(19-24-11)25(21,22)5-6-8(12(15,16)17)18-20(3)9(6)23-10(13)14/h10H,4-5H2,1-3H3	CASLETQIYIQFTQ-UHFFFAOYSA-N	391.062518	3-[[5-(difluoromethoxy)-1-methyl-3-(trifluoromethyl)pyrazol-4-yl]methylsulfonyl]-5,5-dimethyl-4H-1,2-oxazole	4	4
11571392	GNHDVXLWBQYPJE	7	388	11571392	Saflufenacil	C17H17ClF4N4O5S	CC(C)N(C)S(=O)(=O)NC(=O)C1=CC(=C(C=C1Cl)F)N2C(=O)C=C(N(C2=O)C)C(F)(F)F	InChI=1S/C17H17ClF4N4O5S/c1-8(2)25(4)32(30,31)23-15(28)9-5-12(11(19)6-10(9)18)26-14(27)7-13(17(20,21)22)24(3)16(26)29/h5-8H,1-4H3,(H,23,28)	GNHDVXLWBQYPJE-UHFFFAOYSA-N	500.054431	2-chloro-4-fluoro-5-[3-methyl-2,6-dioxo-4-(trifluoromethyl)pyrimidin-1-yl]-N-[methyl(propan-2-yl)sulfamoyl]benzamide	4	4
11578610	DVBUIBGJRQBEDP	58	856	11578610	Cyantraniliprole	C19H14BrClN6O2	CC1=CC(=CC(=C1NC(=O)C2=CC(=NN2C3=C(C=CC=N3)Cl)Br)C(=O)NC)C#N	InChI=1S/C19H14BrClN6O2/c1-10-6-11(9-22)7-12(18(28)23-2)16(10)25-19(29)14-8-15(20)26-27(14)17-13(21)4-3-5-24-17/h3-8H,1-2H3,(H,23,28)(H,25,29)	DVBUIBGJRQBEDP-UHFFFAOYSA-N	472.00501	5-bromo-2-(3-chloropyridin-2-yl)-N-[4-cyano-2-methyl-6-(methylcarbamoyl)phenyl]pyrazole-3-carboxamide	5	4
11674113	GOFJDXZZHFNFLV	2	2029	11674113	Penflufen	C18H24FN3O	CC1=NN(C(=C1C(=O)NC2=CC=CC=C2C(C)CC(C)C)F)C	InChI=1S/C18H24FN3O/c1-11(2)10-12(3)14-8-6-7-9-15(14)20-18(23)16-13(4)21-22(5)17(16)19/h6-9,11-12H,10H2,1-5H3,(H,20,23)	GOFJDXZZHFNFLV-UHFFFAOYSA-N	317.190341	5-fluoro-1,3-dimethyl-N-[2-(4-methylpentan-2-yl)phenyl]pyrazole-4-carboxamide	4	4
11688533	XQJQCBDIXRIYRP	8	1367	11493659 11688533 57853511	Sedaxane	C18H19F2N3O	CN1C=C(C(=N1)C(F)F)C(=O)NC2=CC=CC=C2C3CC3C4CC4	InChI=1S/C18H19F2N3O/c1-23-9-14(16(22-23)17(19)20)18(24)21-15-5-3-2-4-11(15)13-8-12(13)10-6-7-10/h2-5,9-10,12-13,17H,6-8H2,1H3,(H,21,24)	XQJQCBDIXRIYRP-UHFFFAOYSA-N	331.149619	N-[2-(2-cyclopropylcyclopropyl)phenyl]-3-(difluoromethyl)-1-methylpyrazole-4-carboxamide	4	4
11693711	CZRVDACSCJKRFL	0	5599	11693711 23664786 91981178	Pyrasulfotole	C14H13F3N2O4S	CC1=C(C(=O)N(N1)C)C(=O)C2=C(C=C(C=C2)C(F)(F)F)S(=O)(=O)C	InChI=1S/C14H13F3N2O4S/c1-7-11(13(21)19(2)18-7)12(20)9-5-4-8(14(15,16)17)6-10(9)24(3,22)23/h4-6,18H,1-3H3	CZRVDACSCJKRFL-UHFFFAOYSA-N	362.054813	2,5-dimethyl-4-[2-methylsulfonyl-4-(trifluoromethyl)benzoyl]-1H-pyrazol-3-one	5	4
11707647	OAWUUPVZMNKZRY	0	5210	11707647	Cyprosulfamide	C18H18N2O5S	COC1=CC=CC=C1C(=O)NS(=O)(=O)C2=CC=C(C=C2)C(=O)NC3CC3	InChI=1S/C18H18N2O5S/c1-25-16-5-3-2-4-15(16)18(22)20-26(23,24)14-10-6-12(7-11-14)17(21)19-13-8-9-13/h2-7,10-11,13H,8-9H2,1H3,(H,19,21)(H,20,22)	OAWUUPVZMNKZRY-UHFFFAOYSA-N	374.093643	N-[4-(cyclopropylcarbamoyl)phenyl]sulfonyl-2-methoxybenzamide	2	4
11784975	SYJGKVOENHZYMQ	27	7261	11784975	Penoxsulam	C16H14F5N5O5S	COC1=CN=C(N2C1=NC(=N2)NS(=O)(=O)C3=C(C=CC=C3OCC(F)F)C(F)(F)F)OC	InChI=1S/C16H14F5N5O5S/c1-29-10-6-22-15(30-2)26-13(10)23-14(24-26)25-32(27,28)12-8(16(19,20)21)4-3-5-9(12)31-7-11(17)18/h3-6,11H,7H2,1-2H3,(H,24,25)	SYJGKVOENHZYMQ-UHFFFAOYSA-N	483.063581	2-(2,2-difluoroethoxy)-N-(5,8-dimethoxy-[1,2,4]triazolo[1,5-c]pyrimidin-2-yl)-6-(trifluoromethyl)benzenesulfonamide	6	4
12310947	QBYJBZPUGVGKQQ	619	12880	2087 10066 61103 222548 12310946 12310947 12310948 12310951 24860538 60196420 92535137 99721706 101611446 102090390	aldrin	C12H8Cl6	C1[C@@H]2C=C[C@H]1[C@H]3[C@@H]2[C@]4(C(=C([C@@]3(C4(Cl)Cl)Cl)Cl)Cl)Cl	InChI=1S/C12H8Cl6/c13-8-9(14)11(16)7-5-2-1-4(3-5)6(7)10(8,15)12(11,17)18/h1-2,4-7H,3H2/t4-,5+,6+,7-,10+,11-	QBYJBZPUGVGKQQ-SJJAEHHWSA-N	361.875716	(1R,2R,3R,6S,7S,8S)-1,8,9,10,11,11-hexachlorotetracyclo[6.2.1.13,6.02,7]dodeca-4,9-diene	6	4
13218777	XGWIJUOSCAQSSV	41	15840	73673 177861 4560140 13218777 45356890	Hexythiazox	C17H21ClN2O2S	C[C@H]1[C@@H](SC(=O)N1C(=O)NC2CCCCC2)C3=CC=C(C=C3)Cl	InChI=1S/C17H21ClN2O2S/c1-11-15(12-7-9-13(18)10-8-12)23-17(22)20(11)16(21)19-14-5-3-2-4-6-14/h7-11,14-15H,2-6H2,1H3,(H,19,21)/t11-,15+/m0/s1	XGWIJUOSCAQSSV-XHDPSFHLSA-N	352.101227	(4S,5S)-5-(4-chlorophenyl)-N-cyclohexyl-4-methyl-2-oxo-1,3-thiazolidine-3-carboxamide	5	4
15558638	ZCVAOQKBXKSDMS	207	21242	11442 62829 908624 908625 6545508 7093863 7230057 7230058 11876478 15558638 15558640 15558641 16403316 16722145 16722146 70481745 139598156	Bioallethrin	C19H26O3	CC1=C(C(=O)CC1OC(=O)[C@@H]2[C@H](C2(C)C)C=C(C)C)CC=C	InChI=1S/C19H26O3/c1-7-8-13-12(4)16(10-15(13)20)22-18(21)17-14(9-11(2)3)19(17,5)6/h7,9,14,16-17H,1,8,10H2,2-6H3/t14-,16?,17+/m1/s1	ZCVAOQKBXKSDMS-AQYZNVCMSA-N	302.188195	(2-methyl-4-oxo-3-prop-2-enylcyclopent-2-en-1-yl) (1R,3R)-2,2-dimethyl-3-(2-methylprop-1-enyl)cyclopropane-1-carboxylate	7	4
15604010	GGKQIOFASHYUJZ	4	640	15604010	Ametoctradin	C15H25N5	CCCCCCCCC1=C(N2C(=NC=N2)N=C1CC)N	InChI=1S/C15H25N5/c1-3-5-6-7-8-9-10-12-13(4-2)19-15-17-11-18-20(15)14(12)16/h11H,3-10,16H2,1-2H3	GGKQIOFASHYUJZ-UHFFFAOYSA-N	275.210996	5-ethyl-6-octyl-[1,2,4]triazolo[1,5-a]pyrimidin-7-amine	4	4
16095400	SXSGXWCSHSVPGB	15	1604	16095400	Fluxapyroxad	C18H12F5N3O	CN1C=C(C(=N1)C(F)F)C(=O)NC2=CC=CC=C2C3=CC(=C(C(=C3)F)F)F	InChI=1S/C18H12F5N3O/c1-26-8-11(16(25-26)17(22)23)18(27)24-14-5-3-2-4-10(14)9-6-12(19)15(21)13(20)7-9/h2-8,17H,1H3,(H,24,27)	SXSGXWCSHSVPGB-UHFFFAOYSA-N	381.090053	3-(difluoromethyl)-1-methyl-N-[2-(3,4,5-trifluorophenyl)phenyl]pyrazole-4-carboxamide	4	4
16213016	FROBCXTULYFHEJ	2	8848	86122 16213016	Propaquizafop	C22H22ClN3O5	C[C@H](C(=O)OCCON=C(C)C)OC1=CC=C(C=C1)OC2=CN=C3C=C(C=CC3=N2)Cl	InChI=1S/C22H22ClN3O5/c1-14(2)26-29-11-10-28-22(27)15(3)30-17-5-7-18(8-6-17)31-21-13-24-20-12-16(23)4-9-19(20)25-21/h4-9,12-13,15H,10-11H2,1-3H3/t15-/m1/s1	FROBCXTULYFHEJ-OAHLLOKOSA-N	443.124798	2-(propan-2-ylideneamino)oxyethyl (2R)-2-[4-(6-chloroquinoxalin-2-yl)oxyphenoxy]propanoate	4	4
16683004	HOXINJBQVZWYGZ	17	0	16683004	FENBUTATIN OXIDE	C60H78OSn2	CC(C)(C[Sn](CC(C)(C)C1=CC=CC=C1)(CC(C)(C)C2=CC=CC=C2)O[Sn](CC(C)(C)C3=CC=CC=C3)(CC(C)(C)C4=CC=CC=C4)CC(C)(C)C5=CC=CC=C5)C6=CC=CC=C6	InChI=1S/6C10H13.O.2Sn/c6*1-10(2,3)9-7-5-4-6-8-9;;;/h6*4-8H,1H2,2-3H3;;;	HOXINJBQVZWYGZ-UHFFFAOYSA-N	1054.40967	tris(2-methyl-2-phenylpropyl)-tris(2-methyl-2-phenylpropyl)stannyloxystannane	6	4
16723172	ZVQOOHYFBIDMTQ	46	259	16723172	Sulfoxaflor	C10H10F3N3OS	CC(C1=CN=C(C=C1)C(F)(F)F)S(=NC#N)(=O)C	InChI=1S/C10H10F3N3OS/c1-7(18(2,17)16-6-14)8-3-4-9(15-5-8)10(11,12)13/h3-5,7H,1-2H3	ZVQOOHYFBIDMTQ-UHFFFAOYSA-N	277.049668	[methyl-oxo-[1-[6-(trifluoromethyl)pyridin-3-yl]ethyl]-lambda6-sulfanylidene]cyanamide	5	4
16752772	QOIYTRGFOFZNKF	20	1828	16752772	Flupyradifurone	C12H11ClF2N2O2	C1C(=CC(=O)O1)N(CC2=CN=C(C=C2)Cl)CC(F)F	InChI=1S/C12H11ClF2N2O2/c13-10-2-1-8(4-16-10)5-17(6-11(14)15)9-3-12(18)19-7-9/h1-4,11H,5-7H2	QOIYTRGFOFZNKF-UHFFFAOYSA-N	288.047712	3-[(6-chloropyridin-3-yl)methyl-(2,2-difluoroethyl)amino]-2H-furan-5-one	4	4
20056430	MIFOMMKAVSCNKQ	47	8175	9827529 11614934 20056430	Metaflumizone	C24H16F6N4O2	C1=CC(=CC(=C1)C(F)(F)F)C(=NNC(=O)NC2=CC=C(C=C2)OC(F)(F)F)CC3=CC=C(C=C3)C#N	InChI=1S/C24H16F6N4O2/c25-23(26,27)18-3-1-2-17(13-18)21(12-15-4-6-16(14-31)7-5-15)33-34-22(35)32-19-8-10-20(11-9-19)36-24(28,29)30/h1-11,13H,12H2,(H2,32,34,35)	MIFOMMKAVSCNKQ-UHFFFAOYSA-N	506.117745	1-[[2-(4-cyanophenyl)-1-[3-(trifluoromethyl)phenyl]ethylidene]amino]-3-[4-(trifluoromethoxy)phenyl]urea	6	4
44146693	YFONKFDEZLYQDH	11	86	11962742 44146693 58590448 58592334	Indaziflam	C16H20FN5	C[C@H]1CC2=C([C@@H]1NC3=NC(=NC(=N3)N)C(C)F)C=C(C=C2)C	InChI=1S/C16H20FN5/c1-8-4-5-11-7-9(2)13(12(11)6-8)19-16-21-14(10(3)17)20-15(18)22-16/h4-6,9-10,13H,7H2,1-3H3,(H3,18,19,20,21,22)/t9-,10?,13+/m0/s1	YFONKFDEZLYQDH-BOURZNODSA-N	301.170274	2-N-[(1R,2S)-2,6-dimethyl-2,3-dihydro-1H-inden-1-yl]-6-(1-fluoroethyl)-1,3,5-triazine-2,4-diamine	4	4
53297414	GOENIMGKWNZVDA	51	27	24795086 53297414	Spinetoram	C42H69NO10	CC[C@H]1CCC[C@@H]([C@H](C(=O)C2=C[C@@H]3[C@H](C2CC(=O)O1)CC[C@H]4[C@H]3CC(C4)O[C@H]5[C@@H]([C@@H]([C@H]([C@@H](O5)C)OC)OCC)OC)C)O[C@H]6CC[C@@H]([C@H](O6)C)N(C)C	InChI=1S/C42H69NO10/c1-10-27-13-12-14-35(53-37-18-17-34(43(6)7)24(4)49-37)23(3)38(45)33-21-31-29(32(33)22-36(44)51-27)16-15-26-19-28(20-30(26)31)52-42-41(47-9)40(48-11-2)39(46-8)25(5)50-42/h21,23-32,34-35,37,39-42H,10-20,22H2,1-9H3/t23-,24-,25+,26-,27+,28?,29-,30-,31-,32?,34+,35+,37+,39+,40-,41-,42+/m1/s1	GOENIMGKWNZVDA-OAMCMWGQSA-N	747.492147	(2R,5R,9R,10S,14R,15S,19S)-15-[(2R,5S,6R)-5-(dimethylamino)-6-methyloxan-2-yl]oxy-7-[(2R,3R,4R,5S,6S)-4-ethoxy-3,5-dimethoxy-6-methyloxan-2-yl]oxy-19-ethyl-14-methyl-20-oxatetracyclo[10.10.0.02,10.05,9]docos-11-ene-13,21-dione	5	4
71657865	WMKZDPFZIZQROT	0	68	71657865	Isofetamid	C20H25NO3S	CC1=C(SC=C1)C(=O)NC(C)(C)C(=O)C2=C(C=C(C=C2)OC(C)C)C	InChI=1S/C20H25NO3S/c1-12(2)24-15-7-8-16(14(4)11-15)18(22)20(5,6)21-19(23)17-13(3)9-10-25-17/h7-12H,1-6H3,(H,21,23)	WMKZDPFZIZQROT-UHFFFAOYSA-N	359.155515	3-methyl-N-[2-methyl-1-(2-methyl-4-propan-2-yloxyphenyl)-1-oxopropan-2-yl]thiophene-2-carboxamide	4	4
86287519	PGOOBECODWQEAB	338	17075	213027 86287519 135529435 135779804 136257761	Clothianidin	C6H8ClN5O2S	CN/C(=N\\[N+](=O)[O-])/NCC1=CN=C(S1)Cl	InChI=1S/C6H8ClN5O2S/c1-8-6(11-12(13)14)10-3-4-2-9-5(7)15-4/h2H,3H2,1H3,(H2,8,10,11)	PGOOBECODWQEAB-UHFFFAOYSA-N	249.008723	1-[(2-chloro-1,3-thiazol-5-yl)methyl]-3-methyl-2-nitroguanidine	6	4
135491728	SILSDTWXNBZOGF	17	11728	135491728	Clethodim	C17H26ClNO3S	CC/C(=N\\OC/C=C/Cl)/C1=C(CC(CC1=O)CC(C)SCC)O	InChI=1S/C17H26ClNO3S/c1-4-14(19-22-8-6-7-18)17-15(20)10-13(11-16(17)21)9-12(3)23-5-2/h6-7,12-13,20H,4-5,8-11H2,1-3H3/b7-6+,19-14+	SILSDTWXNBZOGF-KUZBFYBWSA-N	359.132193	2-[(E)-N-[(E)-3-chloroprop-2-enoxy]-C-ethylcarbonimidoyl]-5-(2-ethylsulfanylpropyl)-3-hydroxycyclohex-2-en-1-one	5	4
135491830	CSPPKDPQLUUTND	30	36537	135491830 135503327 135846942	SETHOXYDIM	C17H29NO3S	CCC/C(=N\\OCC)/C1=C(CC(CC1=O)CC(C)SCC)O	InChI=1S/C17H29NO3S/c1-5-8-14(18-21-6-2)17-15(19)10-13(11-16(17)20)9-12(4)22-7-3/h12-13,19H,5-11H2,1-4H3/b18-14+	CSPPKDPQLUUTND-NBVRZTHBSA-N	327.186815	2-[(E)-N-ethoxy-C-propylcarbonimidoyl]-5-(2-ethylsulfanylpropyl)-3-hydroxycyclohex-2-en-1-one	5	4
135515530	ACMXQHFNODYQAT	1	10505	135515530	Cyflufenamid	C20H17F5N2O2	C1CC1CO/N=C(/C2=C(C=CC(=C2F)F)C(F)(F)F)\\NC(=O)CC3=CC=CC=C3	InChI=1S/C20H17F5N2O2/c21-15-9-8-14(20(23,24)25)17(18(15)22)19(27-29-11-13-6-7-13)26-16(28)10-12-4-2-1-3-5-12/h1-5,8-9,13H,6-7,10-11H2,(H,26,27,28)	ACMXQHFNODYQAT-UHFFFAOYSA-N	412.121019	N-[(Z)-N-(cyclopropylmethoxy)-C-[2,3-difluoro-6-(trifluoromethyl)phenyl]carbonimidoyl]-2-phenylacetamide	5	4
135565117	KRQUFUKTQHISJB	3	6434	23592723 71433659 135565117 135618618 137195227	Profoxydim	C24H32ClNO4S	CCCC(=NOCC(C)OC1=CC=C(C=C1)Cl)C2=C(CC(CC2=O)C3CCCSC3)O	InChI=1S/C24H32ClNO4S/c1-3-5-21(26-29-14-16(2)30-20-9-7-19(25)8-10-20)24-22(27)12-18(13-23(24)28)17-6-4-11-31-15-17/h7-10,16-18,27H,3-6,11-15H2,1-2H3	KRQUFUKTQHISJB-UHFFFAOYSA-N	465.174057	2-[N-[2-(4-chlorophenoxy)propoxy]-C-propylcarbonimidoyl]-3-hydroxy-5-(thian-3-yl)cyclohex-2-en-1-one	3	4
136055781	IOYNQIMAUDJVEI	3	8127	135519605 135564689 135585373 135594055 136055781	Tepraloxydim	C17H24ClNO4	CCC(=NOC/C=C/Cl)C1=C(CC(CC1=O)C2CCOCC2)O	InChI=1S/C17H24ClNO4/c1-2-14(19-23-7-3-6-18)17-15(20)10-13(11-16(17)21)12-4-8-22-9-5-12/h3,6,12-13,20H,2,4-5,7-11H2,1H3/b6-3+,19-14?	IOYNQIMAUDJVEI-ZFNPBRLTSA-N	341.139386	2-[N-[(E)-3-chloroprop-2-enoxy]-C-ethylcarbonimidoyl]-3-hydroxy-5-(oxan-4-yl)cyclohex-2-en-1-one	5	4
11	WSLDOOZREJYCGB	1012	7310	11 12197860 71309452	1,2-dichloroethane	C2H4Cl2	C(CCl)Cl	InChI=1S/C2H4Cl2/c3-1-2-4/h1-2H2	WSLDOOZREJYCGB-UHFFFAOYSA-N	97.969005	1,2-dichloroethane	8	3
176	QTBSBXVTEAMEQO	48733	26804	175 176 2514 6116 6277 8757 8895 8896 9317 9756 10826 10980 10981 10986 10987 11025 11192 11246 11247 12525 13511 14012 15337 18344 21674 22567 23354 24237 25297 31132 61181 61231 69023 69488 77989 82741 120304 136860 152122 159771 160721 164792 164887 164988 165418 167746 167747 167845 167952 168102 168292 168383 168384 168385 168478 170163 173700 423677 450349 517042 517044 517045 517165 272390…	acetic acid	C2H4O2	CC(=O)O	InChI=1S/C2H4O2/c1-2(3)4/h1H3,(H,3,4)	QTBSBXVTEAMEQO-UHFFFAOYSA-N	60.021129	acetic acid	8	3
222	QGZKDVFQNNGYKY	30663	1462	222 223 107639 119432 123314 10290725 16213285 16741146 23278987	ammonia	H3N	N	InChI=1S/H3N/h1H3	QGZKDVFQNNGYKY-UHFFFAOYSA-N	17.026549	azane	8	3
243	WPYMKLBDIGXBTP	20755	520366	242 243 11407 15830 19759 62371 62425 68387 71603 76407 160513 160523 161074 164649 164650 164707 164760 517055 569864 2724073 3083628 10374455 13000560 13000561 13000570 15269180 16217358 20144841 22051861 23661960 23671533 44149431 54604384 57351454 71309046 91658912	benzoic acid	C7H6O2	C1=CC=C(C=C1)C(=O)O	InChI=1S/C7H6O2/c8-7(9)6-4-2-1-3-5-6/h1-5H,(H,8,9)	WPYMKLBDIGXBTP-UHFFFAOYSA-N	122.036779	benzoic acid	8	3
280	CURLTUGMZLYLDI	86335	25919	280	carbon dioxide	CO2	C(=O)=O	InChI=1S/CO2/c2-1-3	CURLTUGMZLYLDI-UHFFFAOYSA-N	43.989829	carbon dioxide	8	3
281	UGFAIRIUMAVXCW	17733	1273	281 9793682	carbon monoxide	CO	[C-]#[O+]	InChI=1S/CO/c1-2	UGFAIRIUMAVXCW-UHFFFAOYSA-N	27.994915	carbon monoxide	8	3
284	BDAGIHXWWSANSR	12622	62313	283 284 10997 10998 10999 11195 27506 61216 62632 68326 68404 68967 101939 117932 123092 155559 162015 197815 2723810 2723923 2735122 3083794 5080335 11115974 11263466 12220501 12598453 16211807 16212031 16212395 17902988 18971002 19827577 19931698 21245487 21872925 23615257 23663999 23673641 23680280 23680483 23690708 53470841 54601501 71308931 71310765 73557423 78333421 91886435 131877772 13959…	formic acid	CH2O2	C(=O)O	InChI=1S/CH2O2/c2-1-3/h1H,(H,2,3)	BDAGIHXWWSANSR-UHFFFAOYSA-N	46.005479	formic acid	8	3
299	LHHGDZSESBACKH	590	3461	299 45356265	chlordecone	C10Cl10O	C1(=O)C2(C3(C4(C1(C5(C2(C3(C(C45Cl)(Cl)Cl)Cl)Cl)Cl)Cl)Cl)Cl)Cl	InChI=1S/C10Cl10O/c11-2-1(21)3(12)6(15)4(2,13)8(17)5(2,14)7(3,16)9(6,18)10(8,19)20	LHHGDZSESBACKH-UHFFFAOYSA-N	485.683442	1,2,3,4,6,7,8,9,10,10-decachloropentacyclo[5.3.0.02,6.03,9.04,8]decan-5-one	7	3
300	FOCAUTSVDIKZOP	573	35336	300 518964 16213395 16213396 23665759 58371995 71311294	chloroacetic acid	C2H3ClO2	C(C(=O)O)Cl	InChI=1S/C2H3ClO2/c3-1-2(4)5/h1H2,(H,4,5)	FOCAUTSVDIKZOP-UHFFFAOYSA-N	93.982157	2-chloroacetic acid	8	3
305	OEYIOHPDSNJKLS	22806	19765	305 6209 6900 31255 74724 87300 170746 449688 14989482 16213539 16213540 16217619 71308987 71309123 71309220 71310335	choline	C5H14NO	C[N+](C)(C)CCO	InChI=1S/C5H14NO/c1-6(2,3)4-5-7/h7H,4-5H2,1-3H3/q+1	OEYIOHPDSNJKLS-UHFFFAOYSA-N	104.107539	2-hydroxyethyl(trimethyl)azanium	8	3
335	QWVGKYWNOKOFNN	437	142098	335 105539 168265 168817 172089 16212922 23678867 23681054 118856236	o-cresol	C7H8O	CC1=CC=CC=C1O	InChI=1S/C7H8O/c1-6-4-2-3-5-7(6)8/h2-5,8H,1H3	QWVGKYWNOKOFNN-UHFFFAOYSA-N	108.057515	2-methylphenol	8	3
379	WWZKQHOCKIZLMA	1896	132050	379 11180 12996 16610 20822 61811 62602 62617 119389 159632 160158 160672 160854 160894 161303 161318 165482 168988 171898 173190 219037 3014411 3084008 5463896 6099591 6432674 6451291 6452564 6453617 10219504 10952833 11169115 11621934 13011402 13228764 13879671 14876543 15250566 16213598 16217435 18463257 19376890 19595724 21123895 21943788 22590652 23664772 23668522 23673717 23696284 45934147 …	octanoic acid	C8H16O2	CCCCCCCC(=O)O	InChI=1S/C8H16O2/c1-2-3-4-5-6-7-8(9)10/h2-7H2,1H3,(H,9,10)	WWZKQHOCKIZLMA-UHFFFAOYSA-N	144.11503	octanoic acid	8	3
612	JVTAAEKCZFNVCJ	71732	48561	612 13144 13145 13146 22197 27653 31395 61503 61512 62137 62358 91435 92422 107689 118182 153528 157644 159769 161164 165341 167293 175901 176209 197973 198046 198085 201470 205924 205936 407069 419205 521805 3007856 3045418 3048680 3048865 3048866 3609400 4307909 5282393 5319192 5460161 5460179 6536825 9861977 11768525 11969531 13890992 15774944 15775272 16211542 17964493 19789253 20319897 21189…	lactic acid	C3H6O3	CC(C(=O)O)O	InChI=1S/C3H6O3/c1-2(4)3(5)6/h2,4H,1H3,(H,5,6)	JVTAAEKCZFNVCJ-UHFFFAOYSA-N	90.031694	2-hydroxypropanoic acid	8	3
702	LFQSCWFLJHTTHZ	224519	66861	702 11153 30143 66326 76524 102138 123093 137238 160675 160806 164963 447913 519451 520571 2723922 2724286 2733710 6451473 6451474 6452222 9820179 9860271 12201684 12201693 12201694 12201695 13828235 19096565 22020343 23661847 23670592 58233034 58807633 60074138 70700059 72429791 86019828 87438788 91866538	ethanol	C2H6O	CCO	InChI=1S/C2H6O/c1-2-3/h3H,2H2,1H3	LFQSCWFLJHTTHZ-UHFFFAOYSA-N	46.041865	ethanol	8	3
712	WSFSSNUMVMOOMR	20821	17110	712 123127 141095 6432181 11029752 12971525 90471743	formaldehyde	CH2O	C=O	InChI=1S/CH2O/c1-2/h1H2	WSFSSNUMVMOOMR-UHFFFAOYSA-N	30.010565	formaldehyde	8	3
767	BVKZGUZCCUSVTD	53014	5953	767 769 10112 10340 10480 10563 10564 10565 10791 10796 11029 11125 11248 11430 11431 11726 11727 14013 14452 15407 18746 19005 19660 23031 61507 61577 92796 102204 160516 164665 165282 165346 165369 165370 165371 165372 165373 165374 165395 165401 165402 165489 165855 167103 168924 168999 197164 516885 516892 516893 517111 2734983 2735131 3084027 3614646 10176262 10353966 12598077 12598096 13955…	carbonic acid	CH2O3	C(=O)(O)O	InChI=1S/CH2O3/c2-1(3)4/h(H2,2,3,4)	BVKZGUZCCUSVTD-UHFFFAOYSA-N	62.000394	carbonic acid	8	3
781	ZMZDMBWJUHKJPS	3247	4576	781 9322 11615 11616 15666 18174 61264 68405 74345 159641 164655 164928 168355 516871 516872 3082002 5145251 6096174 11062985 11182576 11275388 11542833 13417437 16211904 16212522 21149313 23673451 23696274 23696285 24191762 45051963	thiocyanic acid	CHNS	C(#N)S	InChI=1S/CHNS/c2-1-3/h3H	ZMZDMBWJUHKJPS-UHFFFAOYSA-N	58.98297	thiocyanic acid	7	3
784	MHAJPDPJQMAIIY	57103	9928	784 22326046	hydrogen peroxide	H2O2	OO	InChI=1S/H2O2/c1-2/h1-2H	MHAJPDPJQMAIIY-UHFFFAOYSA-N	34.005479	hydrogen peroxide	8	3
802	SEOVTRFCIGRIMH	9744	15128	801 802 23667427	indole-3-acetic acid	C10H9NO2	C1=CC=C2C(=C1)C(=CN2)CC(=O)O	InChI=1S/C10H9NO2/c12-10(13)5-7-6-11-9-4-2-1-3-8(7)9/h1-4,6,11H,5H2,(H,12,13)	SEOVTRFCIGRIMH-UHFFFAOYSA-N	175.063329	2-(1H-indol-3-yl)acetic acid	7	3
931	UFWIBTONFRDIAS	6076	17231	931 92148 11195619 11831277 12199710 13651362 46782440 46782441 71309158	naphthalene	C10H8	C1=CC=C2C=CC=CC2=C1	InChI=1S/C10H8/c1-2-6-10-8-4-3-7-9(10)5-1/h1-8H	UFWIBTONFRDIAS-UHFFFAOYSA-N	128.0626	naphthalene	7	3
947	IJGRMHOSHXDMSA	67625	4700	947	Nitrogen	N2	N#N	InChI=1S/N2/c1-2	IJGRMHOSHXDMSA-UHFFFAOYSA-N	28.006148	molecular nitrogen	8	3
980	BTJIUGUIPKRLHP	2541	64580	980 13214 89598 93851 116388 116389 116390 116391 116392 116532 118587 118588 644235 2735104 3087157 15554730 53442863 71309455 134715804	4-Nitrophenol	C6H5NO3	C1=CC(=CC=C1[N+](=O)[O-])O	InChI=1S/C6H5NO3/c8-6-3-1-5(2-4-6)7(9)10/h1-4,8H	BTJIUGUIPKRLHP-UHFFFAOYSA-N	139.026943	4-nitrophenol	6	3
992	IZUPBVBPLAPZRR	2422	48325	992 4269236 6451478 13654644 23663539 23669628 23670753	pentachlorophenol	C6HCl5O	C1(=C(C(=C(C(=C1Cl)Cl)Cl)Cl)Cl)O	InChI=1S/C6HCl5O/c7-1-2(8)4(10)6(12)5(11)3(1)9/h12H	IZUPBVBPLAPZRR-UHFFFAOYSA-N	263.847003	2,3,4,5,6-pentachlorophenol	7	3
1004	NBIIXXVUZAFLBC	64381	3657	1003 1004 1061 167704 3084191 3681305 16213604 22486802	Phosphoric acid	H3O4P	OP(=O)(O)O	InChI=1S/H3O4P/c1-5(2,3)4/h(H3,1,2,3,4)	NBIIXXVUZAFLBC-UHFFFAOYSA-N	97.976896	phosphoric acid	8	3
1032	XBDQKXXYIPTUBI	5587	37817	1032 11189 19999 62409 87139 92521 104745 169262 171940 173965 174356 197953 206710 516817 2723816 2724450 6096929 6453238 9800197 9877334 10510806 11459426 12054679 12216717 12216724 13682635 16212409 16213474 16213608 19386612 22123441 22492528 22604331 23663619 23666808 23666810 23689528 23693496 23696286 23696293 59152704 71309048 73556933 87339377 90659534 91886520 101921061 121596029 124202…	propionic acid	C3H6O2	CCC(=O)O	InChI=1S/C3H6O2/c1-2-3(4)5/h2H2,1H3,(H,4,5)	XBDQKXXYIPTUBI-UHFFFAOYSA-N	74.036779	propanoic acid	8	3
1045	KIDHWZJUCRJVML	6013	46535	1045 9532 444372 3452892 6398426 10582739 12246166 16213349 71308826 71308972	putrescine	C4H12N2	C(CCN)CN	InChI=1S/C4H12N2/c5-3-1-2-4-6/h1-6H2	KIDHWZJUCRJVML-UHFFFAOYSA-N	88.100048	butane-1,4-diamine	8	3
1118	QAOWNCQODCNURD	2282	3241	1117 1118 61778 160992 5152822 22066174	SULFURIC ACID	H2O4S	OS(=O)(=O)O	InChI=1S/H2O4S/c1-5(2,3)4/h(H2,1,2,3,4)	QAOWNCQODCNURD-UHFFFAOYSA-N	97.96738	sulfuric acid	8	3
1146	GETQZCLCWQTVFV	1612	8598	1146 11649 167576 204168 3782034 10313079 14671397 16213270 16213488 56846113 71308883 71308888 71310292 121233222	trimethylamine	C3H9N	CN(C)C	InChI=1S/C3H9N/c1-4(2)3/h1-3H3	GETQZCLCWQTVFV-UHFFFAOYSA-N	59.073499	N,N-dimethylmethanamine	7	3
1176	XSQUKJJJFZCRTK	59935	17103	1176 101721 636363 11457650	urea	CH4N2O	C(=O)(N)N	InChI=1S/CH4N2O/c2-1(3)4/h(H4,2,3,4)	XSQUKJJJFZCRTK-UHFFFAOYSA-N	60.032363	urea	8	3
1639	KLSJWNVTNUYHDU	1140	4994	1639	3-amino-1,2,4-triazole	C2H4N4	C1=NNC(=N1)N	InChI=1S/C2H4N4/c3-2-4-1-5-6-2/h1H,(H3,3,4,5,6)	KLSJWNVTNUYHDU-UHFFFAOYSA-N	84.043596	1H-1,2,4-triazol-5-amine	7	3
1732	CFKMVGJGLGKFKI	256	21390	1732 16217390 23672305	4-Chloro-3-methylphenol	C7H7ClO	CC1=C(C=CC(=C1)O)Cl	InChI=1S/C7H7ClO/c1-5-4-6(9)2-3-7(5)8/h2-4,9H,1H3	CFKMVGJGLGKFKI-UHFFFAOYSA-N	142.018542	4-chloro-3-methylphenol	8	3
1923	MCJGNVYPOGVAJF	2043	60525	1923 6859 84127 106206 119117 212015 2737498 3032555 3034762 4403158 9806063 10198202 13024142 23686653 53249225 54598431 56840841	8-HYDROXYQUINOLINE	C9H7NO	C1=CC2=C(C(=C1)O)N=CC=C2	InChI=1S/C9H7NO/c11-8-5-1-3-7-4-2-6-10-9(7)8/h1-6,11H	MCJGNVYPOGVAJF-UHFFFAOYSA-N	145.052764	quinolin-8-ol	8	3
2450	LVDKZNITIUWNER	141	12127	2450	bronopol	C3H6BrNO4	C(C(CO)([N+](=O)[O-])Br)O	InChI=1S/C3H6BrNO4/c4-3(1-6,2-7)5(8)9/h6-7H,1-2H2	LVDKZNITIUWNER-UHFFFAOYSA-N	198.94802	2-bromo-2-nitropropane-1,3-diol	7	3
2513	OGGXGZAMXPVRFZ	721	30	2513 13127 22273 167250 2724247 23615615 23679059	cacodylic acid	C2H7AsO2	C[As](=O)(C)O	InChI=1S/C2H7AsO2/c1-3(2,4)5/h1-2H3,(H,4,5)	OGGXGZAMXPVRFZ-UHFFFAOYSA-N	137.966199	dimethylarsinic acid	7	3
2943	NPOJQCVWMSKXDN	35	4688	2943	Chlorthal-dimethyl	C10H6Cl4O4	COC(=O)C1=C(C(=C(C(=C1Cl)Cl)C(=O)OC)Cl)Cl	InChI=1S/C10H6Cl4O4/c1-17-9(15)3-5(11)7(13)4(10(16)18-2)8(14)6(3)12/h1-2H3	NPOJQCVWMSKXDN-UHFFFAOYSA-N	329.902019	dimethyl 2,3,5,6-tetrachlorobenzene-1,4-dicarboxylate	5	3
2969	GHVNFZFCNZKVNT	887	109035	2969 61674 62001 159462 165040 219036 3014938 3084244 4457968 4678093 6432141 6452671 6454776 12209363 12465956 13122495 13669059 16213405 16217385 19710439 23615663 23663671 23688501 45934034 54611898 71309272 129675933 129722014 131632992 135373094	Decanoic acid	C10H20O2	CCCCCCCCCC(=O)O	InChI=1S/C10H20O2/c1-2-3-4-5-6-7-8-9-10(11)12/h2-9H2,1H3,(H,11,12)	GHVNFZFCNZKVNT-UHFFFAOYSA-N	172.14633	decanoic acid	8	3
3035	UCNVFOCBFJOQAL	2841	568	3035	p,p'-DDE	C14H8Cl4	C1=CC(=CC=C1C(=C(Cl)Cl)C2=CC=C(C=C2)Cl)Cl	InChI=1S/C14H8Cl4/c15-11-5-1-9(2-6-11)13(14(17)18)10-3-7-12(16)8-4-10/h1-8H	UCNVFOCBFJOQAL-UHFFFAOYSA-N	315.938011	1-chloro-4-[2,2-dichloro-1-(4-chlorophenyl)ethenyl]benzene	6	3
3036	YVGGHNCTFXOJCH	8920	34296	3036 12358559	Clofenotane	C14H9Cl5	C1=CC(=CC=C1C(C2=CC=C(C=C2)Cl)C(Cl)(Cl)Cl)Cl	InChI=1S/C14H9Cl5/c15-11-5-1-9(2-6-11)13(14(17,18)19)10-3-7-12(16)8-4-10/h1-8,13H	YVGGHNCTFXOJCH-UHFFFAOYSA-N	351.914689	1-chloro-4-[2,2,2-trichloro-1-(4-chlorophenyl)ethyl]benzene	8	3
3037	MDNWOSOZYLHTCG	116	18083	3037 89634 23670853	Dichlorophen	C13H10Cl2O2	C1=CC(=C(C=C1Cl)CC2=C(C=CC(=C2)Cl)O)O	InChI=1S/C13H10Cl2O2/c14-10-1-3-12(16)8(6-10)5-9-7-11(15)2-4-13(9)17/h1-4,6-7,16-17H,5H2	MDNWOSOZYLHTCG-UHFFFAOYSA-N	268.005785	4-chloro-2-[(5-chloro-2-hydroxyphenyl)methyl]phenol	7	3
3239	IXVMHGVQKLDRKH	645	3793	3239 115196 443055 13039058 13039062 53487890 95858588 102515088 102515299 126968990 138106554 138114134	EPIBRASSINOLIDE	C28H48O6	CC(C)C(C)C(C(C(C)C1CCC2C1(CCC3C2COC(=O)C4C3(CC(C(C4)O)O)C)C)O)O	InChI=1S/C28H48O6/c1-14(2)15(3)24(31)25(32)16(4)18-7-8-19-17-13-34-26(33)21-11-22(29)23(30)12-28(21,6)20(17)9-10-27(18,19)5/h14-25,29-32H,7-13H2,1-6H3	IXVMHGVQKLDRKH-UHFFFAOYSA-N	480.345089	15-(3,4-dihydroxy-5,6-dimethylheptan-2-yl)-4,5-dihydroxy-2,16-dimethyl-9-oxatetracyclo[9.7.0.02,7.012,16]octadecan-8-one	5	3
3314	RRAFCDWBNXTKKO	3079	54584	3314	eugenol	C10H12O2	COC1=C(C=CC(=C1)CC=C)O	InChI=1S/C10H12O2/c1-3-4-8-5-6-9(11)10(7-8)12-2/h3,5-7,11H,1,4H2,2H3	RRAFCDWBNXTKKO-UHFFFAOYSA-N	164.08373	2-methoxy-4-prop-2-enylphenol	8	3
3374	DPSPPJIUMHPXMA	359	4945	3374	flumequine	C14H12FNO3	CC1CCC2=C3N1C=C(C(=O)C3=CC(=C2)F)C(=O)O	InChI=1S/C14H12FNO3/c1-7-2-3-8-4-9(15)5-10-12(8)16(7)6-11(13(10)17)14(18)19/h4-7H,2-3H2,1H3,(H,18,19)	DPSPPJIUMHPXMA-UHFFFAOYSA-N	261.080121	7-fluoro-12-methyl-4-oxo-1-azatricyclo[7.3.1.05,13]trideca-2,5,7,9(13)-tetraene-3-carboxylic acid	8	3
3468	LGLFFNDHMLKUMI	2513	46768	3468 11057 103248 106183 11979713 11979730 11979796 91658927	Gentian violet cation	C25H30N3	CN(C)C1=CC=C(C=C1)C(=C2C=CC(=[N+](C)C)C=C2)C3=CC=C(C=C3)N(C)C	InChI=1S/C25H30N3/c1-26(2)22-13-7-19(8-14-22)25(20-9-15-23(16-10-20)27(3)4)21-11-17-24(18-12-21)28(5)6/h7-18H,1-6H3/q+1	LGLFFNDHMLKUMI-UHFFFAOYSA-N	372.243973	[4-[bis[4-(dimethylamino)phenyl]methylidene]cyclohexa-2,5-dien-1-ylidene]-dimethylazanium	8	3
3485	SXRSQZLOMIGNAQ	13889	3971	3485	glutaraldehyde	C5H8O2	C(CC=O)CC=O	InChI=1S/C5H8O2/c6-4-2-1-3-5-7/h4-5H,1-3H2	SXRSQZLOMIGNAQ-UHFFFAOYSA-N	100.052429	pentanedial	8	3
3496	XDDAORKBJWWYJS	2611	46785	3496 38078 105048 469625 5288464 11615303 13208144 21850975 21873040 21889728 22495251 22743554 23415601 23424279 23673029 23716553 24838536 24848186 25203640 44146828 44150693 54463317 71309253 71310323 71463591 102600859 129893879 129893965	glyphosate	C3H8NO5P	C(C(=O)O)NCP(=O)(O)O	InChI=1S/C3H8NO5P/c5-3(6)1-4-2-10(7,8)9/h4H,1-2H2,(H,5,6)(H2,7,8,9)	XDDAORKBJWWYJS-UHFFFAOYSA-N	169.014009	2-(phosphonomethylamino)acetic acid	7	3
3526	RONFGUROBZGJKP	21	11573	3526 33564 162366 12575234 25201087	Iminoctadine	C18H41N7	C(CCCCN=C(N)N)CCCNCCCCCCCCN=C(N)N	InChI=1S/C18H41N7/c19-17(20)24-15-11-7-3-1-5-9-13-23-14-10-6-2-4-8-12-16-25-18(21)22/h23H,1-16H2,(H4,19,20,24)(H4,21,22,25)	RONFGUROBZGJKP-UHFFFAOYSA-N	355.342344	2-[8-[8-(diaminomethylideneamino)octylamino]octyl]guanidine	5	3
3598	ACGUYXCXAPNIKK	1603	15726	3598 76734 106152 23669625	hexachlorophene	C13H6Cl6O2	C1=C(C(=C(C(=C1Cl)Cl)CC2=C(C(=CC(=C2Cl)Cl)Cl)O)O)Cl	InChI=1S/C13H6Cl6O2/c14-6-2-8(16)12(20)4(10(6)18)1-5-11(19)7(15)3-9(17)13(5)21/h2-3,20-21H,1H2	ACGUYXCXAPNIKK-UHFFFAOYSA-N	403.849896	3,4,6-trichloro-2-[(2,3,5-trichloro-6-hydroxyphenyl)methyl]phenol	8	3
3776	KFZMGEQAYNKOFK	7796	77176	3776 11026 11143 110612 520960 2723972 2734038 2734134 2734138 3034303 3083750 4184062 4421862 4456486 6099237 6101105 9858075 10197750 10882218 10920443 11012680 11198891 11269231 11389540 11550724 11710800 12213344 12213345 12213346 12540880 13766994 14475747 14876739 15047187 15991576 16212645 16213337 18331942 22242333 23663646 23673350 25087077 25199637 25199945 25200171 50912003 53339014 56…	isopropanol	C3H8O	CC(C)O	InChI=1S/C3H8O/c1-3(2)4/h3-4H,1-2H3	KFZMGEQAYNKOFK-UHFFFAOYSA-N	60.057515	propan-2-ol	8	3
3893	POULHZVOKOAJMA	1706	173058	3893 17144 61320 62548 101864 159661 159754 161150 167112 167168 167573 168001 197005 2735067 4149208 9911040 12227349 16213294 16217341 16217355 18764696 20283139 21123930 21951159 23675775 71308915 71308916 87237588 91886417 118856763	lauric acid	C12H24O2	CCCCCCCCCCCC(=O)O	InChI=1S/C12H24O2/c1-2-3-4-5-6-7-8-9-10-11-12(13)14/h2-11H2,1H3,(H,13,14)	POULHZVOKOAJMA-UHFFFAOYSA-N	200.17763	dodecanoic acid	8	3
4685	OCJBOOLMMGQPQU	497	75386	4685 123202 121232522	1,4-DICHLOROBENZENE	C6H4Cl2	C1=CC(=CC=C1Cl)Cl	InChI=1S/C6H4Cl2/c7-5-1-2-6(8)4-3-5/h1-4H	OCJBOOLMMGQPQU-UHFFFAOYSA-N	145.969006	1,4-dichlorobenzene	7	3
4690	LRUUNMYPIBZBQH	13	6840	4690	Methazole	C9H6Cl2N2O3	CN1C(=O)N(OC1=O)C2=CC(=C(C=C2)Cl)Cl	InChI=1S/C9H6Cl2N2O3/c1-12-8(14)13(16-9(12)15)5-2-3-6(10)7(11)4-5/h2-4H,1H3	LRUUNMYPIBZBQH-UHFFFAOYSA-N	259.975547	2-(3,4-dichlorophenyl)-4-methyl-1,2,4-oxadiazolidine-3,5-dione	6	3
4794	IAJOBQBIJHVGMQ	599	32552	4794 53597 91619 6971307 11564649 19977704 21954885 25244585 28305642 122130249	GLUFOSINATE	C5H12NO4P	CP(=O)(CCC(C(=O)O)N)O	InChI=1S/C5H12NO4P/c1-11(9,10)3-2-4(6)5(7)8/h4H,2-3,6H2,1H3,(H,7,8)(H,9,10)	IAJOBQBIJHVGMQ-UHFFFAOYSA-N	181.050395	2-amino-4-[hydroxy(methyl)phosphoryl]butanoic acid	7	3
4937	WJNRPILHGGKWCK	127	8900	4937	propazine	C9H16ClN5	CC(C)NC1=NC(=NC(=N1)Cl)NC(C)C	InChI=1S/C9H16ClN5/c1-5(2)11-8-13-7(10)14-9(15-8)12-6(3)4/h5-6H,1-4H3,(H2,11,12,13,14,15)	WJNRPILHGGKWCK-UHFFFAOYSA-N	229.109423	6-chloro-2-N,4-N-di(propan-2-yl)-1,3,5-triazine-2,4-diamine	5	3
4944	ISRUGXGCCGIOQO	628	20452	4944	propoxur	C11H15NO3	CC(C)OC1=CC=CC=C1OC(=O)NC	InChI=1S/C11H15NO3/c1-8(2)14-9-6-4-5-7-10(9)15-11(13)12-3/h4-8H,1-3H3,(H,12,13)	ISRUGXGCCGIOQO-UHFFFAOYSA-N	209.105193	(2-propan-2-yloxyphenyl) N-methylcarbamate	6	3
5192	CXMXRPHRNRROMY	174	114390	5192 79641 134734 168251 168496 1549016 3015060 19376900 24188545 25021835 44144777	sebacic acid	C10H18O4	C(CCCCC(=O)O)CCCC(=O)O	InChI=1S/C10H18O4/c11-9(12)7-5-3-1-2-4-6-8-10(13)14/h1-8H2,(H,11,12)(H,13,14)	CXMXRPHRNRROMY-UHFFFAOYSA-N	202.120509	decanedioic acid	7	3
5338	NHZLNPMOSADWGC	200	1803	5338 3693427 71312487	sulfaquinoxaline	C14H12N4O2S	C1=CC=C2C(=C1)N=CC(=N2)NS(=O)(=O)C3=CC=C(C=C3)N	InChI=1S/C14H12N4O2S/c15-10-5-7-11(8-6-10)21(19,20)18-14-9-16-12-3-1-2-4-13(12)17-14/h1-9H,15H2,(H,17,18)	NHZLNPMOSADWGC-UHFFFAOYSA-N	300.068097	4-amino-N-quinoxalin-2-ylbenzenesulfonamide	7	3
5392	WWJZWCUNLNYYAU	511	14010	5392	temephos	C16H20O6P2S3	COP(=S)(OC)OC1=CC=C(C=C1)SC2=CC=C(C=C2)OP(=S)(OC)OC	InChI=1S/C16H20O6P2S3/c1-17-23(25,18-2)21-13-5-9-15(10-6-13)27-16-11-7-14(8-12-16)22-24(26,19-3)20-4/h5-12H,1-4H3	WWJZWCUNLNYYAU-UHFFFAOYSA-N	465.989726	[4-(4-dimethoxyphosphinothioyloxyphenyl)sulfanylphenoxy]-dimethoxy-sulfanylidene-lambda5-phosphane	5	3
5455	KUAZQDVKQLNFPE	672	42441	5455	thiram	C6H12N2S4	CN(C)C(=S)SSC(=S)N(C)C	InChI=1S/C6H12N2S4/c1-7(2)5(9)11-12-6(10)8(3)4/h1-4H3	KUAZQDVKQLNFPE-UHFFFAOYSA-N	239.988333	dimethylcarbamothioylsulfanyl N,N-dimethylcarbamodithioate	7	3
5543	MWBPRDONLNQCFV	65	12418	5543	triallate	C10H16Cl3NOS	CC(C)N(C(C)C)C(=O)SCC(=C(Cl)Cl)Cl	InChI=1S/C10H16Cl3NOS/c1-6(2)14(7(3)4)10(15)16-5-8(11)9(12)13/h6-7H,5H2,1-4H3	MWBPRDONLNQCFV-UHFFFAOYSA-N	303.001818	S-(2,3,3-trichloroprop-2-enyl) N,N-di(propan-2-yl)carbamothioate	5	3
5759	XZIDTOHMJBOSOX	4	2227	5759 18905 13932361 23669616	2,3,6-TRICHLOROBENZOIC ACID	C7H3Cl3O2	C1=CC(=C(C(=C1Cl)C(=O)O)Cl)Cl	InChI=1S/C7H3Cl3O2/c8-3-1-2-4(9)6(10)5(3)7(11)12/h1-2H,(H,11,12)	XZIDTOHMJBOSOX-UHFFFAOYSA-N	223.919862	2,3,6-trichlorobenzoic acid	4	3
5988	CZMRCDWAGMRECN	75826	94090	1115 5988 168510 448244 3036169 6850789 7566553 10903976 15560361 44144928 44147470 46782954 49766505 53301851 88330506 91663255 91692850	sucrose	C12H22O11	C([C@@H]1[C@H]([C@@H]([C@H]([C@H](O1)O[C@]2([C@H]([C@@H]([C@H](O2)CO)O)O)CO)O)O)O)O	InChI=1S/C12H22O11/c13-1-4-6(16)8(18)9(19)11(21-4)23-12(3-15)10(20)7(17)5(2-14)22-12/h4-11,13-20H,1-3H2/t4-,5-,6-,7-,8+,9-,10+,11-,12+/m1/s1	CZMRCDWAGMRECN-UGDNZRGBSA-N	342.116212	(2R,3R,4S,5S,6R)-2-[(2S,3S,4S,5R)-3,4-dihydroxy-2,5-bis(hydroxymethyl)oxolan-2-yl]oxy-6-(hydroxymethyl)oxane-3,4,5-triol	8	3
6294	AHJKRLASYNVKDZ	1232	415	6294	p,p'-DDD	C14H10Cl4	C1=CC(=CC=C1C(C2=CC=C(C=C2)Cl)C(Cl)Cl)Cl	InChI=1S/C14H10Cl4/c15-11-5-1-9(2-6-11)13(14(17)18)10-3-7-12(16)8-4-10/h1-8,13-14H	AHJKRLASYNVKDZ-UHFFFAOYSA-N	317.953661	1-chloro-4-[2,2-dichloro-1-(4-chlorophenyl)ethyl]benzene	6	3
6295	QFMDFTQOJHFVNR	14	3330	6295	PERTHANE	C18H20Cl2	CCC1=CC=C(C=C1)C(C2=CC=C(C=C2)CC)C(Cl)Cl	InChI=1S/C18H20Cl2/c1-3-13-5-9-15(10-6-13)17(18(19)20)16-11-7-14(4-2)8-12-16/h5-12,17-18H,3-4H2,1-2H3	QFMDFTQOJHFVNR-UHFFFAOYSA-N	306.094206	1-[2,2-dichloro-1-(4-ethylphenyl)ethyl]-4-ethylbenzene	6	3
6323	GZUXJHMPEANEGY	529	2604	6323 12265499 16212689 16217394 16217395	Bromomethane	CH3Br	CBr	InChI=1S/CH3Br/c1-2/h1H3	GZUXJHMPEANEGY-UHFFFAOYSA-N	93.94181	bromomethane	7	3
6325	VGGSQFUCUMXWEO	4960	7121	6325 123083 137677 12242921 12242923	ETHYLENE	C2H4	C=C	InChI=1S/C2H4/c1-2/h1-2H2	VGGSQFUCUMXWEO-UHFFFAOYSA-N	28.0313	ethene	8	3
6343	DNJIEGIFACGWOD	222	6392	6343 446551 4459711 10866251 45051917	Ethanethiol	C2H6S	CCS	InChI=1S/C2H6S/c1-2-3/h3H,2H2,1H3	DNJIEGIFACGWOD-UHFFFAOYSA-N	62.019021	ethanethiol	7	3
6348	QGJOPFRUJISHPQ	2303	36191	6348 10996954	CARBON DISULFIDE	CS2	C(=S)=S	InChI=1S/CS2/c2-1-3	QGJOPFRUJISHPQ-UHFFFAOYSA-N	75.944142	methanedithione	8	3
6418	NDUPDOJHUQKPAG	18	1800	6418 62841 517058	DALAPON	C3H4Cl2O2	CC(C(=O)O)(Cl)Cl	InChI=1S/C3H4Cl2O2/c1-3(4,5)2(6)7/h1H3,(H,6,7)	NDUPDOJHUQKPAG-UHFFFAOYSA-N	141.958835	2,2-dichloropropanoic acid	5	3
6423	LFHISGNCFUNFFM	210	166	6423	CHLOROPICRIN	CCl3NO2	C([N+](=O)[O-])(Cl)(Cl)Cl	InChI=1S/CCl3NO2/c2-1(3,4)5(6)7	LFHISGNCFUNFFM-UHFFFAOYSA-N	162.899461	trichloro(nitro)methane	7	3
6466	IXORZMNAPKEEDV	3828	21178	6466 439551 522636 7567105 25200591 44630304 71299661 102004933	GIBBERELLIC ACID	C19H22O6	C[C@@]12[C@H](C=C[C@@]3([C@@H]1[C@@H]([C@]45[C@H]3CC[C@](C4)(C(=C)C5)O)C(=O)O)OC2=O)O	InChI=1S/C19H22O6/c1-9-7-17-8-18(9,24)5-3-10(17)19-6-4-11(20)16(2,15(23)25-19)13(19)12(17)14(21)22/h4,6,10-13,20,24H,1,3,5,7-8H2,2H3,(H,21,22)/t10-,11+,12-,13-,16-,17+,18+,19-/m1/s1	IXORZMNAPKEEDV-OBDJNFEBSA-N	346.141638	(1R,2R,5S,8S,9S,10R,11S,12S)-5,12-dihydroxy-11-methyl-6-methylidene-16-oxo-15-oxapentacyclo[9.3.2.15,8.01,10.02,8]heptadec-13-ene-9-carboxylic acid	7	3
6492	HECLRDQVFMWTQS	66	43719	6492 6452142 6452865 15618650 15618652 51051618 121488043 134688422	DICYCLOPENTADIENE	C10H12	C1C=CC2C1C3CC2C=C3	InChI=1S/C10H12/c1-2-9-7-4-5-8(6-7)10(9)3-1/h1-2,4-5,7-10H,3,6H2	HECLRDQVFMWTQS-UHFFFAOYSA-N	132.0939	tricyclo[5.2.1.02,6]deca-3,8-diene	6	3
6564	KNKRKFALVUDBJE	123	6850	6564 445768 12423103 17753912 71309283	1,2-DICHLOROPROPANE	C3H6Cl2	CC(CCl)Cl	InChI=1S/C3H6Cl2/c1-3(5)2-4/h3H,2H2,1H3	KNKRKFALVUDBJE-UHFFFAOYSA-N	111.984656	1,2-dichloropropane	6	3
6585	KFSLWBXXFJQRDL	1266	42858	6585 23674263	PERACETIC ACID	C2H4O3	CC(=O)OO	InChI=1S/C2H4O3/c1-2(3)5-4/h4H,1H3	KFSLWBXXFJQRDL-UHFFFAOYSA-N	76.016044	ethaneperoxoic acid	8	3
6599	MZGNSEAPZQGJRB	228	16693	8721 8722 18595 26710 30090 61792 84966 204128 472181 472182 560256 3034077 3045526 3485262 12891182 13061233 14937949 16218430 19877808 19977591 23662387 86289068	Copper bis(dimethyldithiocarbamate)	C3H7NS2	CN(C)C(=S)S	InChI=1S/C3H7NS2/c1-4(2)3(5)6/h1-2H3,(H,5,6)	MZGNSEAPZQGJRB-UHFFFAOYSA-N	121.001992	dimethylcarbamodithioic acid	6	3
6635	RZXLPPRPEOUENN	7	2836	6635	Chlorfenson	C12H8Cl2O3S	C1=CC(=CC=C1OS(=O)(=O)C2=CC=C(C=C2)Cl)Cl	InChI=1S/C12H8Cl2O3S/c13-9-1-5-11(6-2-9)17-18(15,16)12-7-3-10(14)4-8-12/h1-8H	RZXLPPRPEOUENN-UHFFFAOYSA-N	301.957121	(4-chlorophenyl) 4-chlorobenzenesulfonate	7	3
6636	SPJOZZSIXXJYBT	149	1477	6636	Fenson	C12H9ClO3S	C1=CC=C(C=C1)S(=O)(=O)OC2=CC=C(C=C2)Cl	InChI=1S/C12H9ClO3S/c13-10-6-8-11(9-7-10)16-17(14,15)12-4-2-1-3-5-12/h1-9H	SPJOZZSIXXJYBT-UHFFFAOYSA-N	267.996093	(4-chlorophenyl) benzenesulfonate	4	3
6643	NRZWYNLTFLDQQX	52	5807	6643 62216 168710 172231 23707506 23707510	4-tert-Amylphenol	C11H16O	CCC(C)(C)C1=CC=C(C=C1)O	InChI=1S/C11H16O/c1-4-11(2,3)9-5-7-10(12)8-6-9/h5-8,12H,4H2,1-3H3	NRZWYNLTFLDQQX-UHFFFAOYSA-N	164.120115	4-(2-methylbutan-2-yl)phenol	7	3
6719	JYGLAHSAISAEAL	70	3917	6719 23707509	Diphacinone	C23H16O3	C1=CC=C(C=C1)C(C2=CC=CC=C2)C(=O)C3C(=O)C4=CC=CC=C4C3=O	InChI=1S/C23H16O3/c24-21-17-13-7-8-14-18(17)22(25)20(21)23(26)19(15-9-3-1-4-10-15)16-11-5-2-6-12-16/h1-14,19-20H	JYGLAHSAISAEAL-UHFFFAOYSA-N	340.109944	2-(2,2-diphenylacetyl)indene-1,3-dione	6	3
6733	PVWMAOPFDINGAY	13	1560	6733 138394096	VALONE	C14H14O3	CC(C)CC(=O)C1C(=O)C2=CC=CC=C2C1=O	InChI=1S/C14H14O3/c1-8(2)7-11(15)12-13(16)9-5-3-4-6-10(9)14(12)17/h3-6,8,12H,7H2,1-2H3	PVWMAOPFDINGAY-UHFFFAOYSA-N	230.094294	2-(3-methylbutanoyl)indene-1,3-dione	5	3
6780	RZVHIXYEVGDQDX	1406	86482	6780 15555081	ANTHRAQUINONE	C14H8O2	C1=CC=C2C(=C1)C(=O)C3=CC=CC=C3C2=O	InChI=1S/C14H8O2/c15-13-9-5-1-2-6-10(9)14(16)12-8-4-3-7-11(12)13/h1-8H	RZVHIXYEVGDQDX-UHFFFAOYSA-N	208.052429	anthracene-9,10-dione	7	3
6795	SYJFEGQWDCRVNX	477	11744	6794 6795 19943 32831 115268 14580593 24186388 45358444 138394091	DIQUAT	C12H12N2	C1C[N+]2=CC=CC=C2C3=CC=CC=[N+]31	InChI=1S/C12H12N2/c1-3-7-13-9-10-14-8-4-2-6-12(14)11(13)5-1/h1-8H,9-10H2/q+2	SYJFEGQWDCRVNX-UHFFFAOYSA-N	184.100048	7,10-diazoniatricyclo[8.4.0.02,7]tetradeca-1(14),2,4,6,10,12-hexaene	5	3
6861	XFNJVKMNNVCYEK	17	3348	6861	1-NAPHTHALENEACETAMIDE	C12H11NO	C1=CC=C2C(=C1)C=CC=C2CC(=O)N	InChI=1S/C12H11NO/c13-12(14)8-10-6-3-5-9-4-1-2-7-11(9)10/h1-7H,8H2,(H2,13,14)	XFNJVKMNNVCYEK-UHFFFAOYSA-N	185.084064	2-naphthalen-1-ylacetamide	5	3
6862	PRPINYUDVPFIRX	671	13417	6862 62796 23694671 23700091 57376297 101530346	1-Naphthylacetic acid	C12H10O2	C1=CC=C2C(=C1)C=CC=C2CC(=O)O	InChI=1S/C12H10O2/c13-12(14)8-10-6-3-5-9-4-1-2-7-11(9)10/h1-7H,8H2,(H,13,14)	PRPINYUDVPFIRX-UHFFFAOYSA-N	186.06808	2-naphthalen-1-ylacetic acid	6	3
6947	IQUPABOKLQSFBK	252	22410	6947 69985 4191617 12208889	2-NITROPHENOL	C6H5NO3	C1=CC=C(C(=C1)[N+](=O)[O-])O	InChI=1S/C6H5NO3/c8-6-4-2-1-3-5(6)7(9)10/h1-4,8H	IQUPABOKLQSFBK-UHFFFAOYSA-N	139.026943	2-nitrophenol	6	3
6989	MGSRCZKZVOBKFT	2632	47414	6989	THYMOL	C10H14O	CC1=CC(=C(C=C1)C(C)C)O	InChI=1S/C10H14O/c1-7(2)9-5-4-8(3)6-10(9)11/h4-7,11H,1-3H3	MGSRCZKZVOBKFT-UHFFFAOYSA-N	150.104465	5-methyl-2-propan-2-ylphenol	8	3
7005	KJCVRFUGPWSIIH	1110	66650	7005 16213355 23672323	1-NAPHTHOL	C10H8O	C1=CC=C2C(=C1)C=CC=C2O	InChI=1S/C10H8O/c11-10-7-3-5-8-4-1-2-6-9(8)10/h1-7,11H	KJCVRFUGPWSIIH-UHFFFAOYSA-N	144.057515	naphthalen-1-ol	7	3
7158	ZLSWBLPERHFHIS	41	8081	7158 13932338 13932346 13932353 23691008 23719550 138394098	Fenoprop	C9H7Cl3O3	CC(C(=O)O)OC1=CC(=C(C=C1Cl)Cl)Cl	InChI=1S/C9H7Cl3O3/c1-4(9(13)14)15-8-3-6(11)5(10)2-7(8)12/h2-4H,1H3,(H,13,14)	ZLSWBLPERHFHIS-UHFFFAOYSA-N	267.946077	2-(2,4,5-trichlorophenoxy)propanoic acid	5	3
7216	XJCLWVXTCRQIDI	17	4074	7216	SULFALLATE	C8H14ClNS2	CCN(CC)C(=S)SCC(=C)Cl	InChI=1S/C8H14ClNS2/c1-4-10(5-2)8(11)12-6-7(3)9/h3-6H2,1-2H3	XJCLWVXTCRQIDI-UHFFFAOYSA-N	223.02562	2-chloroprop-2-enyl N,N-diethylcarbamodithioate	5	3
7328	WGOWCPGHOCIHBW	8	4933	7328 71309732	DICHLOFENTHION	C10H13Cl2O3PS	CCOP(=S)(OCC)OC1=C(C=C(C=C1)Cl)Cl	InChI=1S/C10H13Cl2O3PS/c1-3-13-16(17,14-4-2)15-10-6-5-8(11)7-9(10)12/h5-7H,3-4H2,1-2H3	WGOWCPGHOCIHBW-UHFFFAOYSA-N	313.970008	(2,4-dichlorophenoxy)-diethoxy-sulfanylidene-lambda5-phosphane	6	3
7362	HYBBIBNJHNGZAN	2263	34735	7362	FURFURAL	C5H4O2	C1=COC(=C1)C=O	InChI=1S/C5H4O2/c6-4-5-2-1-3-7-5/h1-4H	HYBBIBNJHNGZAN-UHFFFAOYSA-N	96.021129	furan-2-carbaldehyde	8	3
7474	CZGCEKJOLUNIFY	162	6955	7474 109897	4-Chloronitrobenzene	C6H4ClNO2	C1=CC(=CC=C1[N+](=O)[O-])Cl	InChI=1S/C6H4ClNO2/c7-5-1-3-6(4-2-5)8(9)10/h1-4H	CZGCEKJOLUNIFY-UHFFFAOYSA-N	156.993056	1-chloro-4-nitrobenzene	6	3
7541	IMHBYKMAHXWHRP	13	119697	7541	Anilazine	C9H5Cl3N4	C1=CC=C(C(=C1)NC2=NC(=NC(=N2)Cl)Cl)Cl	InChI=1S/C9H5Cl3N4/c10-5-3-1-2-4-6(5)13-9-15-7(11)14-8(12)16-9/h1-4H,(H,13,14,15,16)	IMHBYKMAHXWHRP-UHFFFAOYSA-N	273.957979	4,6-dichloro-N-(2-chlorophenyl)-1,3,5-triazin-2-amine	5	3
7551	MCOQHIWZJUDQIC	25	7296	7551	BARBAN	C11H9Cl2NO2	C1=CC(=CC(=C1)Cl)NC(=O)OCC#CCCl	InChI=1S/C11H9Cl2NO2/c12-6-1-2-7-16-11(15)14-10-5-3-4-9(13)8-10/h3-5,8H,6-7H2,(H,14,15)	MCOQHIWZJUDQIC-UHFFFAOYSA-N	257.001034	4-chlorobut-2-ynyl N-(3-chlorophenyl)carbamate	5	3
7628	KGBXLFKZBHKPEV	851	466	7628 11343982 16212252 16212770	BORIC ACID	BH3O3	B(O)(O)O	InChI=1S/BH3O3/c2-1(3)4/h2-4H	KGBXLFKZBHKPEV-UHFFFAOYSA-N	62.017524	boric acid	8	3
7700	KUXGUCNZFCVULO	601	803	7700 61533	2-(p-Nonylphenoxy)ethanol	C17H28O2	CCCCCCCCCC1=CC=C(C=C1)OCCO	InChI=1S/C17H28O2/c1-2-3-4-5-6-7-8-9-16-10-12-17(13-11-16)19-15-14-18/h10-13,18H,2-9,14-15H2,1H3	KUXGUCNZFCVULO-UHFFFAOYSA-N	264.20893	2-(4-nonylphenoxy)ethanol	6	3
7794	NEHNMFOYXAPHSD	254	19526	7794 75427 443157	CITRONELLAL	C10H18O	CC(CCC=C(C)C)CC=O	InChI=1S/C10H18O/c1-9(2)5-4-6-10(3)7-8-11/h5,8,10H,4,6-7H2,1-3H3	NEHNMFOYXAPHSD-UHFFFAOYSA-N	154.135765	3,7-dimethyloct-6-enal	8	3
7858	XXROGKLTLUQVRX	945	4261	7858 12239028 16212955 21365460 22637322 23682252 71309116	ALLYL ALCOHOL	C3H6O	C=CCO	InChI=1S/C3H6O/c1-2-3-4/h2,4H,1,3H2	XXROGKLTLUQVRX-UHFFFAOYSA-N	58.041865	prop-2-en-1-ol	6	3
7873	IDCBOTIENDVCBQ	84	1753	7873	TETRAETHYL PYROPHOSPHATE	C8H20O7P2	CCOP(=O)(OCC)OP(=O)(OCC)OCC	InChI=1S/C8H20O7P2/c1-5-11-16(9,12-6-2)15-17(10,13-7-3)14-8-4/h5-8H2,1-4H3	IDCBOTIENDVCBQ-UHFFFAOYSA-N	290.068427	diethoxyphosphoryl diethyl phosphate	6	3
8025	WBJINCZRORDGAQ	205	29754	8025 142039 6914132	ETHYL FORMATE	C3H6O2	CCOC=O	InChI=1S/C3H6O2/c1-2-5-3-4/h3H,2H2,1H3	WBJINCZRORDGAQ-UHFFFAOYSA-N	74.036779	ethyl formate	8	3
8050	YRHYCMZPEVDGFQ	6	2765	8050	METHYL DECANOATE	C11H22O2	CCCCCCCCCC(=O)OC	InChI=1S/C11H22O2/c1-3-4-5-6-7-8-9-10-11(12)13-2/h3-10H2,1-2H3	YRHYCMZPEVDGFQ-UHFFFAOYSA-N	186.16198	methyl decanoate	6	3
8081	BGJSXRVXTHVRSN	98	15210	8081 71309297	1,3,5-TRIOXANE	C3H6O3	C1OCOCO1	InChI=1S/C3H6O3/c1-4-2-6-3-5-1/h1-3H2	BGJSXRVXTHVRSN-UHFFFAOYSA-N	90.031694	1,3,5-trioxane	7	3
8091	JGHZJRVDZXSNKQ	16	4684	8091	Methyl octanoate	C9H18O2	CCCCCCCC(=O)OC	InChI=1S/C9H18O2/c1-3-4-5-6-7-8-9(10)11-2/h3-8H2,1-2H3	JGHZJRVDZXSNKQ-UHFFFAOYSA-N	158.13068	methyl octanoate	6	3
8158	FBUKVWPVBMHYJY	370	42256	8158 62075 165285 5461016 15748562 16741170 21902950 22072714 23674758 23681740	NONANOIC ACID	C9H18O2	CCCCCCCCC(=O)O	InChI=1S/C9H18O2/c1-2-3-4-5-6-7-8-9(10)11/h2-8H2,1H3,(H,10,11)	FBUKVWPVBMHYJY-UHFFFAOYSA-N	158.13068	nonanoic acid	8	3
8163	KYWIYKKSMDLRDC	92	5871	8163	2-Undecanone	C11H22O	CCCCCCCCCC(=O)C	InChI=1S/C11H22O/c1-3-4-5-6-7-8-9-10-11(2)12/h3-10H2,1-2H3	KYWIYKKSMDLRDC-UHFFFAOYSA-N	170.167065	undecan-2-one	7	3
8174	MWKFXSUHUHTGQN	307	65666	8174 160124	1-DECANOL	C10H22O	CCCCCCCCCCO	InChI=1S/C10H22O/c1-2-3-4-5-6-7-8-9-10-11/h11H,2-10H2,1H3	MWKFXSUHUHTGQN-UHFFFAOYSA-N	158.167065	decan-1-ol	7	3
8193	LQZZUXJYWNFBMV	474	80506	8193 84561 93452 110275 12215322 12215324 71401274 138401363	1-DODECANOL	C12H26O	CCCCCCCCCCCCO	InChI=1S/C12H26O/c1-2-3-4-5-6-7-8-9-10-11-12-13/h13H,2-12H2,1H3	LQZZUXJYWNFBMV-UHFFFAOYSA-N	186.198365	dodecan-1-ol	8	3
8205	VZWGRQBCURJOMT	38	2821	8205	DODECYL ACETATE	C14H28O2	CCCCCCCCCCCCOC(=O)C	InChI=1S/C14H28O2/c1-3-4-5-6-7-8-9-10-11-12-13-16-14(2)15/h3-13H2,1-2H3	VZWGRQBCURJOMT-UHFFFAOYSA-N	228.20893	dodecyl acetate	5	3
8209	HLZKNKRTKFSKGZ	96	67311	8209 106037 110284 16217412 138401370	1-TETRADECANOL	C14H30O	CCCCCCCCCCCCCCO	InChI=1S/C14H30O/c1-2-3-4-5-6-7-8-9-10-11-12-13-14-15/h15H,2-14H2,1H3	HLZKNKRTKFSKGZ-UHFFFAOYSA-N	214.229666	tetradecan-1-ol	8	3
8264	PGJBQBDNXAZHBP	6	752	8264	DIMEFOX	C4H12FN2OP	CN(C)P(=O)(N(C)C)F	InChI=1S/C4H12FN2OP/c1-6(2)9(5,8)7(3)4/h1-4H3	PGJBQBDNXAZHBP-UHFFFAOYSA-N	154.067128	N-[dimethylamino(fluoro)phosphoryl]-N-methylmethanamine	6	3
8287	OAGIOQZKOZPWKF	7	324	8286	Chlorphonium chloride	C19H32Cl2P	CCCC[P+](CCCC)(CCCC)CC1=C(C=C(C=C1)Cl)Cl	InChI=1S/C19H32Cl2P/c1-4-7-12-22(13-8-5-2,14-9-6-3)16-17-10-11-18(20)15-19(17)21/h10-11,15H,4-9,12-14,16H2,1-3H3/q+1	OAGIOQZKOZPWKF-UHFFFAOYSA-N	361.161868	tributyl-[(2,4-dichlorophenyl)methyl]phosphanium	5	3
8297	DICRHEJCQXFJBY	0	2106	8297	ETHOATE-METHYL	C6H14NO3PS2	CCNC(=O)CSP(=S)(OC)OC	InChI=1S/C6H14NO3PS2/c1-4-7-6(8)5-13-11(12,9-2)10-3/h4-5H2,1-3H3,(H,7,8)	DICRHEJCQXFJBY-UHFFFAOYSA-N	243.015273	2-dimethoxyphosphinothioylsulfanyl-N-ethylacetamide	5	3
8342	SVPKNMBRVBMTLB	61	17656	8342	2,3-Dichloro-1,4-naphthoquinone	C10H4Cl2O2	C1=CC=C2C(=C1)C(=O)C(=C(C2=O)Cl)Cl	InChI=1S/C10H4Cl2O2/c11-7-8(12)10(14)6-4-2-1-3-5(6)9(7)13/h1-4H	SVPKNMBRVBMTLB-UHFFFAOYSA-N	225.958835	2,3-dichloronaphthalene-1,4-dione	6	3
8381	CXJSOEPQXUCJSA	19	8665	8381	PYRIDAPHENTHION	C14H17N2O4PS	CCOP(=S)(OCC)OC1=NN(C(=O)C=C1)C2=CC=CC=C2	InChI=1S/C14H17N2O4PS/c1-3-18-21(22,19-4-2)20-13-10-11-14(17)16(15-13)12-8-6-5-7-9-12/h5-11H,3-4H2,1-2H3	CXJSOEPQXUCJSA-UHFFFAOYSA-N	340.064665	6-diethoxyphosphinothioyloxy-2-phenylpyridazin-3-one	5	3
8393	RNNBHZYEKNHLKT	3	3552	8393	ISOLAN	C10H17N3O2	CC1=NN(C(=C1)OC(=O)N(C)C)C(C)C	InChI=1S/C10H17N3O2/c1-7(2)13-9(6-8(3)11-13)15-10(14)12(4)5/h6-7H,1-5H3	RNNBHZYEKNHLKT-UHFFFAOYSA-N	211.132077	(5-methyl-2-propan-2-ylpyrazol-3-yl) N,N-dimethylcarbamate	6	3
8418	MWPLVEDNUUSJAV	5633	12108	8418 80291 11668903	ANTHRACENE	C14H10	C1=CC=C2C=C3C=CC=CC3=CC2=C1	InChI=1S/C14H10/c1-2-6-12-10-14-8-4-3-7-13(14)9-11(12)5-1/h1-10H	MWPLVEDNUUSJAV-UHFFFAOYSA-N	178.07825	anthracene	6	3
8422	RZCJYMOBWVJQGV	35	5104	8422 23670852	2-Naphthoxyacetic acid	C12H10O3	C1=CC=C2C=C(C=CC2=C1)OCC(=O)O	InChI=1S/C12H10O3/c13-12(14)8-15-11-6-5-9-3-1-2-4-10(9)7-11/h1-7H,8H2,(H,13,14)	RZCJYMOBWVJQGV-UHFFFAOYSA-N	202.062994	2-naphthalen-2-yloxyacetic acid	5	3
8425	NCKMMSIFQUPKCK	50	7772	8425 23669620 23681181	2-Benzyl-4-chlorophenol	C13H11ClO	C1=CC=C(C=C1)CC2=C(C=CC(=C2)Cl)O	InChI=1S/C13H11ClO/c14-12-6-7-13(15)11(9-12)8-10-4-2-1-3-5-10/h1-7,9,15H,8H2	NCKMMSIFQUPKCK-UHFFFAOYSA-N	218.049843	2-benzyl-4-chlorophenol	7	3
8594	JXTHEWSKYLZVJC	206	8172	8594 23690427	NAPTALAM	C18H13NO3	C1=CC=C2C(=C1)C=CC=C2NC(=O)C3=CC=CC=C3C(=O)O	InChI=1S/C18H13NO3/c20-17(14-9-3-4-10-15(14)18(21)22)19-16-11-5-7-12-6-1-2-8-13(12)16/h1-11H,(H,19,20)(H,21,22)	JXTHEWSKYLZVJC-UHFFFAOYSA-N	291.089543	2-(naphthalen-1-ylcarbamoyl)benzoic acid	5	3
8630	HSSBORCLYSCBJR	13	10747	8630 14102 23669615 44147643	Chloramben	C7H5Cl2NO2	C1=C(C=C(C(=C1C(=O)O)Cl)N)Cl	InChI=1S/C7H5Cl2NO2/c8-3-1-4(7(11)12)6(9)5(10)2-3/h1-2H,10H2,(H,11,12)	HSSBORCLYSCBJR-UHFFFAOYSA-N	204.969734	3-amino-2,5-dichlorobenzoic acid	5	3
8754	CYDRXTMLKJDRQH	94	137200	8753 8754 23705	Benzododecinium	C21H38N	CCCCCCCCCCCC[N+](C)(C)CC1=CC=CC=C1	InChI=1S/C21H38N/c1-4-5-6-7-8-9-10-11-12-16-19-22(2,3)20-21-17-14-13-15-18-21/h13-15,17-18H,4-12,16,19-20H2,1-3H3/q+1	CYDRXTMLKJDRQH-UHFFFAOYSA-N	304.300425	benzyl-dodecyl-dimethylazanium	5	3
8778	MOTZDAYCYVMXPC	20426	403095	8778 8910 16700 78449 161348 165066 167546 170035 2735071 3423265 4329331 10415276 21272977 21909502 22593158 23669623 23700838 73555171 132451839 138394960	Lauryl sulfate	C12H26O4S	CCCCCCCCCCCCOS(=O)(=O)O	InChI=1S/C12H26O4S/c1-2-3-4-5-6-7-8-9-10-11-12-16-17(13,14)15/h2-12H2,1H3,(H,13,14,15)	MOTZDAYCYVMXPC-UHFFFAOYSA-N	266.15518	dodecyl hydrogen sulfate	8	3
8797	CDJJKTLOZJAGIZ	9	2525	8797	p-Tolyl acetate	C9H10O2	CC1=CC=C(C=C1)OC(=O)C	InChI=1S/C9H10O2/c1-7-3-5-9(6-4-7)11-8(2)10/h3-6H,1-2H3	CDJJKTLOZJAGIZ-UHFFFAOYSA-N	150.06808	(4-methylphenyl) acetate	6	3
8800	BMLIZLVNXIYGCK	32	7256	8800	MONURON	C9H11ClN2O	CN(C)C(=O)NC1=CC=C(C=C1)Cl	InChI=1S/C9H11ClN2O/c1-12(2)9(13)11-8-5-3-7(10)4-6-8/h3-6H,1-2H3,(H,11,13)	BMLIZLVNXIYGCK-UHFFFAOYSA-N	198.055991	3-(4-chlorophenyl)-1,1-dimethylurea	5	3
8808	FLTYACUMGDVPLP	34	10536	8808 23668198	p-Dimethylaminodiazobenzenesulfonic acid	C8H11N3O3S	CN(C)C1=CC=C(C=C1)N=NS(=O)(=O)O	InChI=1S/C8H11N3O3S/c1-11(2)8-5-3-7(4-6-8)9-10-15(12,13)14/h3-6H,1-2H3,(H,12,13,14)	FLTYACUMGDVPLP-UHFFFAOYSA-N	229.052112	[4-(dimethylamino)phenyl]iminosulfamic acid	5	3
8809	YKFRAOGHWKADFJ	9	1393	8809	ARAMITE	C15H23ClO4S	CC(COC1=CC=C(C=C1)C(C)(C)C)OS(=O)OCCCl	InChI=1S/C15H23ClO4S/c1-12(20-21(17)19-10-9-16)11-18-14-7-5-13(6-8-14)15(2,3)4/h5-8,12H,9-11H2,1-4H3	YKFRAOGHWKADFJ-UHFFFAOYSA-N	334.100558	1-(4-tert-butylphenoxy)propan-2-yl 2-chloroethyl sulfite	5	3
8948	QYPPRTNMGCREIM	393	14	8947 8948 16851 22193 23060 38223 44902 80894 114800 161792 5460701 20055252 20975696 23618483 23664719 73555192 87059370 88807786 102248352	Methylarsonic acid	CH5AsO3	C[As](=O)(O)O	InChI=1S/CH5AsO3/c1-2(3,4)5/h1H3,(H2,3,4,5)	QYPPRTNMGCREIM-UHFFFAOYSA-N	139.945464	methylarsonic acid	6	3
9011	KLAPGAOQRZTCBI	14	1040	9011	MERPHOS	C12H27PS3	CCCCSP(SCCCC)SCCCC	InChI=1S/C12H27PS3/c1-4-7-10-14-13(15-11-8-5-2)16-12-9-6-3/h4-12H2,1-3H3	KLAPGAOQRZTCBI-UHFFFAOYSA-N	298.101251	tris(butylsulfanyl)phosphane	6	3
9300	BOFHKBLZOYVHSI	13	2995	9300	Crufomate	C12H19ClNO3P	CC(C)(C)C1=CC(=C(C=C1)OP(=O)(NC)OC)Cl	InChI=1S/C12H19ClNO3P/c1-12(2,3)9-6-7-11(10(13)8-9)17-18(15,14-4)16-5/h6-8H,1-5H3,(H,14,15)	BOFHKBLZOYVHSI-UHFFFAOYSA-N	291.079108	N-[(4-tert-butyl-2-chlorophenoxy)-methoxyphosphoryl]methanamine	5	3
9477	ANIAQSUBRGXWLS	11	2579	9477	Trichloronat	C10H12Cl3O2PS	CCOP(=S)(CC)OC1=CC(=C(C=C1Cl)Cl)Cl	InChI=1S/C10H12Cl3O2PS/c1-3-14-16(17,4-2)15-10-6-8(12)7(11)5-9(10)13/h5-6H,3-4H2,1-2H3	ANIAQSUBRGXWLS-UHFFFAOYSA-N	331.936121	ethoxy-ethyl-sulfanylidene-(2,4,5-trichlorophenoxy)-lambda5-phosphane	5	3
9864	XZMCDFZZKTWFGF	1538	1231	9864 4293993 21917771 22262466 57375627 57375663 71309593	CYANAMIDE	CH2N2	C(#N)N	InChI=1S/CH2N2/c2-1-3/h2H2	XZMCDFZZKTWFGF-UHFFFAOYSA-N	42.021798	cyanamide	7	3
10087	GXAMYUGOODKVRM	8	4978	10087	Flurenol	C14H10O3	C1=CC=C2C(=C1)C3=CC=CC=C3C2(C(=O)O)O	InChI=1S/C14H10O3/c15-13(16)14(17)11-7-3-1-5-9(11)10-6-2-4-8-12(10)14/h1-8,17H,(H,15,16)	GXAMYUGOODKVRM-UHFFFAOYSA-N	226.062994	9-hydroxyfluorene-9-carboxylic acid	4	3
10234	ZRDUSMYWDRPZRM	2	15617	10234	BINAPACRYL	C15H18N2O6	CCC(C)C1=C(C(=CC(=C1)[N+](=O)[O-])[N+](=O)[O-])OC(=O)C=C(C)C	InChI=1S/C15H18N2O6/c1-5-10(4)12-7-11(16(19)20)8-13(17(21)22)15(12)23-14(18)6-9(2)3/h6-8,10H,5H2,1-4H3	ZRDUSMYWDRPZRM-UHFFFAOYSA-N	322.116486	(2-butan-2-yl-4,6-dinitrophenyl) 3-methylbut-2-enoate	5	3
10788	QAYICIQNSGETAS	46	832	10788 23690887 73555852	DAZOMET	C5H10N2S2	CN1CN(C(=S)SC1)C	InChI=1S/C5H10N2S2/c1-6-3-7(2)5(8)9-4-6/h3-4H2,1-2H3	QAYICIQNSGETAS-UHFFFAOYSA-N	162.028541	3,5-dimethyl-1,3,5-thiadiazinane-2-thione	7	3
10800	ZXVONLUNISGICL	251	29191	10800 18117 46157 46158 46159 61298 105185 44144842 102602364	2-Methyl-4,6-dinitrophenol	C7H6N2O5	CC1=CC(=CC(=C1O)[N+](=O)[O-])[N+](=O)[O-]	InChI=1S/C7H6N2O5/c1-4-2-5(8(11)12)3-6(7(4)10)9(13)14/h2-3,10H,1H3	ZXVONLUNISGICL-UHFFFAOYSA-N	198.027671	2-methyl-4,6-dinitrophenol	6	3
10813	HJIUPFPIEBPYIE	14	1426	10813	CRIMIDINE	C7H10ClN3	CC1=CC(=NC(=N1)Cl)N(C)C	InChI=1S/C7H10ClN3/c1-5-4-6(11(2)3)10-7(8)9-5/h4H,1-3H3	HJIUPFPIEBPYIE-UHFFFAOYSA-N	171.056325	2-chloro-N,N,6-trimethylpyrimidin-4-amine	6	3
11145	CCGPUGMWYLICGL	19	8829	11145	NEBURON	C12H16Cl2N2O	CCCCN(C)C(=O)NC1=CC(=C(C=C1)Cl)Cl	InChI=1S/C12H16Cl2N2O/c1-3-4-7-16(2)12(17)15-9-5-6-10(13)11(14)8-9/h5-6,8H,3-4,7H2,1-2H3,(H,15,17)	CCGPUGMWYLICGL-UHFFFAOYSA-N	274.063968	1-butyl-3-(3,4-dichlorophenyl)-1-methylurea	4	3
11167	LGDSHSYDSCRFAB	99	8535	11167	METHYL ISOTHIOCYANATE	C2H3NS	CN=C=S	InChI=1S/C2H3NS/c1-3-2-4/h1H3	LGDSHSYDSCRFAB-UHFFFAOYSA-N	72.99862	methylimino(sulfanylidene)methane	6	3
11304	APQSQLNWAIULLK	28	2677	11304	1,4-DIMETHYLNAPHTHALENE	C12H12	CC1=CC=C(C2=CC=CC=C12)C	InChI=1S/C12H12/c1-9-7-8-10(2)12-6-4-3-5-11(9)12/h3-8H,1-2H3	APQSQLNWAIULLK-UHFFFAOYSA-N	156.0939	1,4-dimethylnaphthalene	3	3
12232	WQOXQRCZOLPYPM	498	8899	12232 12217726 71309450	Dimethyl disulfide	C2H6S2	CSSC	InChI=1S/C2H6S2/c1-3-4-2/h1-2H3	WQOXQRCZOLPYPM-UHFFFAOYSA-N	93.991093	(methyldisulfanyl)methane	6	3
12541	OPASCBHCTNRLRM	17	10249	12541	THIOMETON	C6H15O2PS3	CCSCCSP(=S)(OC)OC	InChI=1S/C6H15O2PS3/c1-4-11-5-6-12-9(10,7-2)8-3/h4-6H2,1-3H3	OPASCBHCTNRLRM-UHFFFAOYSA-N	245.99718	2-ethylsulfanylethylsulfanyl-dimethoxy-sulfanylidene-lambda5-phosphane	6	3
12542	FVTWJXMFYOXOKK	48	1465	12542	FLUOROACETAMIDE	C2H4FNO	C(C(=O)N)F	InChI=1S/C2H4FNO/c3-1-2(4)5/h1H2,(H2,4,5)	FVTWJXMFYOXOKK-UHFFFAOYSA-N	77.027692	2-fluoroacetamide	6	3
13290	DDUIUBPJPOKOMV	0	2276	13290	METHOPROTRYNE	C11H21N5OS	CC(C)NC1=NC(=NC(=N1)NCCCOC)SC	InChI=1S/C11H21N5OS/c1-8(2)13-10-14-9(12-6-5-7-17-3)15-11(16-10)18-4/h8H,5-7H2,1-4H3,(H2,12,13,14,15,16)	DDUIUBPJPOKOMV-UHFFFAOYSA-N	271.146681	4-N-(3-methoxypropyl)-6-methylsulfanyl-2-N-propan-2-yl-1,3,5-triazine-2,4-diamine	5	3
13450	IROINLKCQGIITA	145	13434	13450	Terbutryn	C10H19N5S	CCNC1=NC(=NC(=N1)SC)NC(C)(C)C	InChI=1S/C10H19N5S/c1-6-11-7-12-8(15-10(2,3)4)14-9(13-7)16-5/h6H2,1-5H3,(H2,11,12,13,14,15)	IROINLKCQGIITA-UHFFFAOYSA-N	241.136117	2-N-tert-butyl-4-N-ethyl-6-methylsulfanyl-1,3,5-triazine-2,4-diamine	6	3
13526	WEBQKRLKWNIYKK	26	9573	13526	DEMETON-S-METHYL	C6H15O3PS2	CCSCCSP(=O)(OC)OC	InChI=1S/C6H15O3PS2/c1-4-11-5-6-12-10(7,8-2)9-3/h4-6H2,1-3H3	WEBQKRLKWNIYKK-UHFFFAOYSA-N	230.020024	1-dimethoxyphosphorylsulfanyl-2-ethylsulfanylethane	5	3
13707	LTQSAUHRSCMPLD	1	2538	13707 5372582 9568069	MEPHOSFOLAN	C8H16NO3PS2	CCOP(=O)(N=C1SCC(S1)C)OCC	InChI=1S/C8H16NO3PS2/c1-4-11-13(10,12-5-2)9-8-14-6-7(3)15-8/h7H,4-6H2,1-3H3	LTQSAUHRSCMPLD-UHFFFAOYSA-N	269.030923	N-diethoxyphosphoryl-4-methyl-1,3-dithiolan-2-imine	5	3
13783	HDWLUGYOLUHEMN	13	22432	13783	Dinobuton	C14H18N2O7	CCC(C)C1=C(C(=CC(=C1)[N+](=O)[O-])[N+](=O)[O-])OC(=O)OC(C)C	InChI=1S/C14H18N2O7/c1-5-9(4)11-6-10(15(18)19)7-12(16(20)21)13(11)23-14(17)22-8(2)3/h6-9H,5H2,1-4H3	HDWLUGYOLUHEMN-UHFFFAOYSA-N	326.111401	(2-butan-2-yl-4,6-dinitrophenyl) propan-2-yl carbonate	5	3
13837	JUZXDNPBRPUIOR	127	6741	13836 13837 71309012 91693747	Chlormequat	C5H13ClN	C[N+](C)(C)CCCl	InChI=1S/C5H13ClN/c1-7(2,3)5-4-6/h4-5H2,1-3H3/q+1	JUZXDNPBRPUIOR-UHFFFAOYSA-N	122.073652	2-chloroethyl(trimethyl)azanium	6	3
13904	HCRWJJJUKUVORR	15	5978	13904	Desmetryn	C8H15N5S	CC(C)NC1=NC(=NC(=N1)NC)SC	InChI=1S/C8H15N5S/c1-5(2)10-7-11-6(9-3)12-8(13-7)14-4/h5H,1-4H3,(H2,9,10,11,12,13)	HCRWJJJUKUVORR-UHFFFAOYSA-N	213.104817	4-N-methyl-6-methylsulfanyl-2-N-propan-2-yl-1,3,5-triazine-2,4-diamine	5	3
13940	AAPVQEMYVNZIOO	63	64	13940 13766811	ENDOSULFAN SULFATE	C9H6Cl6O4S	C1C2C(COS(=O)(=O)O1)C3(C(=C(C2(C3(Cl)Cl)Cl)Cl)Cl)Cl	InChI=1S/C9H6Cl6O4S/c10-5-6(11)8(13)4-2-19-20(16,17)18-1-3(4)7(5,12)9(8,14)15/h3-4H,1-2H2	AAPVQEMYVNZIOO-UHFFFAOYSA-N	419.811796	1,9,10,11,12,12-hexachloro-4,6-dioxa-5lambda6-thiatricyclo[7.2.1.02,8]dodec-10-ene 5,5-dioxide	5	3
14251	GLFDLEXFOHUASB	2319	13970	14250 14251 20708 103085 546977 3038552 16218630 21932302 87114380	Cetrimide	C17H38N	CCCCCCCCCCCCCC[N+](C)(C)C	InChI=1S/C17H38N/c1-5-6-7-8-9-10-11-12-13-14-15-16-17-18(2,3)4/h5-17H2,1-4H3/q+1	GLFDLEXFOHUASB-UHFFFAOYSA-N	256.300425	trimethyl(tetradecyl)azanium	5	3
14337	DFCAFRGABIXSDS	12	10410	14337	CYCLOATE	C11H21NOS	CCN(C1CCCCC1)C(=O)SCC	InChI=1S/C11H21NOS/c1-3-12(11(13)14-4-2)10-8-6-5-7-9-10/h10H,3-9H2,1-2H3	DFCAFRGABIXSDS-UHFFFAOYSA-N	215.134385	S-ethyl N-cyclohexyl-N-ethylcarbamothioate	5	3
14829	QPLDLSVMHZLSFG	941	54	14829	Copper(II) oxide	CuO	O=[Cu]	InChI=1S/Cu.O	QPLDLSVMHZLSFG-UHFFFAOYSA-N	78.924512	oxocopper	7	3
14993	ZJMLMBICUVVJDX	14	1229	14993	Trifenmorph	C23H23NO	C1COCCN1C(C2=CC=CC=C2)(C3=CC=CC=C3)C4=CC=CC=C4	InChI=1S/C23H23NO/c1-4-10-20(11-5-1)23(21-12-6-2-7-13-21,22-14-8-3-9-15-22)24-16-18-25-19-17-24/h1-15H,16-19H2	ZJMLMBICUVVJDX-UHFFFAOYSA-N	329.177964	4-tritylmorpholine	5	3
14994	IIPZYDQGBIWLBU	9	6424	14994 16212365	DINOTERB	C10H12N2O5	CC(C)(C)C1=C(C(=CC(=C1)[N+](=O)[O-])[N+](=O)[O-])O	InChI=1S/C10H12N2O5/c1-10(2,3)7-4-6(11(14)15)5-8(9(7)13)12(16)17/h4-5,13H,1-3H3	IIPZYDQGBIWLBU-UHFFFAOYSA-N	240.074621	2-tert-butyl-4,6-dinitrophenol	5	3
15115	FVCPXLWAKNJIKK	0	129	15115	Dimexano	C4H6O2S4	COC(=S)SSC(=S)OC	InChI=1S/C4H6O2S4/c1-5-3(7)9-10-4(8)6-2/h1-2H3	FVCPXLWAKNJIKK-UHFFFAOYSA-N	213.925064	O-methyl (methoxycarbothioyldisulfanyl)methanethioate	4	3
15331	NOQGZXFMHARMLW	56	9358	15331	Daminozide	C6H12N2O3	CN(C)NC(=O)CCC(=O)O	InChI=1S/C6H12N2O3/c1-8(2)7-5(9)3-4-6(10)11/h3-4H2,1-2H3,(H,7,9)(H,10,11)	NOQGZXFMHARMLW-UHFFFAOYSA-N	160.084792	4-(2,2-dimethylhydrazinyl)-4-oxobutanoic acid	7	3
15415	WSORODGWGUUOBO	143	247	15415	MALAOXON	C10H19O7PS	CCOC(=O)CC(C(=O)OCC)SP(=O)(OC)OC	InChI=1S/C10H19O7PS/c1-5-16-9(11)7-8(10(12)17-6-2)19-18(13,14-3)15-4/h8H,5-7H2,1-4H3	WSORODGWGUUOBO-UHFFFAOYSA-N	314.058911	diethyl 2-dimethoxyphosphorylsulfanylbutanedioate	5	3
15426	OXLXSOPFNVKUMU	724	37369	15426 517065 21867904 23668113	Empimin OT	C20H38O7S	CCCCCCCCOC(=O)CC(C(=O)OCCCCCCCC)S(=O)(=O)O	InChI=1S/C20H38O7S/c1-3-5-7-9-11-13-15-26-19(21)17-18(28(23,24)25)20(22)27-16-14-12-10-8-6-4-2/h18H,3-17H2,1-2H3,(H,23,24,25)	OXLXSOPFNVKUMU-UHFFFAOYSA-N	422.233825	1,4-dioctoxy-1,4-dioxobutane-2-sulfonic acid	6	3
15488	ZFQMTVNLDNXRNQ	123	5685	15487 15488 19518	Denatonium	C21H29N2O	CC[N+](CC)(CC1=CC=CC=C1)CC(=O)NC2=C(C=CC=C2C)C	InChI=1S/C21H28N2O/c1-5-23(6-2,15-19-13-8-7-9-14-19)16-20(24)22-21-17(3)11-10-12-18(21)4/h7-14H,5-6,15-16H2,1-4H3/p+1	ZFQMTVNLDNXRNQ-UHFFFAOYSA-O	325.227989	benzyl-[2-(2,6-dimethylanilino)-2-oxoethyl]-diethylazanium	6	3
15530	NRXQIUSYPAHGNM	55	16192	15530 23666695 23691010	Ioxynil	C7H3I2NO	C1=C(C=C(C(=C1I)O)I)C#N	InChI=1S/C7H3I2NO/c8-5-1-4(3-10)2-6(9)7(5)11/h1-2,11H	NRXQIUSYPAHGNM-UHFFFAOYSA-N	370.83041	4-hydroxy-3,5-diiodobenzonitrile	5	3
15583	DAASOABUJRMZAD	7	2476	15583 91617740	Bromocyclen	C8H5BrCl6	C1C(C2(C(=C(C1(C2(Cl)Cl)Cl)Cl)Cl)Cl)CBr	InChI=1S/C8H5BrCl6/c9-2-3-1-6(12)4(10)5(11)7(3,13)8(6,14)15/h3H,1-2H2	DAASOABUJRMZAD-UHFFFAOYSA-N	389.77058	5-(bromomethyl)-1,2,3,4,7,7-hexachlorobicyclo[2.2.1]hept-2-ene	3	3
15939	INFDPOAKFNIJBF	5877	21218	15938 15939 16121 62422 5351279 16218602 71751465 138394092	PARAQUAT	C12H14N2	C[N+]1=CC=C(C=C1)C2=CC=[N+](C=C2)C	InChI=1S/C12H14N2/c1-13-7-3-11(4-8-13)12-5-9-14(2)10-6-12/h3-10H,1-2H3/q+2	INFDPOAKFNIJBF-UHFFFAOYSA-N	186.115698	1-methyl-4-(1-methylpyridin-1-ium-4-yl)pyridin-1-ium	7	3
15951	HFBWPRKWDIRYNX	11	6636	15951	TRIETAZINE	C9H16ClN5	CCNC1=NC(=NC(=N1)Cl)N(CC)CC	InChI=1S/C9H16ClN5/c1-4-11-8-12-7(10)13-9(14-8)15(5-2)6-3/h4-6H2,1-3H3,(H,11,12,13,14)	HFBWPRKWDIRYNX-UHFFFAOYSA-N	229.109423	6-chloro-2-N,2-N,4-N-triethyl-1,3,5-triazine-2,4-diamine	4	3
15965	NQQVFXUMIDALNH	155	26640	15965 23664718	PICLORAM	C6H3Cl3N2O2	C1(=C(C(=NC(=C1Cl)Cl)C(=O)O)Cl)N	InChI=1S/C6H3Cl3N2O2/c7-1-3(10)2(8)5(9)11-4(1)6(12)13/h(H2,10,11)(H,12,13)	NQQVFXUMIDALNH-UHFFFAOYSA-N	239.92601	4-amino-3,5,6-trichloropyridine-2-carboxylic acid	5	3
16004	DCUJJWWUNKIJPH	34	7272	16004	NITRAPYRIN	C6H3Cl4N	C1=CC(=NC(=C1)Cl)C(Cl)(Cl)Cl	InChI=1S/C6H3Cl4N/c7-5-3-1-2-4(11-5)6(8,9)10/h1-3H	DCUJJWWUNKIJPH-UHFFFAOYSA-N	228.90196	2-chloro-6-(trichloromethyl)pyridine	5	3
16007	DTCJYIIKPVRVDD	2	4388	16007	Benzthiazuron	C9H9N3OS	CNC(=O)NC1=NC2=CC=CC=C2S1	InChI=1S/C9H9N3OS/c1-10-8(13)12-9-11-6-4-2-3-5-7(6)14-9/h2-5H,1H3,(H2,10,11,12,13)	DTCJYIIKPVRVDD-UHFFFAOYSA-N	207.046633	1-(1,3-benzothiazol-2-yl)-3-methylurea	4	3
16073	ULBXWWGWDPVHAO	1	4414	16073	CHLORBUFAM	C11H10ClNO2	CC(C#C)OC(=O)NC1=CC(=CC=C1)Cl	InChI=1S/C11H10ClNO2/c1-3-8(2)15-11(14)13-10-6-4-5-9(12)7-10/h1,4-8H,2H3,(H,13,14)	ULBXWWGWDPVHAO-UHFFFAOYSA-N	223.040006	but-3-yn-2-yl N-(3-chlorophenyl)carbamate	6	3
16115	IVUXTESCPZUGJC	5	5805	16115	CHLOROXURON	C15H15ClN2O2	CN(C)C(=O)NC1=CC=C(C=C1)OC2=CC=C(C=C2)Cl	InChI=1S/C15H15ClN2O2/c1-18(2)15(19)17-12-5-9-14(10-6-12)20-13-7-3-11(16)4-8-13/h3-10H,1-2H3,(H,17,19)	IVUXTESCPZUGJC-UHFFFAOYSA-N	290.082205	3-[4-(4-chlorophenoxy)phenyl]-1,1-dimethylurea	5	3
16116	JXVIIQLNUPXOII	11	8142	16116 41097532	SIDURON	C14H20N2O	CC1CCCCC1NC(=O)NC2=CC=CC=C2	InChI=1S/C14H20N2O/c1-11-7-5-6-10-13(11)16-14(17)15-12-8-3-2-4-9-12/h2-4,8-9,11,13H,5-7,10H2,1H3,(H2,15,16,17)	JXVIIQLNUPXOII-UHFFFAOYSA-N	232.157563	1-(2-methylcyclohexyl)-3-phenylurea	5	3
16422	NYQDCVLCJXRDSK	37	7429	16422	Bromofos	C8H8BrCl2O3PS	COP(=S)(OC)OC1=CC(=C(C=C1Cl)Br)Cl	InChI=1S/C8H8BrCl2O3PS/c1-12-15(16,13-2)14-8-4-6(10)5(9)3-7(8)11/h3-4H,1-2H3	NYQDCVLCJXRDSK-UHFFFAOYSA-N	363.84922	(4-bromo-2,5-dichlorophenoxy)-dimethoxy-sulfanylidene-lambda5-phosphane	6	3
16554	DQZCVNGCTZLGAQ	1	4367	16554	CYCLURON	C11H22N2O	CN(C)C(=O)NC1CCCCCCC1	InChI=1S/C11H22N2O/c1-13(2)11(14)12-10-8-6-4-3-5-7-9-10/h10H,3-9H2,1-2H3,(H,12,14)	DQZCVNGCTZLGAQ-UHFFFAOYSA-N	198.173213	3-cyclooctyl-1,1-dimethylurea	5	3
16556	YGLMVCVJLXREAK	0	2606	16556 6432198 12313523	Noruron	C13H22N2O	CN(C)C(=O)NC1CC2CC1C3C2CCC3	InChI=1S/C13H22N2O/c1-15(2)13(16)14-12-7-8-6-11(12)10-5-3-4-9(8)10/h8-12H,3-7H2,1-2H3,(H,14,16)	YGLMVCVJLXREAK-UHFFFAOYSA-N	222.173213	1,1-dimethyl-3-(8-tricyclo[5.2.1.02,6]decanyl)urea	4	3
16653	DEDOPGXGGQYYMW	153	13738	16653	MOLINATE	C9H17NOS	CCSC(=O)N1CCCCCC1	InChI=1S/C9H17NOS/c1-2-12-9(11)10-7-5-3-4-6-8-10/h2-8H2,1H3	DEDOPGXGGQYYMW-UHFFFAOYSA-N	187.103085	S-ethyl azepane-1-carbothioate	5	3
16685	QUWSDLYBOVGOCW	1	4058	16685	TETRASUL	C12H6Cl4S	C1=CC(=CC=C1SC2=CC(=C(C=C2Cl)Cl)Cl)Cl	InChI=1S/C12H6Cl4S/c13-7-1-3-8(4-2-7)17-12-6-10(15)9(14)5-11(12)16/h1-6H	QUWSDLYBOVGOCW-UHFFFAOYSA-N	321.894432	1,2,4-trichloro-5-(4-chlorophenyl)sulfanylbenzene	5	3
16686	LWLJUMBEZJHXHV	5	4286	16686	Dienochlor	C10Cl10	C1(=C(C(C(=C1Cl)Cl)(C2(C(=C(C(=C2Cl)Cl)Cl)Cl)Cl)Cl)Cl)Cl	InChI=1S/C10Cl10/c11-1-2(12)6(16)9(19,5(1)15)10(20)7(17)3(13)4(14)8(10)18	LWLJUMBEZJHXHV-UHFFFAOYSA-N	469.688527	1,2,3,4,5-pentachloro-5-(1,2,3,4,5-pentachlorocyclopenta-2,4-dien-1-yl)cyclopenta-1,3-diene	5	3
16724	ULDHMXUKGWMISQ	519	23373	7439 16724 439570	2244-16-8	C10H14O	CC1=CC[C@@H](CC1=O)C(=C)C	InChI=1S/C10H14O/c1-7(2)9-5-4-8(3)10(11)6-9/h4,9H,1,5-6H2,2-3H3/t9-/m0/s1	ULDHMXUKGWMISQ-VIFPVBQESA-N	150.104465	(5S)-2-methyl-5-prop-1-en-2-ylcyclohex-2-en-1-one	8	3
16774	QTXHFDHVLBDJIO	1	7445	16774	Prothoate	C9H20NO3PS2	CCOP(=S)(OCC)SCC(=O)NC(C)C	InChI=1S/C9H20NO3PS2/c1-5-12-14(15,13-6-2)16-7-9(11)10-8(3)4/h8H,5-7H2,1-4H3,(H,10,11)	QTXHFDHVLBDJIO-UHFFFAOYSA-N	285.062223	2-diethoxyphosphinothioylsulfanyl-N-propan-2-ylacetamide	5	3
16826	WGVWLKXZBUVUAM	1	6874	16826	Pentanochlor	C13H18ClNO	CCCC(C)C(=O)NC1=CC(=C(C=C1)C)Cl	InChI=1S/C13H18ClNO/c1-4-5-10(3)13(16)15-11-7-6-9(2)12(14)8-11/h6-8,10H,4-5H2,1-3H3,(H,15,16)	WGVWLKXZBUVUAM-UHFFFAOYSA-N	239.107692	N-(3-chloro-4-methylphenyl)-2-methylpentanamide	3	3
16958	JGFDZZLUDWMUQH	140	13551	16957 16958 23558 11513226 11625237 22256012	Didecyldimethylammonium	C22H48N	CCCCCCCCCC[N+](C)(C)CCCCCCCCCC	InChI=1S/C22H48N/c1-5-7-9-11-13-15-17-19-21-23(3,4)22-20-18-16-14-12-10-8-6-2/h5-22H2,1-4H3/q+1	JGFDZZLUDWMUQH-UHFFFAOYSA-N	326.378676	didecyl(dimethyl)azanium	8	3
17038	JHRWWRDRBPCWTF	54	18304	17038 16760159	Captafol	C10H9Cl4NO2S	C1C=CCC2C1C(=O)N(C2=O)SC(C(Cl)Cl)(Cl)Cl	InChI=1S/C10H9Cl4NO2S/c11-9(12)10(13,14)18-15-7(16)5-3-1-2-4-6(5)8(15)17/h1-2,5-6,9H,3-4H2	JHRWWRDRBPCWTF-UHFFFAOYSA-N	346.91081	2-(1,1,2,2-tetrachloroethylsulfanyl)-3a,4,7,7a-tetrahydroisoindole-1,3-dione	5	3
17109	FBQQHUGEACOBDN	22	18021	17109	Chinomethionate	C10H6N2OS2	CC1=CC2=C(C=C1)N=C3C(=N2)SC(=O)S3	InChI=1S/C10H6N2OS2/c1-5-2-3-6-7(4-5)12-9-8(11-6)14-10(13)15-9/h2-4H,1H3	FBQQHUGEACOBDN-UHFFFAOYSA-N	233.992155	6-methyl-[1,3]dithiolo[4,5-b]quinoxalin-2-one	6	3
17169	SVOAUHHKPGKPQK	2	3951	17169	Chlorflurecol	C14H9ClO3	C1=CC=C2C(=C1)C3=C(C2(C(=O)O)O)C=C(C=C3)Cl	InChI=1S/C14H9ClO3/c15-8-5-6-10-9-3-1-2-4-11(9)14(18,13(16)17)12(10)7-8/h1-7,18H,(H,16,17)	SVOAUHHKPGKPQK-UHFFFAOYSA-N	260.024022	2-chloro-9-hydroxyfluorene-9-carboxylic acid	3	3
17345	AIKKULXCBHRFOS	18	9959	17345	FORMOTHION	C6H12NO4PS2	CN(C=O)C(=O)CSP(=S)(OC)OC	InChI=1S/C6H12NO4PS2/c1-7(5-8)6(9)4-14-12(13,10-2)11-3/h5H,4H2,1-3H3	AIKKULXCBHRFOS-UHFFFAOYSA-N	256.994537	2-dimethoxyphosphinothioylsulfanyl-N-formyl-N-methylacetamide	5	3
17517	QBSJMKIUCUGGNG	37	12071	17517	Isoprocarb	C11H15NO2	CC(C)C1=CC=CC=C1OC(=O)NC	InChI=1S/C11H15NO2/c1-8(2)9-6-4-5-7-10(9)14-11(13)12-3/h4-8H,1-3H3,(H,12,13)	QBSJMKIUCUGGNG-UHFFFAOYSA-N	193.110279	(2-propan-2-ylphenyl) N-methylcarbamate	5	3
17607	OBTWBSRJZRCYQV	81	134	17607	SULFURYL FLUORIDE	F2O2S	O=S(=O)(F)F	InChI=1S/F2O2S/c1-5(2,3)4	OBTWBSRJZRCYQV-UHFFFAOYSA-N	101.958707	sulfuryl difluoride	6	3
17748	OBLNWSCLAYSJJR	9	7502	17748	2797-51-5	C10H6ClNO2	C1=CC=C2C(=C1)C(=O)C(=C(C2=O)Cl)N	InChI=1S/C10H6ClNO2/c11-7-8(12)10(14)6-4-2-1-3-5(6)9(7)13/h1-4H,12H2	OBLNWSCLAYSJJR-UHFFFAOYSA-N	207.008706	2-amino-3-chloronaphthalene-1,4-dione	4	3
17947	SPJQBGGHUDNAIC	2	108	17947	METHYL 2,5-DICHLOROBENZOATE	C8H6Cl2O2	COC(=O)C1=C(C=CC(=C1)Cl)Cl	InChI=1S/C8H6Cl2O2/c1-12-8(11)6-4-5(9)2-3-7(6)10/h2-4H,1H3	SPJQBGGHUDNAIC-UHFFFAOYSA-N	203.974485	methyl 2,5-dichlorobenzoate	4	3
18290	WLFDQEVORAMCIM	29	7142	18290	METOBROMURON	C9H11BrN2O2	CN(C(=O)NC1=CC=C(C=C1)Br)OC	InChI=1S/C9H11BrN2O2/c1-12(14-2)9(13)11-8-5-3-7(10)4-6-8/h3-6H,1-2H3,(H,11,13)	WLFDQEVORAMCIM-UHFFFAOYSA-N	258.00039	3-(4-bromophenyl)-1-methoxy-1-methylurea	5	3
18743	NNCAWEWCFVZOGF	43	8452	18742 18743 62781 102602028	Mepiquat	C7H16N	C[N+]1(CCCCC1)C	InChI=1S/C7H16N/c1-8(2)6-4-3-5-7-8/h3-7H2,1-2H3/q+1	NNCAWEWCFVZOGF-UHFFFAOYSA-N	114.128275	1,1-dimethylpiperidin-1-ium	5	3
18771	PYZSVQVRHDXQSL	20	14985	18771	DITHIANON	C14H4N2O2S2	C1=CC=C2C(=C1)C(=O)C3=C(C2=O)SC(=C(S3)C#N)C#N	InChI=1S/C14H4N2O2S2/c15-5-9-10(6-16)20-14-12(18)8-4-2-1-3-7(8)11(17)13(14)19-9/h1-4H	PYZSVQVRHDXQSL-UHFFFAOYSA-N	295.97142	5,10-dioxobenzo[g][1,4]benzodithiine-2,3-dicarbonitrile	5	3
18996	BZGLBXYQOMFXAU	0	9361	18996	Piperalin	C16H21Cl2NO2	CC1CCCCN1CCCOC(=O)C2=CC(=C(C=C2)Cl)Cl	InChI=1S/C16H21Cl2NO2/c1-12-5-2-3-8-19(12)9-4-10-21-16(20)13-6-7-14(17)15(18)11-13/h6-7,11-12H,2-5,8-10H2,1H3	BZGLBXYQOMFXAU-UHFFFAOYSA-N	329.094934	3-(2-methylpiperidin-1-yl)propyl 3,4-dichlorobenzoate	5	3
19167	GAMFEMAXLMWCRG	0	0	19167	Asomate	C9H18AsN3S6	CN(C)C(=S)S[As](SC(=S)N(C)C)SC(=S)N(C)C	InChI=1S/C9H18AsN3S6/c1-11(2)7(14)17-10(18-8(15)12(3)4)19-9(16)13(5)6/h1-6H3	GAMFEMAXLMWCRG-UHFFFAOYSA-N	434.904094	bis(dimethylcarbamothioylsulfanyl)arsanyl N,N-dimethylcarbamodithioate	4	3
19395	XIUROWKZWPIAIB	15	14366	19395	Sulfotep	C8H20O5P2S2	CCOP(=S)(OCC)OP(=S)(OCC)OCC	InChI=1S/C8H20O5P2S2/c1-5-9-14(16,10-6-2)13-15(17,11-7-3)12-8-4/h5-8H2,1-4H3	XIUROWKZWPIAIB-UHFFFAOYSA-N	322.02274	diethoxyphosphinothioyloxy-diethoxy-sulfanylidene-lambda5-phosphane	5	3
19402	UDHXJZHVNHGCEC	66	4935	19402	CHLOROPHACINONE	C23H15ClO3	C1=CC=C(C=C1)C(C2=CC=C(C=C2)Cl)C(=O)C3C(=O)C4=CC=CC=C4C3=O	InChI=1S/C23H15ClO3/c24-16-12-10-15(11-13-16)19(14-6-2-1-3-7-14)23(27)20-21(25)17-8-4-5-9-18(17)22(20)26/h1-13,19-20H	UDHXJZHVNHGCEC-UHFFFAOYSA-N	374.070972	2-[2-(4-chlorophenyl)-2-phenylacetyl]indene-1,3-dione	6	3
19588	DIRFUJHNVNOBMY	59	13652	19588	Fenobucarb	C12H17NO2	CCC(C)C1=CC=CC=C1OC(=O)NC	InChI=1S/C12H17NO2/c1-4-9(2)10-7-5-6-8-11(10)15-12(14)13-3/h5-9H,4H2,1-3H3,(H,13,14)	DIRFUJHNVNOBMY-UHFFFAOYSA-N	207.125929	(2-butan-2-ylphenyl) N-methylcarbamate	5	3
19649	UCSJYZPVAKXKNQ	22283	217157	5999 19648 19649 197844 197845 202146 203927 520882 5702119 5702120 6419957 12359062 16051958 18529465 25245365 44134949 44462684 44593372 44629934 45073407 49800019 53384391 71768353 91664033 138403269 139246583	streptomycin	C21H39N7O12	C[C@H]1[C@@]([C@H]([C@@H](O1)O[C@@H]2[C@H]([C@@H]([C@H]([C@@H]([C@H]2O)O)N=C(N)N)O)N=C(N)N)O[C@H]3[C@H]([C@@H]([C@H]([C@@H](O3)CO)O)O)NC)(C=O)O	InChI=1S/C21H39N7O12/c1-5-21(36,4-30)16(40-17-9(26-2)13(34)10(31)6(3-29)38-17)18(37-5)39-15-8(28-20(24)25)11(32)7(27-19(22)23)12(33)14(15)35/h4-18,26,29,31-36H,3H2,1-2H3,(H4,22,23,27)(H4,24,25,28)/t5-,6-,7+,8-,9-,10-,11+,12-,13-,14+,15+,16-,17-,18-,21+/m0/s1	UCSJYZPVAKXKNQ-HZYVHMACSA-N	581.26567	2-[(1R,2R,3S,4R,5R,6S)-3-(diaminomethylideneamino)-4-[(2R,3R,4R,5S)-3-[(2S,3S,4S,5R,6S)-4,5-dihydroxy-6-(hydroxymethyl)-3-(methylamino)oxan-2-yl]oxy-4-formyl-4-hydroxy-5-methyloxolan-2-yl]oxy-2,5,6-trihydroxycyclohexyl]guanidine	8	3
19756	UYJUZNLFJAWNEZ	17	14436	19756	FUBERIDAZOLE	C11H8N2O	C1=CC=C2C(=C1)NC(=N2)C3=CC=CO3	InChI=1S/C11H8N2O/c1-2-5-9-8(4-1)12-11(13-9)10-6-3-7-14-10/h1-7H,(H,12,13)	UYJUZNLFJAWNEZ-UHFFFAOYSA-N	184.063663	2-(furan-2-yl)-1H-benzimidazole	4	3
20226	POSKOXIJDWDKPH	7	2642	20226	KELEVAN	C17H12Cl10O4	CCOC(=O)CCC(=O)CC1(C2(C3(C4(C1(C5(C2(C3(C(C45Cl)(Cl)Cl)Cl)Cl)Cl)Cl)Cl)Cl)Cl)O	InChI=1S/C17H12Cl10O4/c1-2-31-7(29)4-3-6(28)5-8(30)9(18)11(20)13(22)10(8,19)14(23)12(9,21)15(11,24)17(26,27)16(13,14)25/h30H,2-5H2,1H3	POSKOXIJDWDKPH-UHFFFAOYSA-N	629.762086	ethyl 5-(1,2,3,4,6,7,8,9,10,10-decachloro-5-hydroxy-5-pentacyclo[5.3.0.02,6.03,9.04,8]decanyl)-4-oxopentanoate	4	3
20848	UMKANAFDOQQUKE	8	5314	20848	NITRALIN	C13H19N3O6S	CCCN(CCC)C1=C(C=C(C=C1[N+](=O)[O-])S(=O)(=O)C)[N+](=O)[O-]	InChI=1S/C13H19N3O6S/c1-4-6-14(7-5-2)13-11(15(17)18)8-10(23(3,21)22)9-12(13)16(19)20/h8-9H,4-7H2,1-3H3	UMKANAFDOQQUKE-UHFFFAOYSA-N	345.099457	4-methylsulfonyl-2,6-dinitro-N,N-dipropylaniline	5	3
20965	KWGUFOITWDSNQY	11	4472	20965	BROMOPHOS-ETHYL	C10H12BrCl2O3PS	CCOP(=S)(OCC)OC1=CC(=C(C=C1Cl)Br)Cl	InChI=1S/C10H12BrCl2O3PS/c1-3-14-17(18,15-4-2)16-10-6-8(12)7(11)5-9(10)13/h5-6H,3-4H2,1-2H3	KWGUFOITWDSNQY-UHFFFAOYSA-N	391.88052	(4-bromo-2,5-dichlorophenoxy)-diethoxy-sulfanylidene-lambda5-phosphane	5	3
21207	MTBZIGHNGSTDJV	1	5443	21207	Ditalimfos	C12H14NO4PS	CCOP(=S)(N1C(=O)C2=CC=CC=C2C1=O)OCC	InChI=1S/C12H14NO4PS/c1-3-16-18(19,17-4-2)13-11(14)9-7-5-6-8-10(9)12(13)15/h5-8H,3-4H2,1-2H3	MTBZIGHNGSTDJV-UHFFFAOYSA-N	299.038116	2-diethoxyphosphinothioylisoindole-1,3-dione	4	3
21330	AMEKQAFGQBKLKX	9	14265	21330	OXYCARBOXIN	C12H13NO4S	CC1=C(S(=O)(=O)CCO1)C(=O)NC2=CC=CC=C2	InChI=1S/C12H13NO4S/c1-9-11(18(15,16)8-7-17-9)12(14)13-10-5-3-2-4-6-10/h2-6H,7-8H2,1H3,(H,13,14)	AMEKQAFGQBKLKX-UHFFFAOYSA-N	267.056529	6-methyl-4,4-dioxo-N-phenyl-2,3-dihydro-1,4-oxathiine-5-carboxamide	5	3
21929	ZRGHYHHYHYAJBT	3	6690	21929	DRAZOXOLON	C10H8ClN3O2	CC1=C(C(=O)ON1)N=NC2=CC=CC=C2Cl	InChI=1S/C10H8ClN3O2/c1-6-9(10(15)16-14-6)13-12-8-5-3-2-4-7(8)11/h2-5,14H,1H3	ZRGHYHHYHYAJBT-UHFFFAOYSA-N	237.030504	4-[(2-chlorophenyl)diazenyl]-3-methyl-2H-1,2-oxazol-5-one	4	3
21954	BGRDGMRNKXEXQD	185	727	21954 62830 12292668 23692774 23695319	Pyridazine-3,6-diol	C4H4N2O2	C1=CC(=O)NNC1=O	InChI=1S/C4H4N2O2/c7-3-1-2-4(8)6-5-3/h1-2H,(H,5,7)(H,6,8)	BGRDGMRNKXEXQD-UHFFFAOYSA-N	112.027277	1,2-dihydropyridazine-3,6-dione	5	3
22094	AXGUBXVWZBFQGA	3	1759	22094	CHLOROPROPYLATE	C17H16Cl2O3	CC(C)OC(=O)C(C1=CC=C(C=C1)Cl)(C2=CC=C(C=C2)Cl)O	InChI=1S/C17H16Cl2O3/c1-11(2)22-16(20)17(21,12-3-7-14(18)8-4-12)13-5-9-15(19)10-6-13/h3-11,21H,1-2H3	AXGUBXVWZBFQGA-UHFFFAOYSA-N	338.04765	propan-2-yl 2,2-bis(4-chlorophenyl)-2-hydroxyacetate	5	3
22311	XMGQYMWWDOXHJM	2239	38000	22311 173102 439250 440917	LIMONENE	C10H16	CC1=CCC(CC1)C(=C)C	InChI=1S/C10H16/c1-8(2)10-6-4-9(3)5-7-10/h4,10H,1,5-7H2,2-3H3	XMGQYMWWDOXHJM-UHFFFAOYSA-N	136.125201	1-methyl-4-prop-1-en-2-ylcyclohexene	8	3
22772	JWZXKXIUSSIAMR	11	1912	22772	Methylene dithiocyanate	C3H2N2S2	C(SC#N)SC#N	InChI=1S/C3H2N2S2/c4-1-6-3-7-2-5/h3H2	JWZXKXIUSSIAMR-UHFFFAOYSA-N	129.96594	thiocyanatomethyl thiocyanate	6	3
23256	ZCHRCALASPNJEQ	11	29	23256	5-CHLORO-3-METHYL-4-NITRO-1H-PYRAZOLE	C4H4ClN3O2	CC1=C(C(=NN1)Cl)[N+](=O)[O-]	InChI=1S/C4H4ClN3O2/c1-2-3(8(9)10)4(5)7-6-2/h1H3,(H,6,7)	ZCHRCALASPNJEQ-UHFFFAOYSA-N	160.999204	3-chloro-5-methyl-4-nitro-1H-pyrazole	5	3
23715	KXGYBSNVFXBPNO	0	3590	23715	Monalide	C13H18ClNO	CCCC(C)(C)C(=O)NC1=CC=C(C=C1)Cl	InChI=1S/C13H18ClNO/c1-4-9-13(2,3)12(16)15-11-7-5-10(14)6-8-11/h5-8H,4,9H2,1-3H3,(H,15,16)	KXGYBSNVFXBPNO-UHFFFAOYSA-N	239.107692	N-(4-chlorophenyl)-2,2-dimethylpentanamide	4	3
24261	VYPSYNLAJGMNEJ	33315	520	24261	Silica	O2Si	O=[Si]=O	InChI=1S/O2Si/c1-3-2	VYPSYNLAJGMNEJ-UHFFFAOYSA-N	59.966756	dioxosilane	7	3
24404	XYFCBTPGUUZFHI	1092	4019	24404 26751 139493	Phosphine	H3P	P	InChI=1S/H3P/h1H3	XYFCBTPGUUZFHI-UHFFFAOYSA-N	33.997237	phosphane	7	3
24726	UOORRWUZONOOLO	284	4158	24726 24883 5280970 102602172	1,3-DICHLOROPROPENE	C3H4Cl2	C(/C=C/Cl)Cl	InChI=1S/C3H4Cl2/c4-2-1-3-5/h1-2H,3H2/b2-1+	UOORRWUZONOOLO-OWOJBTEDSA-N	109.969005	(E)-1,3-dichloroprop-1-ene	5	3
24744	IDOWTHOLJBTAFI	41	13831	24744	Phenmedipham	C16H16N2O4	CC1=CC(=CC=C1)NC(=O)OC2=CC=CC(=C2)NC(=O)OC	InChI=1S/C16H16N2O4/c1-11-5-3-6-12(9-11)18-16(20)22-14-8-4-7-13(10-14)17-15(19)21-2/h3-10H,1-2H3,(H,17,19)(H,18,20)	IDOWTHOLJBTAFI-UHFFFAOYSA-N	300.111007	[3-(methoxycarbonylamino)phenyl] N-(3-methylphenyl)carbamate	5	3
24781	KGVPNLBXJKTABS	10	691	24781	Hymexazol	C4H5NO2	CC1=CC(=O)NO1	InChI=1S/C4H5NO2/c1-3-2-4(6)5-7-3/h2H,1H3,(H,5,6)	KGVPNLBXJKTABS-UHFFFAOYSA-N	99.032028	5-methyl-1,2-oxazol-3-one	4	3
24870	OSVXSBDYLRYLIG	814	0	24870	CHLORINE DIOXIDE	ClO2	O=Cl=O	InChI=1S/ClO2/c2-1-3	OSVXSBDYLRYLIG-UHFFFAOYSA-N	66.958682		7	3
24874	BHRZNVHARXXAHW	29	14886	24873 24874 2724537 6713753	SEC-BUTYLAMINE	C4H11N	CCC(C)N	InChI=1S/C4H11N/c1-3-4(2)5/h4H,3,5H2,1-2H3	BHRZNVHARXXAHW-UHFFFAOYSA-N	73.089149	butan-2-amine	6	3
25572	HUTDUHSNJYTCAR	29	5435	25572 688386	ANCYMIDOL	C15H16N2O2	COC1=CC=C(C=C1)C(C2CC2)(C3=CN=CN=C3)O	InChI=1S/C15H16N2O2/c1-19-14-6-4-12(5-7-14)15(18,11-2-3-11)13-8-16-10-17-9-13/h4-11,18H,2-3H2,1H3	HUTDUHSNJYTCAR-UHFFFAOYSA-N	256.121178	cyclopropyl-(4-methoxyphenyl)-pyrimidin-5-ylmethanol	4	3
25912	NLYNUTMZTCLNOO	19	6772	25912	CHLORBROMURON	C9H10BrClN2O2	CN(C(=O)NC1=CC(=C(C=C1)Br)Cl)OC	InChI=1S/C9H10BrClN2O2/c1-13(15-2)9(14)12-6-3-4-7(10)8(11)5-6/h3-5H,1-2H3,(H,12,14)	NLYNUTMZTCLNOO-UHFFFAOYSA-N	291.96142	3-(4-bromo-3-chlorophenyl)-1-methoxy-1-methylurea	5	3
26229	SODPIMGUZLOIPE	91	8018	26229 23675789	4-CHLOROPHENOXYACETIC ACID	C8H7ClO3	C1=CC(=CC=C1OCC(=O)O)Cl	InChI=1S/C8H7ClO3/c9-6-1-3-7(4-2-6)12-5-8(10)11/h1-4H,5H2,(H,10,11)	SODPIMGUZLOIPE-UHFFFAOYSA-N	186.008372	2-(4-chlorophenoxy)acetic acid	5	3
26576	AMVYOVYGIJXTQB	2	4732	26576	DIFENOXURON	C16H18N2O3	CN(C)C(=O)NC1=CC=C(C=C1)OC2=CC=C(C=C2)OC	InChI=1S/C16H18N2O3/c1-18(2)16(19)17-12-4-6-14(7-5-12)21-15-10-8-13(20-3)9-11-15/h4-11H,1-3H3,(H,17,19)	AMVYOVYGIJXTQB-UHFFFAOYSA-N	286.131742	3-[4-(4-methoxyphenoxy)phenyl]-1,1-dimethylurea	4	3
26597	ISVQSVPUDBVFFU	2	2600	26597	Fenazaflor	C15H7Cl2F3N2O2	C1=CC=C(C=C1)OC(=O)N2C3=CC(=C(C=C3N=C2C(F)(F)F)Cl)Cl	InChI=1S/C15H7Cl2F3N2O2/c16-9-6-11-12(7-10(9)17)22(13(21-11)15(18,19)20)14(23)24-8-4-2-1-3-5-8/h1-7H	ISVQSVPUDBVFFU-UHFFFAOYSA-N	373.983667	phenyl 5,6-dichloro-2-(trifluoromethyl)benzimidazole-1-carboxylate	5	3
26694	QCTALYCTVMUWPT	0	2638	26694	Chlorfenprop	C9H8Cl2O2	C1=CC(=CC=C1CC(C(=O)O)Cl)Cl	InChI=1S/C9H8Cl2O2/c10-7-3-1-6(2-4-7)5-8(11)9(12)13/h1-4,8H,5H2,(H,12,13)	QCTALYCTVMUWPT-UHFFFAOYSA-N	217.990135	2-chloro-3-(4-chlorophenyl)propanoic acid	2	3
27159	IRUJZVNXZWPBMU	58	16401	27159 30913	Cartap	C7H15N3O2S2	CN(C)C(CSC(=O)N)CSC(=O)N	InChI=1S/C7H15N3O2S2/c1-10(2)5(3-13-6(8)11)4-14-7(9)12/h5H,3-4H2,1-2H3,(H2,8,11)(H2,9,12)	IRUJZVNXZWPBMU-UHFFFAOYSA-N	237.060569	S-[3-carbamoylsulfanyl-2-(dimethylamino)propyl] carbamothioate	5	3
27195	LJOZMWRYMKECFF	5	9922	27195	Benodanil	C13H10INO	C1=CC=C(C=C1)NC(=O)C2=CC=CC=C2I	InChI=1S/C13H10INO/c14-12-9-5-4-8-11(12)13(16)15-10-6-2-1-3-7-10/h1-9H,(H,15,16)	LJOZMWRYMKECFF-UHFFFAOYSA-N	322.98071	2-iodo-N-phenylbenzamide	4	3
27295	HHMCAJWVGYGUEF	16	5070	27295	Fluorodifen	C13H7F3N2O5	C1=CC(=CC=C1[N+](=O)[O-])OC2=C(C=C(C=C2)C(F)(F)F)[N+](=O)[O-]	InChI=1S/C13H7F3N2O5/c14-13(15,16)8-1-6-12(11(7-8)18(21)22)23-10-4-2-9(3-5-10)17(19)20/h1-7H	HHMCAJWVGYGUEF-UHFFFAOYSA-N	328.030706	2-nitro-1-(4-nitrophenoxy)-4-(trifluoromethyl)benzene	4	3
27375	JXCGFZXSOMJFOA	102	12527	27375 71314820	Chlorotoluron	C10H13ClN2O	CC1=C(C=C(C=C1)NC(=O)N(C)C)Cl	InChI=1S/C10H13ClN2O/c1-7-4-5-8(6-9(7)11)12-10(14)13(2)3/h4-6H,1-3H3,(H,12,14)	JXCGFZXSOMJFOA-UHFFFAOYSA-N	212.071641	3-(3-chloro-4-methylphenyl)-1,1-dimethylurea	5	3
27982	UDPGUMQDCGORJQ	287	568	27982 114874 156822 3278895	ETHEPHON	C2H6ClO3P	C(CCl)P(=O)(O)O	InChI=1S/C2H6ClO3P/c3-1-2-7(4,5)6/h1-2H2,(H2,4,5,6)	UDPGUMQDCGORJQ-UHFFFAOYSA-N	143.974309	2-chloroethylphosphonic acid	7	3
28780	RIOXQFHNBCKOKP	551	24226	28780	BENOMYL	C14H18N4O3	CCCCNC(=O)N1C2=CC=CC=C2N=C1NC(=O)OC	InChI=1S/C14H18N4O3/c1-3-4-9-15-13(19)18-11-8-6-5-7-10(11)16-12(18)17-14(20)21-2/h5-8H,3-4,9H2,1-2H3,(H,15,19)(H,16,17,20)	RIOXQFHNBCKOKP-UHFFFAOYSA-N	290.13789	methyl N-[1-(butylcarbamoyl)benzimidazol-2-yl]carbamate	6	3
28935	LFVLUOAHQIVABZ	10	5298	28935	IODOFENPHOS	C8H8Cl2IO3PS	COP(=S)(OC)OC1=CC(=C(C=C1Cl)I)Cl	InChI=1S/C8H8Cl2IO3PS/c1-12-15(16,13-2)14-8-4-5(9)7(11)3-6(8)10/h3-4H,1-2H3	LFVLUOAHQIVABZ-UHFFFAOYSA-N	411.83535	(2,5-dichloro-4-iodophenoxy)-dimethoxy-sulfanylidene-lambda5-phosphane	5	3
29216	RRVIAQKBTUQODI	34	12834	29216	Methabenzthiazuron	C10H11N3OS	CNC(=O)N(C)C1=NC2=CC=CC=C2S1	InChI=1S/C10H11N3OS/c1-11-9(14)13(2)10-12-7-5-3-4-6-8(7)15-10/h3-6H,1-2H3,(H,11,14)	RRVIAQKBTUQODI-UHFFFAOYSA-N	221.062283	1-(1,3-benzothiazol-2-yl)-1,3-dimethylurea	4	3
29307	SDMSCIWHRZJSRN	10	14430	29307	ISOXATHION	C13H16NO4PS	CCOP(=S)(OCC)OC1=NOC(=C1)C2=CC=CC=C2	InChI=1S/C13H16NO4PS/c1-3-15-19(20,16-4-2)18-13-10-12(17-14-13)11-8-6-5-7-9-11/h5-10H,3-4H2,1-2H3	SDMSCIWHRZJSRN-UHFFFAOYSA-N	313.053766	diethoxy-[(5-phenyl-1,2-oxazol-3-yl)oxy]-sulfanylidene-lambda5-phosphane	5	3
29697	YRRBXJLFCBCKNW	0	4277	29696 29697 13503892	PROTHIOCARB	C8H18N2OS	CCSC(=O)NCCCN(C)C	InChI=1S/C8H18N2OS/c1-4-12-8(11)9-6-5-7-10(2)3/h4-7H2,1-3H3,(H,9,11)	YRRBXJLFCBCKNW-UHFFFAOYSA-N	190.113984	S-ethyl N-[3-(dimethylamino)propyl]carbamothioate	4	3
29863	DSRNRYQBBJQVCW	14	8905	29863	METOXURON	C10H13ClN2O2	CN(C)C(=O)NC1=CC(=C(C=C1)OC)Cl	InChI=1S/C10H13ClN2O2/c1-13(2)10(14)12-7-4-5-9(15-3)8(11)6-7/h4-6H,1-3H3,(H,12,14)	DSRNRYQBBJQVCW-UHFFFAOYSA-N	228.066555	3-(3-chloro-4-methoxyphenyl)-1,1-dimethylurea	4	3
30332	PPNXXZIBFHTHDM	280	0	30332	ALUMINUM PHOSPHIDE	AlP	[Al]#P	InChI=1S/Al.P	PPNXXZIBFHTHDM-UHFFFAOYSA-N	57.9553	alumanylidynephosphane	5	3
30684	RHJOIOVESMTJEK	1	3246	30684	FOSTHIETAN	C6H12NO3PS2	CCOP(=O)(N=C1SCS1)OCC	InChI=1S/C6H12NO3PS2/c1-3-9-11(8,10-4-2)7-6-12-5-13-6/h3-5H2,1-2H3	RHJOIOVESMTJEK-UHFFFAOYSA-N	240.999623	N-diethoxyphosphoryl-1,3-dithietan-2-imine	4	3
30773	MZZBPDKVEFVLFF	148	13666	30773	CYANAZINE	C9H13ClN6	CCNC1=NC(=NC(=N1)Cl)NC(C)(C)C#N	InChI=1S/C9H13ClN6/c1-4-12-7-13-6(10)14-8(15-7)16-9(2,3)5-11/h4H2,1-3H3,(H2,12,13,14,15,16)	MZZBPDKVEFVLFF-UHFFFAOYSA-N	240.089022	2-[[4-chloro-6-(ethylamino)-1,3,5-triazin-2-yl]amino]-2-methylpropanenitrile	5	3
30859	JAZJVWLGNLCNDD	4	22	30859	CHLORTHIOPHOS	C11H15Cl2O3PS2	CCOP(=S)(OCC)OC1=CC(=C(C=C1Cl)SC)Cl	InChI=1S/C11H15Cl2O3PS2/c1-4-14-17(18,15-5-2)16-10-6-9(13)11(19-3)7-8(10)12/h6-7H,4-5H2,1-3H3	JAZJVWLGNLCNDD-UHFFFAOYSA-N	359.957729	(2,5-dichloro-4-methylsulfanylphenoxy)-diethoxy-sulfanylidene-lambda5-phosphane	5	3
31265	SHZIWNPUGXLXDT	158	11654	31265	Ethyl caproate	C8H16O2	CCCCCC(=O)OCC	InChI=1S/C8H16O2/c1-3-5-6-7-8(9)10-4-2/h3-7H2,1-2H3	SHZIWNPUGXLXDT-UHFFFAOYSA-N	144.11503	ethyl hexanoate	6	3
31677	HKPHPIREJKHECO	133	12539	31677	BUTACHLOR	C17H26ClNO2	CCCCOCN(C1=C(C=CC=C1CC)CC)C(=O)CCl	InChI=1S/C17H26ClNO2/c1-4-7-11-21-13-19(16(20)12-18)17-14(5-2)9-8-10-15(17)6-3/h8-10H,4-7,11-13H2,1-3H3	HKPHPIREJKHECO-UHFFFAOYSA-N	311.165207	N-(butoxymethyl)-2-chloro-N-(2,6-diethylphenyl)acetamide	6	3
32518	YTOPFCCWCSOHFV	27	21049	32518 25201990	Tridemorph	C19H39NO	CCCCCCCCCCCCCN1CC(OC(C1)C)C	InChI=1S/C19H39NO/c1-4-5-6-7-8-9-10-11-12-13-14-15-20-16-18(2)21-19(3)17-20/h18-19H,4-17H2,1-3H3	YTOPFCCWCSOHFV-UHFFFAOYSA-N	297.303165	2,6-dimethyl-4-tridecylmorpholine	6	3
32739	QGTYWWGEWOBMAK	2	10908	32739	CHLORMEPHOS	C5H12ClO2PS2	CCOP(=S)(OCC)SCCl	InChI=1S/C5H12ClO2PS2/c1-3-7-9(10,8-4-2)11-5-6/h3-5H2,1-2H3	QGTYWWGEWOBMAK-UHFFFAOYSA-N	233.970487	chloromethylsulfanyl-diethoxy-sulfanylidene-lambda5-phosphane	5	3
32921	BBJPZPLAZVZTGR	1	3389	32921	Thiazafluron	C6H7F3N4OS	CNC(=O)N(C)C1=NN=C(S1)C(F)(F)F	InChI=1S/C6H7F3N4OS/c1-10-4(14)13(2)5-12-11-3(15-5)6(7,8)9/h1-2H3,(H,10,14)	BBJPZPLAZVZTGR-UHFFFAOYSA-N	240.029267	1,3-dimethyl-1-[5-(trifluoromethyl)-1,3,4-thiadiazol-2-yl]urea	4	3
33257	UCHDFLNGIZUADY	3	4072	33256 33257	FOSAMINE	C3H8NO4P	CCOP(=O)(C(=O)N)O	InChI=1S/C3H8NO4P/c1-2-8-9(6,7)3(4)5/h2H2,1H3,(H2,4,5)(H,6,7)	UCHDFLNGIZUADY-UHFFFAOYSA-N	153.019095	carbamoyl(ethoxy)phosphinic acid	5	3
33294	FCOAHACKGGIURQ	29	13478	33294	Iprobenfos	C13H21O3PS	CC(C)OP(=O)(OC(C)C)SCC1=CC=CC=C1	InChI=1S/C13H21O3PS/c1-11(2)15-17(14,16-12(3)4)18-10-13-8-6-5-7-9-13/h5-9,11-12H,10H2,1-4H3	FCOAHACKGGIURQ-UHFFFAOYSA-N	288.094903	di(propan-2-yloxy)phosphorylsulfanylmethylbenzene	5	3
33443	ZJMZZNVGNSWOOM	3	4203	33443	SECBUMETON	C10H19N5O	CCC(C)NC1=NC(=NC(=N1)NCC)OC	InChI=1S/C10H19N5O/c1-5-7(3)12-9-13-8(11-6-2)14-10(15-9)16-4/h7H,5-6H2,1-4H3,(H2,11,12,13,14,15)	ZJMZZNVGNSWOOM-UHFFFAOYSA-N	225.15896	2-N-butan-2-yl-4-N-ethyl-6-methoxy-1,3,5-triazine-2,4-diamine	4	3
33528	JPMIIZHYYWMHDT	38	28289	33528 110375	Octhilinone	C11H19NOS	CCCCCCCCN1C(=O)C=CS1	InChI=1S/C11H19NOS/c1-2-3-4-5-6-7-9-12-11(13)8-10-14-12/h8,10H,2-7,9H2,1H3	JPMIIZHYYWMHDT-UHFFFAOYSA-N	213.118735	2-octyl-1,2-thiazol-3-one	5	3
34313	ZWJNEYVWPYIKMB	1	6861	34313	Methfuroxam	C14H15NO2	CC1=C(OC(=C1C(=O)NC2=CC=CC=C2)C)C	InChI=1S/C14H15NO2/c1-9-10(2)17-11(3)13(9)14(16)15-12-7-5-4-6-8-12/h4-8H,1-3H3,(H,15,16)	ZWJNEYVWPYIKMB-UHFFFAOYSA-N	229.110279	2,4,5-trimethyl-N-phenylfuran-3-carboxamide	5	3
34468	OFDYMSKSGFSLLM	10	8351	34468	DINITRAMINE	C11H13F3N4O4	CCN(CC)C1=C(C=C(C(=C1[N+](=O)[O-])N)C(F)(F)F)[N+](=O)[O-]	InChI=1S/C11H13F3N4O4/c1-3-16(4-2)9-7(17(19)20)5-6(11(12,13)14)8(15)10(9)18(21)22/h5H,3-4,15H2,1-2H3	OFDYMSKSGFSLLM-UHFFFAOYSA-N	322.088889	3-N,3-N-diethyl-2,4-dinitro-6-(trifluoromethyl)benzene-1,3-diamine	5	3
35699	SBYAVOHNDJTVPA	0	4022	35699	Isocarbamid	C8H15N3O2	CC(C)CNC(=O)N1CCNC1=O	InChI=1S/C8H15N3O2/c1-6(2)5-10-8(13)11-4-3-9-7(11)12/h6H,3-5H2,1-2H3,(H,9,12)(H,10,13)	SBYAVOHNDJTVPA-UHFFFAOYSA-N	185.116427	N-(2-methylpropyl)-2-oxoimidazolidine-1-carboxamide	3	3
35970	DNVLJEWNNDHELH	9	3276	35970	Thiocyclam	C5H11NS3	CN(C)C1CSSSC1	InChI=1S/C5H11NS3/c1-6(2)5-3-7-9-8-4-5/h5H,3-4H2,1-2H3	DNVLJEWNNDHELH-UHFFFAOYSA-N	181.005363	N,N-dimethyltrithian-5-amine	3	3
36027	LUQMWGMGWJEGAT	5	2	36027	Fenamiphos sulfoxide	C13H22NO4PS	CCOP(=O)(NC(C)C)OC1=CC(=C(C=C1)S(=O)C)C	InChI=1S/C13H22NO4PS/c1-6-17-19(15,14-10(2)3)18-12-7-8-13(20(5)16)11(4)9-12/h7-10H,6H2,1-5H3,(H,14,15)	LUQMWGMGWJEGAT-UHFFFAOYSA-N	319.100716	N-[ethoxy-(3-methyl-4-methylsulfinylphenoxy)phosphoryl]propan-2-amine	4	3
36028	LVNYJXIBJFXIRZ	4	3	36028	Fenamiphos sulfone	C13H22NO5PS	CCOP(=O)(NC(C)C)OC1=CC(=C(C=C1)S(=O)(=O)C)C	InChI=1S/C13H22NO5PS/c1-6-18-20(15,14-10(2)3)19-12-7-8-13(11(4)9-12)21(5,16)17/h7-10H,6H2,1-5H3,(H,14,15)	LVNYJXIBJFXIRZ-UHFFFAOYSA-N	335.095631	N-[ethoxy-(3-methyl-4-methylsulfonylphenoxy)phosphoryl]propan-2-amine	4	3
36250	DXXVCXKMSWHGTF	12	7084	36250	Chlomethoxyfen	C13H9Cl2NO4	COC1=C(C=CC(=C1)OC2=C(C=C(C=C2)Cl)Cl)[N+](=O)[O-]	InChI=1S/C13H9Cl2NO4/c1-19-13-7-9(3-4-11(13)16(17)18)20-12-5-2-8(14)6-10(12)15/h2-7H,1H3	DXXVCXKMSWHGTF-UHFFFAOYSA-N	312.990863	4-(2,4-dichlorophenoxy)-2-methoxy-1-nitrobenzene	4	3
36324	QXAITBQSYVNQDR	487	18940	36324	AMITRAZ	C19H23N3	CC1=CC(=C(C=C1)N=CN(C)C=NC2=C(C=C(C=C2)C)C)C	InChI=1S/C19H23N3/c1-14-6-8-18(16(3)10-14)20-12-22(5)13-21-19-9-7-15(2)11-17(19)4/h6-13H,1-5H3	QXAITBQSYVNQDR-UHFFFAOYSA-N	293.189198	N'-(2,4-dimethylphenyl)-N-[(2,4-dimethylphenyl)iminomethyl]-N-methylmethanimidamide	6	3
36565	SPNQRCTZKIBOAX	9	9240	36565	BUTRALIN	C14H21N3O4	CCC(C)NC1=C(C=C(C=C1[N+](=O)[O-])C(C)(C)C)[N+](=O)[O-]	InChI=1S/C14H21N3O4/c1-6-9(2)15-13-11(16(18)19)7-10(14(3,4)5)8-12(13)17(20)21/h7-9,15H,6H2,1-5H3	SPNQRCTZKIBOAX-UHFFFAOYSA-N	295.153206	N-butan-2-yl-4-tert-butyl-2,6-dinitroaniline	5	3
36584	BCQMBFHBDZVHKU	14	6941	36584	TERBUMETON	C10H19N5O	CCNC1=NC(=NC(=N1)OC)NC(C)(C)C	InChI=1S/C10H19N5O/c1-6-11-7-12-8(15-10(2,3)4)14-9(13-7)16-5/h6H2,1-5H3,(H2,11,12,13,14,15)	BCQMBFHBDZVHKU-UHFFFAOYSA-N	225.15896	2-N-tert-butyl-4-N-ethyl-6-methoxy-1,3,5-triazine-2,4-diamine	4	3
36606	NEKOXWSIMFDGMA	8	6311	36606	ISOPROPALIN	C15H23N3O4	CCCN(CCC)C1=C(C=C(C=C1[N+](=O)[O-])C(C)C)[N+](=O)[O-]	InChI=1S/C15H23N3O4/c1-5-7-16(8-6-2)15-13(17(19)20)9-12(11(3)4)10-14(15)18(21)22/h9-11H,5-8H2,1-4H3	NEKOXWSIMFDGMA-UHFFFAOYSA-N	309.168856	2,6-dinitro-4-propan-2-yl-N,N-dipropylaniline	5	3
36867	LLLFASISUZUJEQ	0	8655	36867	Orbencarb	C12H16ClNOS	CCN(CC)C(=O)SCC1=CC=CC=C1Cl	InChI=1S/C12H16ClNOS/c1-3-14(4-2)12(15)16-9-10-7-5-6-8-11(10)13/h5-8H,3-4,9H2,1-2H3	LLLFASISUZUJEQ-UHFFFAOYSA-N	257.064113	S-[(2-chlorophenyl)methyl] N,N-diethylcarbamothioate	4	3
37419	OEYOMNZEMCPTKN	8	8278	37419	Butamifos	C13H21N2O4PS	CCC(C)NP(=S)(OCC)OC1=C(C=CC(=C1)C)[N+](=O)[O-]	InChI=1S/C13H21N2O4PS/c1-5-11(4)14-20(21,18-6-2)19-13-9-10(3)7-8-12(13)15(16)17/h7-9,11H,5-6H2,1-4H3,(H,14,21)	OEYOMNZEMCPTKN-UHFFFAOYSA-N	332.095965	N-[ethoxy-(5-methyl-2-nitrophenoxy)phosphinothioyl]butan-2-amine	5	3
37523	PHSUVQBHRAWOQD	0	7026	37523	Tiocarbazil	C16H25NOS	CCC(C)N(C(C)CC)C(=O)SCC1=CC=CC=C1	InChI=1S/C16H25NOS/c1-5-13(3)17(14(4)6-2)16(18)19-12-15-10-8-7-9-11-15/h7-11,13-14H,5-6,12H2,1-4H3	PHSUVQBHRAWOQD-UHFFFAOYSA-N	279.165686	S-benzyl N,N-di(butan-2-yl)carbamothioate	3	3
37869	WHTBVLXUSXVMEV	8	4397	37869	PERFLUIDONE	C14H12F3NO4S2	CC1=C(C=CC(=C1)S(=O)(=O)C2=CC=CC=C2)NS(=O)(=O)C(F)(F)F	InChI=1S/C14H12F3NO4S2/c1-10-9-12(23(19,20)11-5-3-2-4-6-11)7-8-13(10)18-24(21,22)14(15,16)17/h2-9,18H,1H3	WHTBVLXUSXVMEV-UHFFFAOYSA-N	379.015985	N-[4-(benzenesulfonyl)-2-methylphenyl]-1,1,1-trifluoromethanesulfonamide	4	3
37995	FGIWFCGDPUIBEZ	6	9117	37995	ETRIMFOS	C10H17N2O4PS	CCC1=NC(=CC(=N1)OP(=S)(OC)OC)OCC	InChI=1S/C10H17N2O4PS/c1-5-8-11-9(15-6-2)7-10(12-8)16-17(18,13-3)14-4/h7H,5-6H2,1-4H3	FGIWFCGDPUIBEZ-UHFFFAOYSA-N	292.064665	(6-ethoxy-2-ethylpyrimidin-4-yl)oxy-dimethoxy-sulfanylidene-lambda5-phosphane	5	3
38235	FZSVSABTBYGOQH	10	8724	38235 5361043 5364932	THIOFANOX	C9H18N2O2S	CC(C)(C)C(=NOC(=O)NC)CSC	InChI=1S/C9H18N2O2S/c1-9(2,3)7(6-14-5)11-13-8(12)10-4/h6H2,1-5H3,(H,10,12)	FZSVSABTBYGOQH-UHFFFAOYSA-N	218.108899	[(3,3-dimethyl-1-methylsulfanylbutan-2-ylidene)amino] N-methylcarbamate	5	3
38283	FJDPATXIBIBRIM	29	11244	38283 47345 12877168	Cyphenothrin	C24H25NO3	CC(=CC1C(C1(C)C)C(=O)OC(C#N)C2=CC(=CC=C2)OC3=CC=CC=C3)C	InChI=1S/C24H25NO3/c1-16(2)13-20-22(24(20,3)4)23(26)28-21(15-25)17-9-8-12-19(14-17)27-18-10-6-5-7-11-18/h5-14,20-22H,1-4H3	FJDPATXIBIBRIM-UHFFFAOYSA-N	375.183444	[cyano-(3-phenoxyphenyl)methyl] 2,2-dimethyl-3-(2-methylprop-1-enyl)cyclopropane-1-carboxylate	6	3
38687	OOLBCHYXZDXLDS	41	10014	38687 448978	Diclofop	C15H12Cl2O4	CC(C(=O)O)OC1=CC=C(C=C1)OC2=C(C=C(C=C2)Cl)Cl	InChI=1S/C15H12Cl2O4/c1-9(15(18)19)20-11-3-5-12(6-4-11)21-14-7-2-10(16)8-13(14)17/h2-9H,1H3,(H,18,19)	OOLBCHYXZDXLDS-UHFFFAOYSA-N	326.011264	2-[4-(2,4-dichlorophenoxy)phenoxy]propanoic acid	5	3
38759	FYQGBXGJFWXIPP	68	10759	38759 5282198 5372477	ethyl (2Z,4E)-3,7,11-trimethyldodeca-2,4-dienoate	C17H30O2	CCOC(=O)C=C(C)C=CCC(C)CCCC(C)C	InChI=1S/C17H30O2/c1-6-19-17(18)13-16(5)12-8-11-15(4)10-7-9-14(2)3/h8,12-15H,6-7,9-11H2,1-5H3	FYQGBXGJFWXIPP-UHFFFAOYSA-N	266.22458	ethyl 3,7,11-trimethyldodeca-2,4-dienoate	5	3
38854	VHCNQEUWZYOAEV	63	12486	38854	METAMITRON	C10H10N4O	CC1=NN=C(C(=O)N1N)C2=CC=CC=C2	InChI=1S/C10H10N4O/c1-7-12-13-9(10(15)14(7)11)8-5-3-2-4-6-8/h2-6H,11H2,1H3	VHCNQEUWZYOAEV-UHFFFAOYSA-N	202.085461	4-amino-3-methyl-6-phenyl-1,2,4-triazin-5-one	4	3
39223	XRHGWAGWAHHFLF	15	8496	39223	Isazofos	C9H17ClN3O3PS	CCOP(=S)(OCC)OC1=NN(C(=N1)Cl)C(C)C	InChI=1S/C9H17ClN3O3PS/c1-5-14-17(18,15-6-2)16-9-11-8(10)13(12-9)7(3)4/h7H,5-6H2,1-4H3	XRHGWAGWAHHFLF-UHFFFAOYSA-N	313.041677	(5-chloro-1-propan-2-yl-1,2,4-triazol-3-yl)oxy-diethoxy-sulfanylidene-lambda5-phosphane	6	3
39425	LBGPXIPGGRQBJW	30	14543	39424 39425	DIFENZOQUAT	C17H17N2	CN1C(=CC(=[N+]1C)C2=CC=CC=C2)C3=CC=CC=C3	InChI=1S/C17H17N2/c1-18-16(14-9-5-3-6-10-14)13-17(19(18)2)15-11-7-4-8-12-15/h3-13H,1-2H3/q+1	LBGPXIPGGRQBJW-UHFFFAOYSA-N	249.139174	1,2-dimethyl-3,5-diphenylpyrazol-1-ium	4	3
39681	UFHLMYOGRXOCSL	44	16677	39681	ISOPROTHIOLANE	C12H18O4S2	CC(C)OC(=O)C(=C1SCCS1)C(=O)OC(C)C	InChI=1S/C12H18O4S2/c1-7(2)15-10(13)9(11(14)16-8(3)4)12-17-5-6-18-12/h7-8H,5-6H2,1-4H3	UFHLMYOGRXOCSL-UHFFFAOYSA-N	290.064651	dipropan-2-yl 2-(1,3-dithiolan-2-ylidene)propanedioate	5	3
39722	SCCDDNKJYDZXMM	7	9741	39722	DIMETHACHLOR	C13H18ClNO2	CC1=C(C(=CC=C1)C)N(CCOC)C(=O)CCl	InChI=1S/C13H18ClNO2/c1-10-5-4-6-11(2)13(10)15(7-8-17-3)12(16)9-14/h4-6H,7-9H2,1-3H3	SCCDDNKJYDZXMM-UHFFFAOYSA-N	255.102607	2-chloro-N-(2,6-dimethylphenyl)-N-(2-methoxyethyl)acetamide	4	3
39985	BACHBFVBHLGWSL	82	9261	39985	DICLOFOP-METHYL	C16H14Cl2O4	CC(C(=O)OC)OC1=CC=C(C=C1)OC2=C(C=C(C=C2)Cl)Cl	InChI=1S/C16H14Cl2O4/c1-10(16(19)20-2)21-12-4-6-13(7-5-12)22-15-8-3-11(17)9-14(15)18/h3-10H,1-2H3	BACHBFVBHLGWSL-UHFFFAOYSA-N	340.026914	methyl 2-[4-(2,4-dichlorophenoxy)phenoxy]propanoate	5	3
40896	OKIBNKKYNPBDRS	7	7786	40896 62067 76957315	MEFLUIDIDE	C11H13F3N2O3S	CC1=CC(=C(C=C1NC(=O)C)NS(=O)(=O)C(F)(F)F)C	InChI=1S/C11H13F3N2O3S/c1-6-4-7(2)10(5-9(6)15-8(3)17)16-20(18,19)11(12,13)14/h4-5,16H,1-3H3,(H,15,17)	OKIBNKKYNPBDRS-UHFFFAOYSA-N	310.059898	N-[2,4-dimethyl-5-(trifluoromethylsulfonylamino)phenyl]acetamide	4	3
41384	JLQUFIHWVLZVTJ	146	14614	41384	Carbosulfan	C20H32N2O3S	CCCCN(CCCC)SN(C)C(=O)OC1=CC=CC2=C1OC(C2)(C)C	InChI=1S/C20H32N2O3S/c1-6-8-13-22(14-9-7-2)26-21(5)19(23)24-17-12-10-11-16-15-20(3,4)25-18(16)17/h10-12H,6-9,13-15H2,1-5H3	JLQUFIHWVLZVTJ-UHFFFAOYSA-N	380.213364	(2,2-dimethyl-3H-1-benzofuran-7-yl) N-(dibutylamino)sulfanyl-N-methylcarbamate	5	3
41385	PHVNLLCAQHGNKU	3	5406	41385	DIMETHIPIN	C6H10O4S2	CC1=C(S(=O)(=O)CCS1(=O)=O)C	InChI=1S/C6H10O4S2/c1-5-6(2)12(9,10)4-3-11(5,7)8/h3-4H2,1-2H3	PHVNLLCAQHGNKU-UHFFFAOYSA-N	210.002051	5,6-dimethyl-2,3-dihydro-1,4-dithiine 1,1,4,4-tetraoxide	5	3
41463	JTZCTMAVMHRNTR	13	12485	41463	Pyridate	C19H23ClN2O2S	CCCCCCCCSC(=O)OC1=CC(=NN=C1C2=CC=CC=C2)Cl	InChI=1S/C19H23ClN2O2S/c1-2-3-4-5-6-10-13-25-19(23)24-16-14-17(20)21-22-18(16)15-11-8-7-9-12-15/h7-9,11-12,14H,2-6,10,13H2,1H3	JTZCTMAVMHRNTR-UHFFFAOYSA-N	378.116877	(6-chloro-3-phenylpyridazin-4-yl) octylsulfanylformate	4	3
41632	BCTQJXQXJVLSIG	5	18452	41632	MEPRONIL	C17H19NO2	CC1=CC=CC=C1C(=O)NC2=CC(=CC=C2)OC(C)C	InChI=1S/C17H19NO2/c1-12(2)20-15-9-6-8-14(11-15)18-17(19)16-10-5-4-7-13(16)3/h4-12H,1-3H3,(H,18,19)	BCTQJXQXJVLSIG-UHFFFAOYSA-N	269.141579	2-methyl-N-(3-propan-2-yloxyphenyl)benzamide	4	3
41648	JLLJHQLUZAKJFH	0	8081	41648	ISOURON	C10H17N3O2	CC(C)(C)C1=CC(=NO1)NC(=O)N(C)C	InChI=1S/C10H17N3O2/c1-10(2,3)7-6-8(12-15-7)11-9(14)13(4)5/h6H,1-5H3,(H,11,12,14)	JLLJHQLUZAKJFH-UHFFFAOYSA-N	211.132077	3-(5-tert-butyl-1,2-oxazol-3-yl)-1,1-dimethylurea	4	3
42807	YQVMVCCFZCMYQB	5	5632	42807 3083539 5748526	FLAMPROP	C16H13ClFNO3	CC(C(=O)O)N(C1=CC(=C(C=C1)F)Cl)C(=O)C2=CC=CC=C2	InChI=1S/C16H13ClFNO3/c1-10(16(21)22)19(12-7-8-14(18)13(17)9-12)15(20)11-5-3-2-4-6-11/h2-10H,1H3,(H,21,22)	YQVMVCCFZCMYQB-UHFFFAOYSA-N	321.056799	2-(N-benzoyl-3-chloro-4-fluoroanilino)propanoic acid	2	3
42850	OWDLFBLNMPCXSD	3	16971	42850	Ofurace	C14H16ClNO3	CC1=C(C(=CC=C1)C)N(C2CCOC2=O)C(=O)CCl	InChI=1S/C14H16ClNO3/c1-9-4-3-5-10(2)13(9)16(12(17)8-15)11-6-7-19-14(11)18/h3-5,11H,6-8H2,1-2H3	OWDLFBLNMPCXSD-UHFFFAOYSA-N	281.081871	2-chloro-N-(2,6-dimethylphenyl)-N-(2-oxooxolan-3-yl)acetamide	4	3
43233	AKNQMEBLVAMSNZ	4	11698	43233	AZACONAZOLE	C12H11Cl2N3O2	C1COC(O1)(CN2C=NC=N2)C3=C(C=C(C=C3)Cl)Cl	InChI=1S/C12H11Cl2N3O2/c13-9-1-2-10(11(14)5-9)12(18-3-4-19-12)6-17-8-15-7-16-17/h1-2,5,7-8H,3-4,6H2	AKNQMEBLVAMSNZ-UHFFFAOYSA-N	299.022832	1-[[2-(2,4-dichlorophenyl)-1,3-dioxolan-2-yl]methyl]-1,2,4-triazole	4	3
43359	QTDRLOKFLJJHTG	0	7432	43359	Furmecyclox	C14H21NO3	CC1=CC(=C(O1)C)C(=O)N(C2CCCCC2)OC	InChI=1S/C14H21NO3/c1-10-9-13(11(2)18-10)14(16)15(17-3)12-7-5-4-6-8-12/h9,12H,4-8H2,1-3H3	QTDRLOKFLJJHTG-UHFFFAOYSA-N	251.152144	N-cyclohexyl-N-methoxy-2,5-dimethylfuran-3-carboxamide	4	3
44178	HMIBKHHNXANVHR	1	8971	44178	FENOTHIOCARB	C13H19NO2S	CN(C)C(=O)SCCCCOC1=CC=CC=C1	InChI=1S/C13H19NO2S/c1-14(2)13(15)17-11-7-6-10-16-12-8-4-3-5-9-12/h3-5,8-9H,6-7,10-11H2,1-2H3	HMIBKHHNXANVHR-UHFFFAOYSA-N	253.11365	S-(4-phenoxybutyl) N,N-dimethylcarbamothioate	4	3
44465	USMZPYXTVKAYST	29	1425	44465	Bromethalin	C14H7Br3F3N3O4	CN(C1=C(C=C(C=C1[N+](=O)[O-])[N+](=O)[O-])C(F)(F)F)C2=C(C=C(C=C2Br)Br)Br	InChI=1S/C14H7Br3F3N3O4/c1-21(13-9(16)2-6(15)3-10(13)17)12-8(14(18,19)20)4-7(22(24)25)5-11(12)23(26)27/h2-5H,1H3	USMZPYXTVKAYST-UHFFFAOYSA-N	574.79388	N-methyl-2,4-dinitro-N-(2,4,6-tribromophenyl)-6-(trifluoromethyl)aniline	5	3
47445	XAIPTRIXGHTTNT	96	17178	47445	Triflumuron	C15H10ClF3N2O3	C1=CC=C(C(=C1)C(=O)NC(=O)NC2=CC=C(C=C2)OC(F)(F)F)Cl	InChI=1S/C15H10ClF3N2O3/c16-12-4-2-1-3-11(12)13(22)21-14(23)20-9-5-7-10(8-6-9)24-15(17,18)19/h1-8H,(H2,20,21,22,23)	XAIPTRIXGHTTNT-UHFFFAOYSA-N	358.033204	2-chloro-N-[[4-(trifluoromethoxy)phenyl]carbamoyl]benzamide	5	3
47938	PQKBPHSEKWERTG	69	9428	47938 91707 13022500	FENOXAPROP-ETHYL	C18H16ClNO5	CCOC(=O)C(C)OC1=CC=C(C=C1)OC2=NC3=C(O2)C=C(C=C3)Cl	InChI=1S/C18H16ClNO5/c1-3-22-17(21)11(2)23-13-5-7-14(8-6-13)24-18-20-15-9-4-12(19)10-16(15)25-18/h4-11H,3H2,1-2H3	PQKBPHSEKWERTG-UHFFFAOYSA-N	361.0717	ethyl 2-[4-[(6-chloro-1,3-benzoxazol-2-yl)oxy]phenoxy]propanoate	7	3
48132	YWSCPYYRJXKUDB	15	17410	48132 9809914 22883840	TRALOMETHRIN	C22H19Br4NO3	CC1([C@H]([C@H]1C(=O)O[C@H](C#N)C2=CC(=CC=C2)OC3=CC=CC=C3)C(C(Br)(Br)Br)Br)C	InChI=1S/C22H19Br4NO3/c1-21(2)17(19(23)22(24,25)26)18(21)20(28)30-16(12-27)13-7-6-10-15(11-13)29-14-8-4-3-5-9-14/h3-11,16-19H,1-2H3/t16-,17-,18+,19?/m1/s1	YWSCPYYRJXKUDB-KAKFPZCNSA-N	660.80984	[(S)-cyano-(3-phenoxyphenyl)methyl] (1R,3S)-2,2-dimethyl-3-(1,2,2,2-tetrabromoethyl)cyclopropane-1-carboxylate	6	3
49384	STEPQTYSZVCJPV	36	11933	49384	METAZACHLOR	C14H16ClN3O	CC1=C(C(=CC=C1)C)N(CN2C=CC=N2)C(=O)CCl	InChI=1S/C14H16ClN3O/c1-11-5-3-6-12(2)14(11)18(13(19)9-15)10-17-8-4-7-16-17/h3-8H,9-10H2,1-2H3	STEPQTYSZVCJPV-UHFFFAOYSA-N	277.09819	2-chloro-N-(2,6-dimethylphenyl)-N-(pyrazol-1-ylmethyl)acetamide	4	3
50590	KRZUZYJEQBXUIN	0	5915	50590	Cyprofuram	C14H14ClNO3	C1CC1C(=O)N(C2CCOC2=O)C3=CC(=CC=C3)Cl	InChI=1S/C14H14ClNO3/c15-10-2-1-3-11(8-10)16(13(17)9-4-5-9)12-6-7-19-14(12)18/h1-3,8-9,12H,4-7H2	KRZUZYJEQBXUIN-UHFFFAOYSA-N	279.066221	N-(3-chlorophenyl)-N-(2-oxooxolan-3-yl)cyclopropanecarboxamide	4	3
50897	VAIZTNZGPYBOGF	40	8078	50897 157495 3033674	FLUAZIFOP-BUTYL	C19H20F3NO4	CCCCOC(=O)C(C)OC1=CC=C(C=C1)OC2=NC=C(C=C2)C(F)(F)F	InChI=1S/C19H20F3NO4/c1-3-4-11-25-18(24)13(2)26-15-6-8-16(9-7-15)27-17-10-5-14(12-23-17)19(20,21)22/h5-10,12-13H,3-4,11H2,1-2H3	VAIZTNZGPYBOGF-UHFFFAOYSA-N	383.134443	butyl 2-[4-[5-(trifluoromethyl)pyridin-2-yl]oxyphenoxy]propanoate	5	3
51574	IGUYEXXAGBDLLX	38	9006	51574	CHLOZOLINATE	C13H11Cl2NO5	CCOC(=O)C1(C(=O)N(C(=O)O1)C2=CC(=CC(=C2)Cl)Cl)C	InChI=1S/C13H11Cl2NO5/c1-3-20-11(18)13(2)10(17)16(12(19)21-13)9-5-7(14)4-8(15)6-9/h4-6H,3H2,1-2H3	IGUYEXXAGBDLLX-UHFFFAOYSA-N	331.001428	ethyl 3-(3,5-dichlorophenyl)-5-methyl-2,4-dioxo-1,3-oxazolidine-5-carboxylate	4	3
53309	URDNHJIVMYZFRT	1	5689	53309 158696 158697 6337656	DICLOBUTRAZOL	C15H19Cl2N3O	CC(C)(C)C(C(CC1=C(C=C(C=C1)Cl)Cl)N2C=NC=N2)O	InChI=1S/C15H19Cl2N3O/c1-15(2,3)14(21)13(20-9-18-8-19-20)6-10-4-5-11(16)7-12(10)17/h4-5,7-9,13-14,21H,6H2,1-3H3	URDNHJIVMYZFRT-UHFFFAOYSA-N	327.090518	1-(2,4-dichlorophenyl)-4,4-dimethyl-2-(1,2,4-triazol-1-yl)pentan-3-ol	5	3
54886	FYZBOYWSHKHDMT	28	15092	54886	Benfuracarb	C20H30N2O5S	CCOC(=O)CCN(C(C)C)SN(C)C(=O)OC1=CC=CC2=C1OC(C2)(C)C	InChI=1S/C20H30N2O5S/c1-7-25-17(23)11-12-22(14(2)3)28-21(6)19(24)26-16-10-8-9-15-13-20(4,5)27-18(15)16/h8-10,14H,7,11-13H2,1-6H3	FYZBOYWSHKHDMT-UHFFFAOYSA-N	410.187543	ethyl 3-[[(2,2-dimethyl-3H-1-benzofuran-7-yl)oxycarbonyl-methylamino]sulfanyl-propan-2-ylamino]propanoate	4	3
55790	CKPCAYZTYMHQEX	11	14204	55790 5362131 6023583	Pyrifenox	C14H12Cl2N2O	CON=C(CC1=CN=CC=C1)C2=C(C=C(C=C2)Cl)Cl	InChI=1S/C14H12Cl2N2O/c1-19-18-14(7-10-3-2-6-17-9-10)12-5-4-11(15)8-13(12)16/h2-6,8-9H,7H2,1H3	CKPCAYZTYMHQEX-UHFFFAOYSA-N	294.032668	1-(2,4-dichlorophenyl)-N-methoxy-2-pyridin-3-ylethanimine	4	3
56160	NSWAMPCUPHPTTC	65	7369	56160	CHLORIMURON-ETHYL	C15H15ClN4O6S	CCOC(=O)C1=CC=CC=C1S(=O)(=O)NC(=O)NC2=NC(=CC(=N2)Cl)OC	InChI=1S/C15H15ClN4O6S/c1-3-26-13(21)9-6-4-5-7-10(9)27(23,24)20-15(22)19-14-17-11(16)8-12(18-14)25-2/h4-8H,3H2,1-2H3,(H2,17,18,19,20,22)	NSWAMPCUPHPTTC-UHFFFAOYSA-N	414.040083	ethyl 2-[(4-chloro-6-methoxypyrimidin-2-yl)carbamoylsulfamoyl]benzoate	6	3
61899	JMXKCYUTURMERF	6	16548	61898 61899	Dodemorph	C18H35NO	CC1CN(CC(O1)C)C2CCCCCCCCCCC2	InChI=1S/C18H35NO/c1-16-14-19(15-17(2)20-16)18-12-10-8-6-4-3-5-7-9-11-13-18/h16-18H,3-15H2,1-2H3	JMXKCYUTURMERF-UHFFFAOYSA-N	281.271865	4-cyclododecyl-2,6-dimethylmorpholine	4	3
61907	JVCWUSHFUPUBHQ	1	2361	61906	Quaternium-24	C20H44N	CCCCCCCCCC[N+](C)(C)CCCCCCCC	InChI=1S/C20H44N/c1-5-7-9-11-13-14-16-18-20-21(3,4)19-17-15-12-10-8-6-2/h5-20H2,1-4H3/q+1	JVCWUSHFUPUBHQ-UHFFFAOYSA-N	298.347375	decyl-dimethyl-octylazanium	3	3
61938	CTJBHIROCMPUKL	0	6023	61938 5362527 9571009	Butoxycarboxim	C7H14N2O4S	CC(C(=NOC(=O)NC)C)S(=O)(=O)C	InChI=1S/C7H14N2O4S/c1-5(6(2)14(4,11)12)9-13-7(10)8-3/h6H,1-4H3,(H,8,10)	CTJBHIROCMPUKL-UHFFFAOYSA-N	222.067428	(3-methylsulfonylbutan-2-ylideneamino) N-methylcarbamate	5	3
62020	NQLVQOSNDJXLKG	20	13827	62020	Prosulfocarb	C14H21NOS	CCCN(CCC)C(=O)SCC1=CC=CC=C1	InChI=1S/C14H21NOS/c1-3-10-15(11-4-2)14(16)17-12-13-8-6-5-7-9-13/h5-9H,3-4,10-12H2,1-2H3	NQLVQOSNDJXLKG-UHFFFAOYSA-N	251.134385	S-benzyl N,N-dipropylcarbamothioate	4	3
62210	PWNAWOCHVWERAR	2	3257	62210	FLUMETRALIN	C16H12ClF4N3O4	CCN(CC1=C(C=CC=C1Cl)F)C2=C(C=C(C=C2[N+](=O)[O-])C(F)(F)F)[N+](=O)[O-]	InChI=1S/C16H12ClF4N3O4/c1-2-22(8-10-11(17)4-3-5-12(10)18)15-13(23(25)26)6-9(16(19,20)21)7-14(15)24(27)28/h3-7H,2,8H2,1H3	PWNAWOCHVWERAR-UHFFFAOYSA-N	421.045246	N-[(2-chloro-6-fluorophenyl)methyl]-N-ethyl-2,6-dinitro-4-(trifluoromethyl)aniline	4	3
62354	LSMIOFMZNVEEBR	18	1166	62354 441871	SCILLIROSIDE	C32H44O12	CC(=O)OC1CC2(C(CCC3(C2(CCC3C4=COC(=O)C=C4)O)C)C5(C1=CC(CC5)OC6C(C(C(C(O6)CO)O)O)O)C)O	InChI=1S/C32H44O12/c1-16(34)42-21-13-31(39)23(8-10-30(3)19(7-11-32(30,31)40)17-4-5-24(35)41-15-17)29(2)9-6-18(12-20(21)29)43-28-27(38)26(37)25(36)22(14-33)44-28/h4-5,12,15,18-19,21-23,25-28,33,36-40H,6-11,13-14H2,1-3H3	LSMIOFMZNVEEBR-UHFFFAOYSA-N	620.283277	[8,14-dihydroxy-10,13-dimethyl-17-(6-oxopyran-3-yl)-3-[3,4,5-trihydroxy-6-(hydroxymethyl)oxan-2-yl]oxy-2,3,6,7,9,11,12,15,16,17-decahydro-1H-cyclopenta[a]phenanthren-6-yl] acetate	5	3
62389	NWBJYWHLCVSVIJ	751	8729	62389 11322970	6-Benzylaminopurine	C12H11N5	C1=CC=C(C=C1)CNC2=NC=NC3=C2NC=N3	InChI=1S/C12H11N5/c1-2-4-9(5-3-1)6-13-11-10-12(15-7-14-10)17-8-16-11/h1-5,7-8H,6H2,(H2,13,14,15,16,17)	NWBJYWHLCVSVIJ-UHFFFAOYSA-N	225.101445	N-benzyl-7H-purin-6-amine	6	3
62582	MELGLHXCBHKVJG	10	5764	62581 76408	5538-94-3	C18H40N	CCCCCCCC[N+](C)(C)CCCCCCCC	InChI=1S/C18H40N/c1-5-7-9-11-13-15-17-19(3,4)18-16-14-12-10-8-6-2/h5-18H2,1-4H3/q+1	MELGLHXCBHKVJG-UHFFFAOYSA-N	270.316075	dimethyl(dioctyl)azanium	4	3
65174	PVTHJAPFENJVNC	119	19762	65174 88045 3061202 3063820 57369825	KASUGAMYCIN	C14H25N3O9	C[C@@H]1[C@H](C[C@@H]([C@H](O1)OC2[C@@H]([C@H](C([C@@H]([C@@H]2O)O)O)O)O)N)N=C(C(=O)O)N	InChI=1S/C14H25N3O9/c1-3-5(17-12(16)13(23)24)2-4(15)14(25-3)26-11-9(21)7(19)6(18)8(20)10(11)22/h3-11,14,18-22H,2,15H2,1H3,(H2,16,17)(H,23,24)/t3-,4+,5+,6?,7+,8+,9-,10+,11?,14-/m1/s1	PVTHJAPFENJVNC-UQTMRZPGSA-N	379.159079	2-amino-2-[(2R,3S,5S,6R)-5-amino-2-methyl-6-[(2R,3S,5S,6S)-2,3,4,5,6-pentahydroxycyclohexyl]oxyoxan-3-yl]iminoacetic acid	7	3
65420	FWCBATIDXGJRMF	2	3319	65420 72085 23667639 91872684	Dikegulac	C12H18O7	CC1(OC[C@H]2[C@@H](O1)[C@H]3[C@@](O2)(OC(O3)(C)C)C(=O)O)C	InChI=1S/C12H18O7/c1-10(2)15-5-6-7(17-10)8-12(16-6,9(13)14)19-11(3,4)18-8/h6-8H,5H2,1-4H3,(H,13,14)/t6-,7+,8-,12+/m0/s1	FWCBATIDXGJRMF-FLNNQWSLSA-N	274.105253	(1R,2S,6R,8S)-4,4,11,11-tetramethyl-3,5,7,10,12-pentaoxatricyclo[6.4.0.02,6]dodecane-6-carboxylic acid	5	3
69471	KXKCTSZYNCDFFG	5	1012	69471 3017748	2-Methoxy-5-nitrophenol	C7H7NO4	COC1=C(C=C(C=C1)[N+](=O)[O-])O	InChI=1S/C7H7NO4/c1-12-7-3-2-5(8(10)11)4-6(7)9/h2-4,9H,1H3	KXKCTSZYNCDFFG-UHFFFAOYSA-N	169.037508	2-methoxy-5-nitrophenol	3	3
71482	VNKBTWQZTQIWDV	66	10157	71482	Azamethiphos	C9H10ClN2O5PS	COP(=O)(OC)SCN1C2=C(C=C(C=N2)Cl)OC1=O	InChI=1S/C9H10ClN2O5PS/c1-15-18(14,16-2)19-5-12-8-7(17-9(12)13)3-6(10)4-11-8/h3-4H,5H2,1-2H3	VNKBTWQZTQIWDV-UHFFFAOYSA-N	323.973657	6-chloro-3-(dimethoxyphosphorylsulfanylmethyl)-[1,3]oxazolo[4,5-b]pyridin-2-one	5	3
73668	VEVZCONIUDBCDC	5	8906	73668	Flurprimidol	C15H15F3N2O2	CC(C)C(C1=CC=C(C=C1)OC(F)(F)F)(C2=CN=CN=C2)O	InChI=1S/C15H15F3N2O2/c1-10(2)14(21,12-7-19-9-20-8-12)11-3-5-13(6-4-11)22-15(16,17)18/h3-10,21H,1-2H3	VEVZCONIUDBCDC-UHFFFAOYSA-N	312.108562	2-methyl-1-pyrimidin-5-yl-1-[4-(trifluoromethoxy)phenyl]propan-1-ol	4	3
73669	IBZHOAONZVJLOB	8	6844	73669	Tridiphane	C10H7Cl5O	C1C(O1)(CC(Cl)(Cl)Cl)C2=CC(=CC(=C2)Cl)Cl	InChI=1S/C10H7Cl5O/c11-7-1-6(2-8(12)3-7)9(5-16-9)4-10(13,14)15/h1-3H,4-5H2	IBZHOAONZVJLOB-UHFFFAOYSA-N	317.893953	2-(3,5-dichlorophenyl)-2-(2,2,2-trichloroethyl)oxirane	3	3
73672	PMHURSZHKKJGBM	86	12386	73672	Isoxaben	C18H24N2O4	CCC(C)(CC)C1=NOC(=C1)NC(=O)C2=C(C=CC=C2OC)OC	InChI=1S/C18H24N2O4/c1-6-18(3,7-2)14-11-15(24-20-14)19-17(21)16-12(22-4)9-8-10-13(16)23-5/h8-11H,6-7H2,1-5H3,(H,19,21)	PMHURSZHKKJGBM-UHFFFAOYSA-N	332.173607	2,6-dimethoxy-N-[3-(3-methylpentan-3-yl)-1,2-oxazol-5-yl]benzamide	5	3
77338	NRFQZTCQAYEXEE	11	6782	77338	4,6-Dichloro-2-phenylpyrimidine	C10H6Cl2N2	C1=CC=C(C=C1)C2=NC(=CC(=N2)Cl)Cl	InChI=1S/C10H6Cl2N2/c11-8-6-9(12)14-10(13-8)7-4-2-1-3-5-7/h1-6H	NRFQZTCQAYEXEE-UHFFFAOYSA-N	223.990804	4,6-dichloro-2-phenylpyrimidine	4	3
81801	YLMCXNYRFRRKDI	2	4	3034198	Enzone	CH2S4	C(=S)(S)SS	InChI=1S/CH2S4/c2-1(3)5-4/h4H,(H,2,3)	YLMCXNYRFRRKDI-UHFFFAOYSA-N	141.903935	disulfanylmethanedithioic acid	3	3
84098	OYIKARCXOQLFHF	42	12607	84098	Isoxaflutole	C15H12F3NO4S	CS(=O)(=O)C1=C(C=CC(=C1)C(F)(F)F)C(=O)C2=C(ON=C2)C3CC3	InChI=1S/C15H12F3NO4S/c1-24(21,22)12-6-9(15(16,17)18)4-5-10(12)13(20)11-7-19-23-14(11)8-2-3-8/h4-8H,2-3H2,1H3	OYIKARCXOQLFHF-UHFFFAOYSA-N	359.043914	(5-cyclopropyl-1,2-oxazol-4-yl)-[2-methylsulfonyl-4-(trifluoromethyl)phenyl]methanone	6	3
85543	FOEWNRTZASNZJY	5	78	85543 5363381 5363387	(Z)-Dodec-5-enyl acetate	C14H26O2	CCCCCCC=CCCCCOC(=O)C	InChI=1S/C14H26O2/c1-3-4-5-6-7-8-9-10-11-12-13-16-14(2)15/h8-9H,3-7,10-13H2,1-2H3	FOEWNRTZASNZJY-UHFFFAOYSA-N	226.19328	dodec-5-enyl acetate	2	3
86134	MPPOHAUSNPTFAJ	22	10880	86134 11949285 13309797	Fenoxaprop	C16H12ClNO5	CC(C(=O)O)OC1=CC=C(C=C1)OC2=NC3=C(O2)C=C(C=C3)Cl	InChI=1S/C16H12ClNO5/c1-9(15(19)20)21-11-3-5-12(6-4-11)22-16-18-13-7-2-10(17)8-14(13)23-16/h2-9H,1H3,(H,19,20)	MPPOHAUSNPTFAJ-UHFFFAOYSA-N	333.0404	2-[4-[(6-chloro-1,3-benzoxazol-2-yl)oxy]phenoxy]propanoic acid	4	3
86137	NUPJIGQFXCQJBK	60	15377	86137	Imazamox	C15H19N3O4	CC(C)C1(C(=O)NC(=N1)C2=C(C=C(C=N2)COC)C(=O)O)C	InChI=1S/C15H19N3O4/c1-8(2)15(3)14(21)17-12(18-15)11-10(13(19)20)5-9(6-16-11)7-22-4/h5-6,8H,7H2,1-4H3,(H,19,20)(H,17,18,21)	NUPJIGQFXCQJBK-UHFFFAOYSA-N	305.137556	5-(methoxymethyl)-2-(4-methyl-5-oxo-4-propan-2-yl-1H-imidazol-2-yl)pyridine-3-carboxylic acid	5	3
86175	BBKDWPHJZANJGB	0	316	86175 14601092	Quizalofop-P-tefuryl	C22H21ClN2O5	CC(C(=O)OCC1CCCO1)OC2=CC=C(C=C2)OC3=CN=C4C=C(C=CC4=N3)Cl	InChI=1S/C22H21ClN2O5/c1-14(22(26)28-13-18-3-2-10-27-18)29-16-5-7-17(8-6-16)30-21-12-24-20-11-15(23)4-9-19(20)25-21/h4-9,11-12,14,18H,2-3,10,13H2,1H3	BBKDWPHJZANJGB-UHFFFAOYSA-N	428.1139	oxolan-2-ylmethyl 2-[4-(6-chloroquinoxalin-2-yl)oxyphenoxy]propanoate	3	3
86268	GNVDAZSPJWCIQZ	2	10145	86268	Flusulfamide	C13H7Cl2F3N2O4S	C1=CC(=C(C=C1[N+](=O)[O-])Cl)NS(=O)(=O)C2=CC(=C(C=C2)Cl)C(F)(F)F	InChI=1S/C13H7Cl2F3N2O4S/c14-10-3-2-8(6-9(10)13(16,17)18)25(23,24)19-12-4-1-7(20(21)22)5-11(12)15/h1-6,19H	GNVDAZSPJWCIQZ-UHFFFAOYSA-N	413.945568	4-chloro-N-(2-chloro-4-nitrophenyl)-3-(trifluoromethyl)benzenesulfonamide	4	3
86304	IRLGCAJYYKDTCG	0	4546	86304	Ethametsulfuron	C14H16N6O6S	CCOC1=NC(=NC(=N1)NC(=O)NS(=O)(=O)C2=CC=CC=C2C(=O)O)NC	InChI=1S/C14H16N6O6S/c1-3-26-14-18-11(15-2)16-12(19-14)17-13(23)20-27(24,25)9-7-5-4-6-8(9)10(21)22/h4-7H,3H2,1-2H3,(H,21,22)(H3,15,16,17,18,19,20,23)	IRLGCAJYYKDTCG-UHFFFAOYSA-N	396.085203	2-[[4-ethoxy-6-(methylamino)-1,3,5-triazin-2-yl]carbamoylsulfamoyl]benzoic acid	2	3
86306	NKNFWVNSBIXGLL	8	13395	86306	Triazamate	C13H22N4O3S	CCOC(=O)CSC1=NC(=NN1C(=O)N(C)C)C(C)(C)C	InChI=1S/C13H22N4O3S/c1-7-20-9(18)8-21-11-14-10(13(2,3)4)15-17(11)12(19)16(5)6/h7-8H2,1-6H3	NKNFWVNSBIXGLL-UHFFFAOYSA-N	314.141262	ethyl 2-[[5-tert-butyl-2-(dimethylcarbamoyl)-1,2,4-triazol-3-yl]sulfanyl]acetate	4	3
86353	AOQMRUTZEYVDIL	4	8648	86353	Flupoxam	C19H14ClF5N4O2	C1=CC=C(C=C1)C2=NC(=NN2C3=CC(=C(C=C3)Cl)COCC(C(F)(F)F)(F)F)C(=O)N	InChI=1S/C19H14ClF5N4O2/c20-14-7-6-13(8-12(14)9-31-10-18(21,22)19(23,24)25)29-17(11-4-2-1-3-5-11)27-16(28-29)15(26)30/h1-8H,9-10H2,(H2,26,30)	AOQMRUTZEYVDIL-UHFFFAOYSA-N	460.072544	1-[4-chloro-3-(2,2,3,3,3-pentafluoropropoxymethyl)phenyl]-5-phenyl-1,2,4-triazole-3-carboxamide	4	3
86355	MAHPNPYYQAIOJN	13	10659	86355	Azimsulfuron	C13H16N10O5S	CN1C(=C(C=N1)C2=NN(N=N2)C)S(=O)(=O)NC(=O)NC3=NC(=CC(=N3)OC)OC	InChI=1S/C13H16N10O5S/c1-22-11(7(6-14-22)10-18-21-23(2)19-10)29(25,26)20-13(24)17-12-15-8(27-3)5-9(16-12)28-4/h5-6H,1-4H3,(H2,15,16,17,20,24)	MAHPNPYYQAIOJN-UHFFFAOYSA-N	424.102585	1-(4,6-dimethoxypyrimidin-2-yl)-3-[2-methyl-4-(2-methyltetrazol-5-yl)pyrazol-3-yl]sulfonylurea	5	3
86385	HLVQZEMFVYGIGH	1	24	86384 86385 12001831 73557431	Prohexadione-Calcium	C10H12O5	CCC(=C1C(=O)CC(CC1=O)C(=O)O)O	InChI=1S/C10H12O5/c1-2-6(11)9-7(12)3-5(10(14)15)4-8(9)13/h5,11H,2-4H2,1H3,(H,14,15)	HLVQZEMFVYGIGH-UHFFFAOYSA-N	212.068473	4-(1-hydroxypropylidene)-3,5-dioxocyclohexane-1-carboxylic acid	5	3
86412	UELITFHSCLAHKR	88	13837	86412	Acibenzolar-S-Methyl	C8H6N2OS2	CSC(=O)C1=C2C(=CC=C1)N=NS2	InChI=1S/C8H6N2OS2/c1-12-8(11)5-3-2-4-6-7(5)13-10-9-6/h2-4H,1H3	UELITFHSCLAHKR-UHFFFAOYSA-N	209.992155	S-methyl 1,2,3-benzothiadiazole-7-carbothioate	5	3
86422	VGHPMIFEKOFHHQ	8	10978	86422	Metosulam	C14H13Cl2N5O4S	CC1=C(C(=C(C=C1)Cl)NS(=O)(=O)C2=NN3C(=CC(=NC3=N2)OC)OC)Cl	InChI=1S/C14H13Cl2N5O4S/c1-7-4-5-8(15)12(11(7)16)20-26(22,23)14-18-13-17-9(24-2)6-10(25-3)21(13)19-14/h4-6,20H,1-3H3	VGHPMIFEKOFHHQ-UHFFFAOYSA-N	417.00653	N-(2,6-dichloro-3-methylphenyl)-5,7-dimethoxy-[1,2,4]triazolo[1,5-a]pyrimidine-2-sulfonamide	5	3
86443	IOXAXYHXMLCCJJ	2	9600	86443	Oxasulfuron	C17H18N4O6S	CC1=CC(=NC(=N1)NC(=O)NS(=O)(=O)C2=CC=CC=C2C(=O)OC3COC3)C	InChI=1S/C17H18N4O6S/c1-10-7-11(2)19-16(18-10)20-17(23)21-28(24,25)14-6-4-3-5-13(14)15(22)27-12-8-26-9-12/h3-7,12H,8-9H2,1-2H3,(H2,18,19,20,21,23)	IOXAXYHXMLCCJJ-UHFFFAOYSA-N	406.094705	oxetan-3-yl 2-[(4,6-dimethylpyrimidin-2-yl)carbamoylsulfamoyl]benzoate	3	3
86453	BIKACRYIQSLICJ	8	8079	86453	Cloransulam-methyl	C15H13ClFN5O5S	CCOC1=NC(=CC2=NC(=NN21)S(=O)(=O)NC3=C(C=CC=C3Cl)C(=O)OC)F	InChI=1S/C15H13ClFN5O5S/c1-3-27-15-18-10(17)7-11-19-14(20-22(11)15)28(24,25)21-12-8(13(23)26-2)5-4-6-9(12)16/h4-7,21H,3H2,1-2H3	BIKACRYIQSLICJ-UHFFFAOYSA-N	429.030996	methyl 3-chloro-2-[(5-ethoxy-7-fluoro-[1,2,4]triazolo[1,5-c]pyrimidin-2-yl)sulfonylamino]benzoate	5	3
87176	YFXPPSKYMBTNAV	13	24066	87176	Bensultap	C17H21NO4S4	CN(C)C(CSS(=O)(=O)C1=CC=CC=C1)CSS(=O)(=O)C2=CC=CC=C2	InChI=1S/C17H21NO4S4/c1-18(2)15(13-23-25(19,20)16-9-5-3-6-10-16)14-24-26(21,22)17-11-7-4-8-12-17/h3-12,15H,13-14H2,1-2H3	YFXPPSKYMBTNAV-UHFFFAOYSA-N	431.035343	1,3-bis(benzenesulfonylsulfanyl)-N,N-dimethylpropan-2-amine	4	3
88916	UDSJPFPDKCMYBD	6	4381	88916	Metsulfovax	C12H12N2OS	CC1=C(SC(=N1)C)C(=O)NC2=CC=CC=C2	InChI=1S/C12H12N2OS/c1-8-11(16-9(2)13-8)12(15)14-10-6-4-3-5-7-10/h3-7H,1-2H3,(H,14,15)	UDSJPFPDKCMYBD-UHFFFAOYSA-N	232.067034	2,4-dimethyl-N-phenyl-1,3-thiazole-5-carboxamide	4	3
89594	SNICXCGAKADSCV	35157	78331	942 6173 89593 89594 157672 2735101 3048882 3048884 3048885 3048889 3053310 5284430 5284498 6919000 6950509 10630878 20056612 21115673 45040014 46783612 56973543 69479113 71312299	nicotine	C10H14N2	CN1CCC[C@H]1C2=CN=CC=C2	InChI=1S/C10H14N2/c1-12-7-3-5-10(12)9-4-2-6-11-8-9/h2,4,6,8,10H,3,5,7H2,1H3/t10-/m0/s1	SNICXCGAKADSCV-JTQLQIEISA-N	162.115698	3-[(2S)-1-methylpyrrolidin-2-yl]pyridine	7	3
90590	JFSPBVWPKOEZCB	0	14707	90590	Fenfuram	C12H11NO2	CC1=C(C=CO1)C(=O)NC2=CC=CC=C2	InChI=1S/C12H11NO2/c1-9-11(7-8-15-9)12(14)13-10-5-3-2-4-6-10/h2-8H,1H3,(H,13,14)	JFSPBVWPKOEZCB-UHFFFAOYSA-N	201.078979	2-methyl-N-phenylfuran-3-carboxamide	3	3
90756	WZZRJCUYSKKFHO	0	3049	90756	Benzoylprop	C16H13Cl2NO3	CC(C(=O)O)N(C1=CC(=C(C=C1)Cl)Cl)C(=O)C2=CC=CC=C2	InChI=1S/C16H13Cl2NO3/c1-10(16(21)22)19(12-7-8-13(17)14(18)9-12)15(20)11-5-3-2-4-6-11/h2-10H,1H3,(H,21,22)	WZZRJCUYSKKFHO-UHFFFAOYSA-N	337.027249	2-(N-benzoyl-3,4-dichloroanilino)propanoic acid	2	3
91587	WHHIPMZEDGBUCC	35	17175	91587	Probenazole	C10H9NO3S	C=CCOC1=NS(=O)(=O)C2=CC=CC=C21	InChI=1S/C10H9NO3S/c1-2-7-14-10-8-5-3-4-6-9(8)15(12,13)11-10/h2-6H,1,7H2	WHHIPMZEDGBUCC-UHFFFAOYSA-N	223.030314	3-prop-2-enoxy-1,2-benzothiazole 1,1-dioxide	3	3
91596	KCOCSOWTADCKOL	4	4881	91596	Ethidimuron	C7H12N4O3S2	CCS(=O)(=O)C1=NN=C(S1)N(C)C(=O)NC	InChI=1S/C7H12N4O3S2/c1-4-16(13,14)7-10-9-6(15-7)11(3)5(12)8-2/h4H2,1-3H3,(H,8,12)	KCOCSOWTADCKOL-UHFFFAOYSA-N	264.035083	1-(5-ethylsulfonyl-1,3,4-thiadiazol-2-yl)-1,3-dimethylurea	4	3
91612	DHWRNDJOGMTCPB	1	8121	91612	Dimefuron	C15H19ClN4O3	CC(C)(C)C1=NN(C(=O)O1)C2=C(C=C(C=C2)NC(=O)N(C)C)Cl	InChI=1S/C15H19ClN4O3/c1-15(2,3)12-18-20(14(22)23-12)11-7-6-9(8-10(11)16)17-13(21)19(4)5/h6-8H,1-5H3,(H,17,21)	DHWRNDJOGMTCPB-UHFFFAOYSA-N	338.114568	3-[4-(5-tert-butyl-2-oxo-1,3,4-oxadiazol-3-yl)-3-chlorophenyl]-1,1-dimethylurea	4	3
91627	ISERORSDFSDMDV	1	5153	91627	Diethatyl	C14H18ClNO3	CCC1=C(C(=CC=C1)CC)N(CC(=O)O)C(=O)CCl	InChI=1S/C14H18ClNO3/c1-3-10-6-5-7-11(4-2)14(10)16(9-13(18)19)12(17)8-15/h5-7H,3-4,8-9H2,1-2H3,(H,18,19)	ISERORSDFSDMDV-UHFFFAOYSA-N	283.097521	2-(N-(2-chloroacetyl)-2,6-diethylanilino)acetic acid	3	3
91634	ONHBDDJJTDTLIR	3	1	91634	Azocyclotin	C20H35N3Sn	C1CCC(CC1)[Sn](C2CCCCC2)(C3CCCCC3)N4C=NC=N4	InChI=1S/3C6H11.C2H2N3.Sn/c3*1-2-4-6-5-3-1;1-3-2-5-4-1;/h3*1H,2-6H2;1-2H;/q;;;-1;+1	ONHBDDJJTDTLIR-UHFFFAOYSA-N	437.1853	tricyclohexyl(1,2,4-triazol-1-yl)stannane	5	3
91644	YLPGTOIOYRQOHV	46	11211	91644	Pretilachlor	C17H26ClNO2	CCCOCCN(C1=C(C=CC=C1CC)CC)C(=O)CCl	InChI=1S/C17H26ClNO2/c1-4-11-21-12-10-19(16(20)13-18)17-14(5-2)8-7-9-15(17)6-3/h7-9H,4-6,10-13H2,1-3H3	YLPGTOIOYRQOHV-UHFFFAOYSA-N	311.165207	2-chloro-N-(2,6-diethylphenyl)-N-(2-propoxyethyl)acetamide	4	3
91664	OBZIQQJJIKNWNO	21	15760	91664	Tolclofos-methyl	C9H11Cl2O3PS	CC1=CC(=C(C(=C1)Cl)OP(=S)(OC)OC)Cl	InChI=1S/C9H11Cl2O3PS/c1-6-4-7(10)9(8(11)5-6)14-15(16,12-2)13-3/h4-5H,1-3H3	OBZIQQJJIKNWNO-UHFFFAOYSA-N	299.954358	(2,6-dichloro-4-methylphenoxy)-dimethoxy-sulfanylidene-lambda5-phosphane	5	3
91665	XRJLAOUDSILTFT	12	18353	91665	Pyroquilon	C11H11NO	C1CC(=O)N2CCC3=CC=CC1=C32	InChI=1S/C11H11NO/c13-10-5-4-8-2-1-3-9-6-7-12(10)11(8)9/h1-3H,4-7H2	XRJLAOUDSILTFT-UHFFFAOYSA-N	173.084064	1-azatricyclo[6.3.1.04,12]dodeca-4,6,8(12)-trien-11-one	6	3
91673	DWRKFAJEBUWTQM	1	6808	91673	Etaconazole	C14H15Cl2N3O2	CCC1COC(O1)(CN2C=NC=N2)C3=C(C=C(C=C3)Cl)Cl	InChI=1S/C14H15Cl2N3O2/c1-2-11-6-20-14(21-11,7-19-9-17-8-18-19)12-4-3-10(15)5-13(12)16/h3-5,8-9,11H,2,6-7H2,1H3	DWRKFAJEBUWTQM-UHFFFAOYSA-N	327.054132	1-[[2-(2,4-dichlorophenyl)-4-ethyl-1,3-dioxolan-2-yl]methyl]-1,2,4-triazole	4	3
91677	OQZCSNDVOWYALR	28	8937	91677	Flurochloridone	C12H10Cl2F3NO	C1C(C(C(=O)N1C2=CC=CC(=C2)C(F)(F)F)Cl)CCl	InChI=1S/C12H10Cl2F3NO/c13-5-7-6-18(11(19)10(7)14)9-3-1-2-8(4-9)12(15,16)17/h1-4,7,10H,5-6H2	OQZCSNDVOWYALR-UHFFFAOYSA-N	311.009154	3-chloro-4-(chloromethyl)-1-[3-(trifluoromethyl)phenyl]pyrrolidin-2-one	5	3
91679	BWUPSGJXXPATLU	3	9823	91679	Dimepiperate	C15H21NOS	CC(C)(C1=CC=CC=C1)SC(=O)N2CCCCC2	InChI=1S/C15H21NOS/c1-15(2,13-9-5-3-6-10-13)18-14(17)16-11-7-4-8-12-16/h3,5-6,9-10H,4,7-8,11-12H2,1-2H3	BWUPSGJXXPATLU-UHFFFAOYSA-N	263.134385	S-(2-phenylpropan-2-yl) piperidine-1-carbothioate	4	3
91683	SAPGTCDSBGMXCD	11	13711	91683	Nuarimol	C17H12ClFN2O	C1=CC=C(C(=C1)C(C2=CC=C(C=C2)F)(C3=CN=CN=C3)O)Cl	InChI=1S/C17H12ClFN2O/c18-16-4-2-1-3-15(16)17(22,13-9-20-11-21-10-13)12-5-7-14(19)8-6-12/h1-11,22H	SAPGTCDSBGMXCD-UHFFFAOYSA-N	314.062219	(2-chlorophenyl)-(4-fluorophenyl)-pyrimidin-5-ylmethanol	5	3
91708	UISUNVFOGSJSKD	54	14397	91708	Chlorfluazuron	C20H9Cl3F5N3O3	C1=CC(=C(C(=C1)F)C(=O)NC(=O)NC2=CC(=C(C(=C2)Cl)OC3=C(C=C(C=N3)C(F)(F)F)Cl)Cl)F	InChI=1S/C20H9Cl3F5N3O3/c21-10-5-9(30-19(33)31-17(32)15-13(24)2-1-3-14(15)25)6-11(22)16(10)34-18-12(23)4-8(7-29-18)20(26,27)28/h1-7H,(H2,30,31,32,33)	UISUNVFOGSJSKD-UHFFFAOYSA-N	538.962965	N-[[3,5-dichloro-4-[3-chloro-5-(trifluoromethyl)pyridin-2-yl]oxyphenyl]carbamoyl]-2,6-difluorobenzamide	4	3
91715	MKQSWTQPLLCSOB	1	7206	91715	Flurazole	C12H7ClF3NO2S	C1=CC=C(C=C1)COC(=O)C2=C(N=C(S2)Cl)C(F)(F)F	InChI=1S/C12H7ClF3NO2S/c13-11-17-9(12(14,15)16)8(20-11)10(18)19-6-7-4-2-1-3-5-7/h1-5H,6H2	MKQSWTQPLLCSOB-UHFFFAOYSA-N	320.983812	benzyl 2-chloro-4-(trifluoromethyl)-1,3-thiazole-5-carboxylate	4	3
91716	XIGAUIHYSDTJHW	33	12719	91716	Mefenacet	C16H14N2O2S	CN(C1=CC=CC=C1)C(=O)COC2=NC3=CC=CC=C3S2	InChI=1S/C16H14N2O2S/c1-18(12-7-3-2-4-8-12)15(19)11-20-16-17-13-9-5-6-10-14(13)21-16/h2-10H,11H2,1H3	XIGAUIHYSDTJHW-UHFFFAOYSA-N	298.077599	2-(1,3-benzothiazol-2-yloxy)-N-methyl-N-phenylacetamide	4	3
91724	FKLFBQCQQYDUAM	18	18101	91724	Fenpiclonil	C11H6Cl2N2	C1=CC(=C(C(=C1)Cl)Cl)C2=CNC=C2C#N	InChI=1S/C11H6Cl2N2/c12-10-3-1-2-8(11(10)13)9-6-15-5-7(9)4-14/h1-3,5-6,15H	FKLFBQCQQYDUAM-UHFFFAOYSA-N	235.990804	4-(2,3-dichlorophenyl)-1H-pyrrole-3-carbonitrile	4	3
91735	WYEHFWKAOXOVJD	42	13112	91735	Diflufenican	C19H11F5N2O2	C1=CC(=CC(=C1)OC2=C(C=CC=N2)C(=O)NC3=C(C=C(C=C3)F)F)C(F)(F)F	InChI=1S/C19H11F5N2O2/c20-12-6-7-16(15(21)10-12)26-17(27)14-5-2-8-25-18(14)28-13-4-1-3-11(9-13)19(22,23)24/h1-10H,(H,26,27)	WYEHFWKAOXOVJD-UHFFFAOYSA-N	394.074068	N-(2,4-difluorophenyl)-2-[3-(trifluoromethyl)phenoxy]pyridine-3-carboxamide	4	3
91739	FFSSWMQPCJRCRV	68	10617	91739	Quinclorac	C10H5Cl2NO2	C1=CC(=C(C2=NC=C(C=C21)Cl)C(=O)O)Cl	InChI=1S/C10H5Cl2NO2/c11-6-3-5-1-2-7(12)8(10(14)15)9(5)13-4-6/h1-4H,(H,14,15)	FFSSWMQPCJRCRV-UHFFFAOYSA-N	240.969734	3,7-dichloroquinoline-8-carboxylic acid	5	3
91740	BXEHUCNTIZGSOJ	8	11098	91740	Esprocarb	C15H23NOS	CCN(C(C)C(C)C)C(=O)SCC1=CC=CC=C1	InChI=1S/C15H23NOS/c1-5-16(13(4)12(2)3)15(17)18-11-14-9-7-6-8-10-14/h6-10,12-13H,5,11H2,1-4H3	BXEHUCNTIZGSOJ-UHFFFAOYSA-N	265.150036	S-benzyl N-ethyl-N-(3-methylbutan-2-yl)carbamothioate	4	3
91741	RGNPBRKPHBKNKX	85	16451	91741	Hexaflumuron	C16H8Cl2F6N2O3	C1=CC(=C(C(=C1)F)C(=O)NC(=O)NC2=CC(=C(C(=C2)Cl)OC(C(F)F)(F)F)Cl)F	InChI=1S/C16H8Cl2F6N2O3/c17-7-4-6(5-8(18)12(7)29-16(23,24)14(21)22)25-15(28)26-13(27)11-9(19)2-1-3-10(11)20/h1-5,14H,(H2,25,26,27,28)	RGNPBRKPHBKNKX-UHFFFAOYSA-N	459.981616	N-[[3,5-dichloro-4-(1,1,2,2-tetrafluoroethoxy)phenyl]carbamoyl]-2,6-difluorobenzamide	5	3
91749	ALZOLUNSQWINIR	7	11042	91749	Quinmerac	C11H8ClNO2	CC1=CC2=C(C(=C(C=C2)Cl)C(=O)O)N=C1	InChI=1S/C11H8ClNO2/c1-6-4-7-2-3-8(12)9(11(14)15)10(7)13-5-6/h2-5H,1H3,(H,14,15)	ALZOLUNSQWINIR-UHFFFAOYSA-N	221.024356	7-chloro-3-methylquinoline-8-carboxylic acid	4	3
91755	NYRMIJKDBAQCHC	2	8252	91755	Flurtamone	C18H14F3NO2	CNC1=C(C(=O)C(O1)C2=CC=CC=C2)C3=CC(=CC=C3)C(F)(F)F	InChI=1S/C18H14F3NO2/c1-22-17-14(12-8-5-9-13(10-12)18(19,20)21)15(23)16(24-17)11-6-3-2-4-7-11/h2-10,16,22H,1H3	NYRMIJKDBAQCHC-UHFFFAOYSA-N	333.097663	5-(methylamino)-2-phenyl-4-[3-(trifluoromethyl)phenyl]furan-3-one	4	3
91757	YUBJPYNSGLJZPQ	10	11851	91757	Dithiopyr	C15H16F5NO2S2	CC(C)CC1=C(C(=NC(=C1C(=O)SC)C(F)(F)F)C(F)F)C(=O)SC	InChI=1S/C15H16F5NO2S2/c1-6(2)5-7-8(13(22)24-3)10(12(16)17)21-11(15(18,19)20)9(7)14(23)25-4/h6,12H,5H2,1-4H3	YUBJPYNSGLJZPQ-UHFFFAOYSA-N	401.054262	3-S,5-S-dimethyl 2-(difluoromethyl)-4-(2-methylpropyl)-6-(trifluoromethyl)pyridine-3,5-dicarbothioate	6	3
91760	PQTBTIFWAXVEPB	51	10690	91760	Sulcotrione	C14H13ClO5S	CS(=O)(=O)C1=CC(=C(C=C1)C(=O)C2C(=O)CCCC2=O)Cl	InChI=1S/C14H13ClO5S/c1-21(19,20)8-5-6-9(10(15)7-8)14(18)13-11(16)3-2-4-12(13)17/h5-7,13H,2-4H2,1H3	PQTBTIFWAXVEPB-UHFFFAOYSA-N	328.017222	2-(2-chloro-4-methylsulfonylbenzoyl)cyclohexane-1,3-dione	5	3
91762	RIUXZHMCCFLRBI	0	6782	91762	Chlorimuron	C13H11ClN4O6S	COC1=CC(=NC(=N1)NC(=O)NS(=O)(=O)C2=CC=CC=C2C(=O)O)Cl	InChI=1S/C13H11ClN4O6S/c1-24-10-6-9(14)15-12(16-10)17-13(21)18-25(22,23)8-5-3-2-4-7(8)11(19)20/h2-6H,1H3,(H,19,20)(H2,15,16,17,18,21)	RIUXZHMCCFLRBI-UHFFFAOYSA-N	386.008783	2-[(4-chloro-6-methoxypyrimidin-2-yl)carbamoylsulfamoyl]benzoic acid	2	3
91771	VSVAQRUUFVBBFS	31	1643	91771	Difethialone	C31H23BrO2S	C1C(CC2=CC=CC=C2C1C3=C(SC4=CC=CC=C4C3=O)O)C5=CC=C(C=C5)C6=CC=C(C=C6)Br	InChI=1S/C31H23BrO2S/c32-24-15-13-20(14-16-24)19-9-11-21(12-10-19)23-17-22-5-1-2-6-25(22)27(18-23)29-30(33)26-7-3-4-8-28(26)35-31(29)34/h1-16,23,27,34H,17-18H2	VSVAQRUUFVBBFS-UHFFFAOYSA-N	538.06021	3-[3-[4-(4-bromophenyl)phenyl]-1,2,3,4-tetrahydronaphthalen-1-yl]-2-hydroxythiochromen-4-one	5	3
91772	BQZXUHDXIARLEO	0	7407	91772	Tribenuron	C14H15N5O6S	CC1=NC(=NC(=N1)OC)N(C)C(=O)NS(=O)(=O)C2=CC=CC=C2C(=O)O	InChI=1S/C14H15N5O6S/c1-8-15-12(17-13(16-8)25-3)19(2)14(22)18-26(23,24)10-7-5-4-6-9(10)11(20)21/h4-7H,1-3H3,(H,18,22)(H,20,21)	BQZXUHDXIARLEO-UHFFFAOYSA-N	381.074304	2-[[(4-methoxy-6-methyl-1,3,5-triazin-2-yl)-methylcarbamoyl]sulfamoyl]benzoic acid	3	3
91774	GPGLBXMQFQQXDV	4	8606	91774	Primisulfuron	C14H10F4N4O7S	C1=CC=C(C(=C1)C(=O)O)S(=O)(=O)NC(=O)NC2=NC(=CC(=N2)OC(F)F)OC(F)F	InChI=1S/C14H10F4N4O7S/c15-11(16)28-8-5-9(29-12(17)18)20-13(19-8)21-14(25)22-30(26,27)7-4-2-1-3-6(7)10(23)24/h1-5,11-12H,(H,23,24)(H2,19,20,21,22,25)	GPGLBXMQFQQXDV-UHFFFAOYSA-N	454.020632	2-[[4,6-bis(difluoromethoxy)pyrimidin-2-yl]carbamoylsulfamoyl]benzoic acid	2	3
91777	CTTHWASMBLQOFR	10	12299	91777	Amidosulfuron	C9H15N5O7S2	CN(S(=O)(=O)C)S(=O)(=O)NC(=O)NC1=NC(=CC(=N1)OC)OC	InChI=1S/C9H15N5O7S2/c1-14(22(4,16)17)23(18,19)13-9(15)12-8-10-6(20-2)5-7(11-8)21-3/h5H,1-4H3,(H2,10,11,12,13,15)	CTTHWASMBLQOFR-UHFFFAOYSA-N	369.04129	1-(4,6-dimethoxypyrimidin-2-yl)-3-[methyl(methylsulfonyl)sulfamoyl]urea	3	3
91781	QEGVVEOAVNHRAA	10	7531	91781 23682187	Pyrithiobac	C13H11ClN2O4S	COC1=CC(=NC(=N1)SC2=C(C(=CC=C2)Cl)C(=O)O)OC	InChI=1S/C13H11ClN2O4S/c1-19-9-6-10(20-2)16-13(15-9)21-8-5-3-4-7(14)11(8)12(17)18/h3-6H,1-2H3,(H,17,18)	QEGVVEOAVNHRAA-UHFFFAOYSA-N	326.012806	2-chloro-6-(4,6-dimethoxypyrimidin-2-yl)sulfanylbenzoic acid	6	3
92299	RJKCKKDSSSRYCB	2	7116	92299	Tebutam	C15H23NO	CC(C)N(CC1=CC=CC=C1)C(=O)C(C)(C)C	InChI=1S/C15H23NO/c1-12(2)16(14(17)15(3,4)5)11-13-9-7-6-8-10-13/h6-10,12H,11H2,1-5H3	RJKCKKDSSSRYCB-UHFFFAOYSA-N	233.177964	N-benzyl-2,2-dimethyl-N-propan-2-ylpropanamide	3	3
92316	ZUSHSDOEVHPTCU	3	5043	92316	Pyridafol	C10H7ClN2O	C1=CC=C(C=C1)C2=NNC(=CC2=O)Cl	InChI=1S/C10H7ClN2O/c11-9-6-8(14)10(13-12-9)7-4-2-1-3-5-7/h1-6H,(H,12,14)	ZUSHSDOEVHPTCU-UHFFFAOYSA-N	206.02469	6-chloro-3-phenyl-1H-pyridazin-4-one	2	3
92383	FKERUJTUOYLBKB	3	10599	92383	Pyrazoxyfen	C20H16Cl2N2O3	CC1=NN(C(=C1C(=O)C2=C(C=C(C=C2)Cl)Cl)OCC(=O)C3=CC=CC=C3)C	InChI=1S/C20H16Cl2N2O3/c1-12-18(19(26)15-9-8-14(21)10-16(15)22)20(24(2)23-12)27-11-17(25)13-6-4-3-5-7-13/h3-10H,11H2,1-2H3	FKERUJTUOYLBKB-UHFFFAOYSA-N	402.053798	2-[4-(2,4-dichlorobenzoyl)-2,5-dimethylpyrazol-3-yl]oxy-1-phenylethanone	4	3
92389	DDBMQDADIHOWIC	9	10506	92389	Aclonifen	C12H9ClN2O3	C1=CC=C(C=C1)OC2=C(C(=C(C=C2)[N+](=O)[O-])N)Cl	InChI=1S/C12H9ClN2O3/c13-11-10(18-8-4-2-1-3-5-8)7-6-9(12(11)14)15(16)17/h1-7H,14H2	DDBMQDADIHOWIC-UHFFFAOYSA-N	264.03017	2-chloro-6-nitro-3-phenoxyaniline	5	3
92395	DHAHEVIQIYRFRG	0	103	92395	Fluoroglycofen	C16H9ClF3NO7	C1=CC(=C(C=C1C(F)(F)F)Cl)OC2=CC(=C(C=C2)[N+](=O)[O-])C(=O)OCC(=O)O	InChI=1S/C16H9ClF3NO7/c17-11-5-8(16(18,19)20)1-4-13(11)28-9-2-3-12(21(25)26)10(6-9)15(24)27-7-14(22)23/h1-6H,7H2,(H,22,23)	DHAHEVIQIYRFRG-UHFFFAOYSA-N	419.001964	2-[5-[2-chloro-4-(trifluoromethyl)phenoxy]-2-nitrobenzoyl]oxyacetic acid	2	3
92420	WMLPCIHUFDKWJU	14	11610	92420	Cinosulfuron	C15H19N5O7S	COCCOC1=CC=CC=C1S(=O)(=O)NC(=O)NC2=NC(=NC(=N2)OC)OC	InChI=1S/C15H19N5O7S/c1-24-8-9-27-10-6-4-5-7-11(10)28(22,23)20-13(21)16-12-17-14(25-2)19-15(18-12)26-3/h4-7H,8-9H2,1-3H3,(H2,16,17,18,19,20,21)	WMLPCIHUFDKWJU-UHFFFAOYSA-N	413.100519	1-(4,6-dimethoxy-1,3,5-triazin-2-yl)-3-[2-(2-methoxyethoxy)phenyl]sulfonylurea	3	3
93200	SLZWEMYSYKOWCG	0	176	93200	Etacelasil	C11H25ClO6Si	COCCO[Si](CCCl)(OCCOC)OCCOC	InChI=1S/C11H25ClO6Si/c1-13-5-8-16-19(11-4-12,17-9-6-14-2)18-10-7-15-3/h4-11H2,1-3H3	SLZWEMYSYKOWCG-UHFFFAOYSA-N	316.110893	2-chloroethyl-tris(2-methoxyethoxy)silane	4	3
93315	QDRXWCAVUNHOGA	9	10849	93315	Acequinocyl	C24H32O4	CCCCCCCCCCCCC1=C(C(=O)C2=CC=CC=C2C1=O)OC(=O)C	InChI=1S/C24H32O4/c1-3-4-5-6-7-8-9-10-11-12-17-21-22(26)19-15-13-14-16-20(19)23(27)24(21)28-18(2)25/h13-16H,3-12,17H2,1-2H3	QDRXWCAVUNHOGA-UHFFFAOYSA-N	384.23006	(3-dodecyl-1,4-dioxonaphthalen-2-yl) acetate	5	3
93422	IQGKIPDJXCAMSM	0	10354	93422	Triazoxide	C10H6ClN5O	C1=CC2=C(C=C1Cl)[N+](=NC(=N2)N3C=CN=C3)[O-]	InChI=1S/C10H6ClN5O/c11-7-1-2-8-9(5-7)16(17)14-10(13-8)15-4-3-12-6-15/h1-6H	IQGKIPDJXCAMSM-UHFFFAOYSA-N	247.026087	7-chloro-3-imidazol-1-yl-1-oxido-1,2,4-benzotriazin-1-ium	3	3
93460	QHGVXILFMXYDRS	14	9822	93460	Pyraclofos	C14H18ClN2O3PS	CCCSP(=O)(OCC)OC1=CN(N=C1)C2=CC=C(C=C2)Cl	InChI=1S/C14H18ClN2O3PS/c1-3-9-22-21(18,19-4-2)20-14-10-16-17(11-14)13-7-5-12(15)6-8-13/h5-8,10-11H,3-4,9H2,1-2H3	QHGVXILFMXYDRS-UHFFFAOYSA-N	360.046428	1-(4-chlorophenyl)-4-[ethoxy(propylsulfanyl)phosphoryl]oxypyrazole	6	3
93482	BDQWWOHKFDSADC	4	9466	93482	Clomeprop	C16H15Cl2NO2	CC1=C(C=CC(=C1Cl)OC(C)C(=O)NC2=CC=CC=C2)Cl	InChI=1S/C16H15Cl2NO2/c1-10-13(17)8-9-14(15(10)18)21-11(2)16(20)19-12-6-4-3-5-7-12/h3-9,11H,1-2H3,(H,19,20)	BDQWWOHKFDSADC-UHFFFAOYSA-N	323.047984	2-(2,4-dichloro-3-methylphenoxy)-N-phenylpropanamide	3	3
93483	AGKSTYPVMZODRV	3	14103	93483	Imibenconazole	C17H13Cl3N4S	C1=CC(=CC=C1CSC(=NC2=C(C=C(C=C2)Cl)Cl)CN3C=NC=N3)Cl	InChI=1S/C17H13Cl3N4S/c18-13-3-1-12(2-4-13)9-25-17(8-24-11-21-10-22-24)23-16-6-5-14(19)7-15(16)20/h1-7,10-11H,8-9H2	AGKSTYPVMZODRV-UHFFFAOYSA-N	409.992651	(4-chlorophenyl)methyl N-(2,4-dichlorophenyl)-2-(1,2,4-triazol-1-yl)ethanimidothioate	4	3
93528	COYBRKAVBMYYSF	11	3626	93528	Cloquintocet-mexyl	C18H22ClNO3	CCCCCC(C)OC(=O)COC1=C2C(=C(C=C1)Cl)C=CC=N2	InChI=1S/C18H22ClNO3/c1-3-4-5-7-13(2)23-17(21)12-22-16-10-9-15(19)14-8-6-11-20-18(14)16/h6,8-11,13H,3-5,7,12H2,1-2H3	COYBRKAVBMYYSF-UHFFFAOYSA-N	335.128821	heptan-2-yl 2-(5-chloroquinolin-8-yl)oxyacetate	4	3
93532	WBTYBAGIHOISOQ	0	13172	93532	Pefurazoate	C18H23N3O4	CCC(C(=O)OCCCC=C)N(CC1=CC=CO1)C(=O)N2C=CN=C2	InChI=1S/C18H23N3O4/c1-3-5-6-11-25-17(22)16(4-2)21(13-15-8-7-12-24-15)18(23)20-10-9-19-14-20/h3,7-10,12,14,16H,1,4-6,11,13H2,2H3	WBTYBAGIHOISOQ-UHFFFAOYSA-N	345.168856	pent-4-enyl 2-[furan-2-ylmethyl(imidazole-1-carbonyl)amino]butanoate	4	3
93542	ZCNQYNHDVRPZIH	1	5251	93542	Fluthiacet-methyl	C15H15ClFN3O3S2	COC(=O)CSC1=C(C=C(C(=C1)N=C2N3CCCCN3C(=O)S2)F)Cl	InChI=1S/C15H15ClFN3O3S2/c1-23-13(21)8-24-12-7-11(10(17)6-9(12)16)18-14-19-4-2-3-5-20(19)15(22)25-14/h6-7H,2-5,8H2,1H3	ZCNQYNHDVRPZIH-UHFFFAOYSA-N	403.02274	methyl 2-[2-chloro-4-fluoro-5-[(3-oxo-5,6,7,8-tetrahydro-[1,3,4]thiadiazolo[3,4-a]pyridazin-1-ylidene)amino]phenyl]sulfanylacetate	6	3
94498	DVOODWOZJVJKQR	10	10321	94498	Oxadiargyl	C15H14Cl2N2O3	CC(C)(C)C1=NN(C(=O)O1)C2=CC(=C(C=C2Cl)Cl)OCC#C	InChI=1S/C15H14Cl2N2O3/c1-5-6-21-12-8-11(9(16)7-10(12)17)19-14(20)22-13(18-19)15(2,3)4/h1,7-8H,6H2,2-4H3	DVOODWOZJVJKQR-UHFFFAOYSA-N	340.038148	5-tert-butyl-3-(2,4-dichloro-5-prop-2-ynoxyphenyl)-1,3,4-oxadiazol-2-one	3	3
101525	ZTYVMAQSHCZXLF	2	5511	101525	Primisulfuron-methyl	C15H12F4N4O7S	COC(=O)C1=CC=CC=C1S(=O)(=O)NC(=O)NC2=NC(=CC(=N2)OC(F)F)OC(F)F	InChI=1S/C15H12F4N4O7S/c1-28-11(24)7-4-2-3-5-8(7)31(26,27)23-15(25)22-14-20-9(29-12(16)17)6-10(21-14)30-13(18)19/h2-6,12-13H,1H3,(H2,20,21,22,23,25)	ZTYVMAQSHCZXLF-UHFFFAOYSA-N	468.036283	methyl 2-[[4,6-bis(difluoromethoxy)pyrimidin-2-yl]carbamoylsulfamoyl]benzoate	6	3
104770	XTEGARKTQYYJKE	832	25	19654 104770	Chlorate	ClO3	[O-]Cl(=O)=O	InChI=1S/ClHO3/c2-1(3)4/h(H,2,3,4)/p-1	XTEGARKTQYYJKE-UHFFFAOYSA-M	82.953597	chlorate	7	3
123622	VPRAQYXPZIFIOH	0	9071	123622	Imiprothrin	C17H22N2O4	CC(=CC1C(C1(C)C)C(=O)OCN2C(=O)CN(C2=O)CC#C)C	InChI=1S/C17H22N2O4/c1-6-7-18-9-13(20)19(16(18)22)10-23-15(21)14-12(8-11(2)3)17(14,4)5/h1,8,12,14H,7,9-10H2,2-5H3	VPRAQYXPZIFIOH-UHFFFAOYSA-N	318.157957	(2,5-dioxo-3-prop-2-ynylimidazolidin-1-yl)methyl 2,2-dimethyl-3-(2-methylprop-1-enyl)cyclopropane-1-carboxylate	5	3
123627	PIZCXVUFSNPNON	2	1687	123627 23681559	Clofencet	C13H11ClN2O3	CCC1=C(C(=O)C=NN1C2=CC=C(C=C2)Cl)C(=O)O	InChI=1S/C13H11ClN2O3/c1-2-10-12(13(18)19)11(17)7-15-16(10)9-5-3-8(14)4-6-9/h3-7H,2H2,1H3,(H,18,19)	PIZCXVUFSNPNON-UHFFFAOYSA-N	278.04582	2-(4-chlorophenyl)-3-ethyl-5-oxopyridazine-4-carboxylic acid	4	3
127394	IXTOWLKEARFCCP	2	0	127394	Isofenphos-methyl	C14H22NO4PS	CC(C)NP(=S)(OC)OC1=CC=CC=C1C(=O)OC(C)C	InChI=1S/C14H22NO4PS/c1-10(2)15-20(21,17-5)19-13-9-7-6-8-12(13)14(16)18-11(3)4/h6-11H,1-5H3,(H,15,21)	IXTOWLKEARFCCP-UHFFFAOYSA-N	331.100716	propan-2-yl 2-[methoxy-(propan-2-ylamino)phosphinothioyl]oxybenzoate	2	3
151080	SHDPRTQPPWIEJG	298	2682	151080	1-Methylcyclopropene	C4H6	CC1=CC1	InChI=1S/C4H6/c1-4-2-3-4/h2H,3H2,1H3	SHDPRTQPPWIEJG-UHFFFAOYSA-N	54.04695	1-methylcyclopropene	6	3
152031	AMRQXHFXNZFDCH	5	10177	27689 152031 443067	CARBETAMIDE	C12H16N2O3	CCNC(=O)[C@@H](C)OC(=O)NC1=CC=CC=C1	InChI=1S/C12H16N2O3/c1-3-13-11(15)9(2)17-12(16)14-10-7-5-4-6-8-10/h4-9H,3H2,1-2H3,(H,13,15)(H,14,16)/t9-/m1/s1	AMRQXHFXNZFDCH-SECBINFHSA-N	236.116092	[(2R)-1-(ethylamino)-1-oxopropan-2-yl] N-phenylcarbamate	4	3
153909	VLCQZHSMCYCDJL	374	7463	153909	TRIBENURON-METHYL	C15H17N5O6S	CC1=NC(=NC(=N1)OC)N(C)C(=O)NS(=O)(=O)C2=CC=CC=C2C(=O)OC	InChI=1S/C15H17N5O6S/c1-9-16-13(18-14(17-9)26-4)20(2)15(22)19-27(23,24)11-8-6-5-7-10(11)12(21)25-3/h5-8H,1-4H3,(H,19,22)	VLCQZHSMCYCDJL-UHFFFAOYSA-N	395.089954	methyl 2-[[(4-methoxy-6-methyl-1,3,5-triazin-2-yl)-methylcarbamoyl]sulfamoyl]benzoate	6	3
157722	GQFJDWYHPRLNHR	0	635	157722 23674747	Karetazan	C15H14ClNO3	CCN1C(=CC(=O)C(=C1C2=CC=C(C=C2)Cl)C(=O)O)C	InChI=1S/C15H14ClNO3/c1-3-17-9(2)8-12(18)13(15(19)20)14(17)10-4-6-11(16)7-5-10/h4-8H,3H2,1-2H3,(H,19,20)	GQFJDWYHPRLNHR-UHFFFAOYSA-N	291.066221	2-(4-chlorophenyl)-1-ethyl-6-methyl-4-oxopyridine-3-carboxylic acid	3	3
168842	GXEKYRXVRROBEV	58	10867	3225 8519 62431 166776 168842 3056566 3075602 11112419 23615703 44318676 76970240 118856667 138394090	(endo,endo)-endothal	C8H10O5	C1C[C@H]2[C@@H]([C@@H]([C@@H]1O2)C(=O)O)C(=O)O	InChI=1S/C8H10O5/c9-7(10)5-3-1-2-4(13-3)6(5)8(11)12/h3-6H,1-2H2,(H,9,10)(H,11,12)/t3-,4+,5-,6+	GXEKYRXVRROBEV-FBXFSONDSA-N	186.052823	(1R,2S,3R,4S)-7-oxabicyclo[2.2.1]heptane-2,3-dicarboxylic acid	7	3
170012	CXNPLSGKWMLZPZ	122	14635	258 16380 170012 356629 439625 5352011 16667710 16758236 21124837 23818608 25078183 25078184 75412545 86280480 124080960 124080961 132285147	Blasticidin S	C17H26N8O5	CN(CC[C@@H](CC(=O)N[C@H]1C=C[C@@H](O[C@@H]1C(=O)O)N2C=CC(=NC2=O)N)N)C(=N)N	InChI=1S/C17H26N8O5/c1-24(16(20)21)6-4-9(18)8-12(26)22-10-2-3-13(30-14(10)15(27)28)25-7-5-11(19)23-17(25)29/h2-3,5,7,9-10,13-14H,4,6,8,18H2,1H3,(H3,20,21)(H,22,26)(H,27,28)(H2,19,23,29)/t9-,10-,13+,14-/m0/s1	CXNPLSGKWMLZPZ-ZNIXKSQXSA-N	422.202616	(2S,3S,6R)-3-[[(3S)-3-amino-5-[carbamimidoyl(methyl)amino]pentanoyl]amino]-6-(4-amino-2-oxopyrimidin-1-yl)-3,6-dihydro-2H-pyran-2-carboxylic acid	6	3
170354	DTVOKYWXACGVGO	0	312	170354 15764724 44152368 53297412 138394086	Flupyrsulfuron-methyl	C15H14F3N5O7S	COC1=CC(=NC(=N1)NC(=O)NS(=O)(=O)C2=C(C=CC(=N2)C(F)(F)F)C(=O)OC)OC	InChI=1S/C15H14F3N5O7S/c1-28-9-6-10(29-2)21-13(20-9)22-14(25)23-31(26,27)11-7(12(24)30-3)4-5-8(19-11)15(16,17)18/h4-6H,1-3H3,(H2,20,21,22,23,25)	DTVOKYWXACGVGO-UHFFFAOYSA-N	465.056603	methyl 2-[(4,6-dimethoxypyrimidin-2-yl)carbamoylsulfamoyl]-6-(trifluoromethyl)pyridine-3-carboxylate	4	3
173964	QCPASDYEQAVIJF	0	2936	173964	Chlobenthiazone	C8H6ClNOS	CN1C2=C(C=CC=C2Cl)SC1=O	InChI=1S/C8H6ClNOS/c1-10-7-5(9)3-2-4-6(7)12-8(10)11/h2-4H,1H3	QCPASDYEQAVIJF-UHFFFAOYSA-N	198.985863	4-chloro-3-methyl-1,3-benzothiazol-2-one	3	3
177355	JTHMVYBOQLDDIY	8	6970	177355 12056759 23670896	Propoxycarbazone	C15H18N4O7S	CCCOC1=NN(C(=O)N1C)C(=O)NS(=O)(=O)C2=CC=CC=C2C(=O)OC	InChI=1S/C15H18N4O7S/c1-4-9-26-14-16-19(15(22)18(14)2)13(21)17-27(23,24)11-8-6-5-7-10(11)12(20)25-3/h5-8H,4,9H2,1-3H3,(H,17,21)	JTHMVYBOQLDDIY-UHFFFAOYSA-N	398.08962	methyl 2-[(4-methyl-5-oxo-3-propoxy-1,2,4-triazole-1-carbonyl)sulfamoyl]benzoate	7	3
178368	DELJNDWGTWHHFA	3	239	178368 2734886 6994862 44288334	Ampropylfos	C3H10NO3P	CCC(N)P(=O)(O)O	InChI=1S/C3H10NO3P/c1-2-3(4)8(5,6)7/h3H,2,4H2,1H3,(H2,5,6,7)	DELJNDWGTWHHFA-UHFFFAOYSA-N	139.03983	1-aminopropylphosphonic acid	4	3
180089	TYIYMOAHACZAMQ	22	6087	180089	Cyhalofop-butyl	C20H20FNO4	CCCCOC(=O)[C@@H](C)OC1=CC=C(C=C1)OC2=C(C=C(C=C2)C#N)F	InChI=1S/C20H20FNO4/c1-3-4-11-24-20(23)14(2)25-16-6-8-17(9-7-16)26-19-10-5-15(13-22)12-18(19)21/h5-10,12,14H,3-4,11H2,1-2H3/t14-/m1/s1	TYIYMOAHACZAMQ-CQSZACIVSA-N	357.137636	butyl (2R)-2-[4-(4-cyano-2-fluorophenoxy)phenoxy]propanoate	5	3
183094	RDECBWLKMPEKPM	23	500	183094 4487556 56841559 134611788 138115191	Spinosyn D	C42H67NO10	CC[C@H]1CCC[C@@H]([C@H](C(=O)C2=C[C@H]3[C@@H]4C[C@@H](C[C@H]4C(=C[C@H]3[C@@H]2CC(=O)O1)C)O[C@H]5[C@@H]([C@@H]([C@H]([C@@H](O5)C)OC)OC)OC)C)O[C@H]6CC[C@@H]([C@H](O6)C)N(C)C	InChI=1S/C42H67NO10/c1-11-26-13-12-14-35(53-37-16-15-34(43(6)7)24(4)49-37)23(3)38(45)33-20-31-29(32(33)21-36(44)51-26)17-22(2)28-18-27(19-30(28)31)52-42-41(48-10)40(47-9)39(46-8)25(5)50-42/h17,20,23-32,34-35,37,39-42H,11-16,18-19,21H2,1-10H3/t23-,24-,25+,26+,27-,28+,29-,30-,31-,32+,34+,35+,37+,39+,40-,41-,42+/m1/s1	RDECBWLKMPEKPM-PSCJHHPTSA-N	745.476497	(1S,2S,5R,7S,9S,10S,14R,15S,19S)-15-[(2R,5S,6R)-5-(dimethylamino)-6-methyloxan-2-yl]oxy-19-ethyl-4,14-dimethyl-7-[(2R,3R,4R,5S,6S)-3,4,5-trimethoxy-6-methyloxan-2-yl]oxy-20-oxatetracyclo[10.10.0.02,10.05,9]docosa-3,11-diene-13,21-dione	4	3
188694	ULCWZQJLFZEXCS	0	5006	163893 188694 18772435	Furconazole	C15H14Cl2F3N3O2	C1CC(OC1OCC(F)(F)F)(CN2C=NC=N2)C3=C(C=C(C=C3)Cl)Cl	InChI=1S/C15H14Cl2F3N3O2/c16-10-1-2-11(12(17)5-10)14(6-23-9-21-8-22-23)4-3-13(25-14)24-7-15(18,19)20/h1-2,5,8-9,13H,3-4,6-7H2	ULCWZQJLFZEXCS-UHFFFAOYSA-N	395.041517	1-[[2-(2,4-dichlorophenyl)-5-(2,2,2-trifluoroethoxy)oxolan-2-yl]methyl]-1,2,4-triazole	3	3
194454	YEKDTNYNLCQHPV	4	20	194454	Serricornin	C11H22O2	CCC(C(C)CC(C)C(=O)CC)O	InChI=1S/C11H22O2/c1-5-10(12)8(3)7-9(4)11(13)6-2/h8-10,12H,5-7H2,1-4H3	YEKDTNYNLCQHPV-UHFFFAOYSA-N	186.16198	7-hydroxy-4,6-dimethylnonan-3-one	2	3
195429	HFEJHAAIJZXXRE	11	9645	195429	Cafenstrole	C16H22N4O3S	CCN(CC)C(=O)N1C=NC(=N1)S(=O)(=O)C2=C(C=C(C=C2C)C)C	InChI=1S/C16H22N4O3S/c1-6-19(7-2)16(21)20-10-17-15(18-20)24(22,23)14-12(4)8-11(3)9-13(14)5/h8-10H,6-7H2,1-5H3	HFEJHAAIJZXXRE-UHFFFAOYSA-N	350.141262	N,N-diethyl-3-(2,4,6-trimethylphenyl)sulfonyl-1,2,4-triazole-1-carboxamide	3	3
197225	JDEKUYKSOCTBJT	4	623	197225 23667457	Fenridazon	C12H9ClN2O3	CC1=CC(=O)C(=NN1C2=CC=C(C=C2)Cl)C(=O)O	InChI=1S/C12H9ClN2O3/c1-7-6-10(16)11(12(17)18)14-15(7)9-4-2-8(13)3-5-9/h2-6H,1H3,(H,17,18)	JDEKUYKSOCTBJT-UHFFFAOYSA-N	264.03017	1-(4-chlorophenyl)-6-methyl-4-oxopyridazine-3-carboxylic acid	3	3
213012	NIXXQNOQHKNPEJ	7	7606	213012 24820368	Aminopyralid	C6H4Cl2N2O2	C1=C(C(=C(N=C1Cl)C(=O)O)Cl)N	InChI=1S/C6H4Cl2N2O2/c7-3-1-2(9)4(8)5(10-3)6(11)12/h1H,(H2,9,10)(H,11,12)	NIXXQNOQHKNPEJ-UHFFFAOYSA-N	205.964983	4-amino-3,6-dichloropyridine-2-carboxylic acid	5	3
312440	OWNAXTAAAQTBSP	2	4514	312440	Karbutilate	C14H21N3O3	CC(C)(C)NC(=O)OC1=CC=CC(=C1)NC(=O)N(C)C	InChI=1S/C14H21N3O3/c1-14(2,3)16-13(19)20-11-8-6-7-10(9-11)15-12(18)17(4)5/h6-9H,1-5H3,(H,15,18)(H,16,19)	OWNAXTAAAQTBSP-UHFFFAOYSA-N	279.158292	[3-(dimethylcarbamoylamino)phenyl] N-tert-butylcarbamate	4	3
441071	QMGVPVSNSZLJIA	5245	10292	5304 5979 6065 441071 5284497 11859396 12359079 16219987 22833295 23616203 23618963 71301049 74892804 76965789 131864457	strychnine	C21H22N2O2	C1CN2CC3=CCO[C@H]4CC(=O)N5[C@H]6[C@H]4[C@H]3C[C@H]2[C@@]61C7=CC=CC=C75	InChI=1S/C21H22N2O2/c24-18-10-16-19-13-9-17-21(6-7-22(17)11-12(13)5-8-25-16)14-3-1-2-4-15(14)23(18)20(19)21/h1-5,13,16-17,19-20H,6-11H2/t13-,16-,17-,19-,20-,21+/m0/s1	QMGVPVSNSZLJIA-FVWCLLPLSA-N	334.168128	(4aR,5aS,8aR,13aS,15aS,15bR)-4a,5,5a,7,8,13a,15,15a,15b,16-decahydro-2H-4,6-methanoindolo[3,2,1-ij]oxepino[2,3,4-de]pyrrolo[2,3-h]quinolin-14-one	7	3
443029	XOEMATDHVZOBSG	2	7974	443029	Azafenidin	C15H13Cl2N3O2	C#CCOC1=C(C=C(C(=C1)N2C(=O)N3CCCCC3=N2)Cl)Cl	InChI=1S/C15H13Cl2N3O2/c1-2-7-22-13-9-12(10(16)8-11(13)17)20-15(21)19-6-4-3-5-14(19)18-20/h1,8-9H,3-7H2	XOEMATDHVZOBSG-UHFFFAOYSA-N	337.038482	2-(2,4-dichloro-5-prop-2-ynoxyphenyl)-5,6,7,8-tetrahydro-[1,2,4]triazolo[4,3-a]pyridin-3-one	3	3
443031	RYVIXQCRCQLFCM	34	8085	443031 23682789	Bispyribac	C19H18N4O8	COC1=CC(=NC(=N1)OC2=C(C(=CC=C2)OC3=NC(=CC(=N3)OC)OC)C(=O)O)OC	InChI=1S/C19H18N4O8/c1-26-12-8-13(27-2)21-18(20-12)30-10-6-5-7-11(16(10)17(24)25)31-19-22-14(28-3)9-15(23-19)29-4/h5-9H,1-4H3,(H,24,25)	RYVIXQCRCQLFCM-UHFFFAOYSA-N	430.112464	2,6-bis[(4,6-dimethoxypyrimidin-2-yl)oxy]benzoic acid	6	3
443059	SRJQTHAZUNRMPR	49	639	115003 443059 90657828 137706607	Spinosyn A	C41H65NO10	CC[C@H]1CCC[C@@H]([C@H](C(=O)C2=C[C@H]3[C@@H]4C[C@@H](C[C@H]4C=C[C@H]3[C@@H]2CC(=O)O1)O[C@H]5[C@@H]([C@@H]([C@H]([C@@H](O5)C)OC)OC)OC)C)O[C@H]6CC[C@@H]([C@H](O6)C)N(C)C	InChI=1S/C41H65NO10/c1-10-26-12-11-13-34(52-36-17-16-33(42(5)6)23(3)48-36)22(2)37(44)32-20-30-28(31(32)21-35(43)50-26)15-14-25-18-27(19-29(25)30)51-41-40(47-9)39(46-8)38(45-7)24(4)49-41/h14-15,20,22-31,33-34,36,38-41H,10-13,16-19,21H2,1-9H3/t22-,23-,24+,25-,26+,27-,28-,29-,30-,31+,33+,34+,36+,38+,39-,40-,41+/m1/s1	SRJQTHAZUNRMPR-UYQKXTDMSA-N	731.460847	(1S,2R,5S,7R,9R,10S,14R,15S,19S)-15-[(2R,5S,6R)-5-(dimethylamino)-6-methyloxan-2-yl]oxy-19-ethyl-14-methyl-7-[(2R,3R,4R,5S,6S)-3,4,5-trimethoxy-6-methyloxan-2-yl]oxy-20-oxatetracyclo[10.10.0.02,10.05,9]docosa-3,11-diene-13,21-dione	6	3
443629	JARYYMUOCXVXNK	127	16909	37716 443629 13313077 20055064 25200432 44568492 123131947 139589210	Validamycin	C20H35NO13	C1[C@@H]([C@H]([C@@H]([C@H]([C@H]1N[C@H]2C=C([C@H]([C@@H]([C@H]2O)O)O)CO)O)O)O[C@H]3[C@@H]([C@H]([C@@H]([C@H](O3)CO)O)O)O)CO	InChI=1S/C20H35NO13/c22-3-6-1-8(12(26)15(29)11(6)25)21-9-2-7(4-23)19(17(31)13(9)27)34-20-18(32)16(30)14(28)10(5-24)33-20/h1,7-32H,2-5H2/t7-,8+,9+,10-,11-,12+,13+,14-,15+,16+,17-,18-,19-,20+/m1/s1	JARYYMUOCXVXNK-CSLFJTBJSA-N	497.21084	(2R,3R,4S,5S,6R)-2-[(1R,2R,3S,4S,6R)-2,3-dihydroxy-6-(hydroxymethyl)-4-[[(1S,4R,5S,6S)-4,5,6-trihydroxy-3-(hydroxymethyl)cyclohex-2-en-1-yl]amino]cyclohexyl]oxy-6-(hydroxymethyl)oxane-3,4,5-triol	6	3
445070	CRDAMVZIKSXKFV	1396	12015	3327 445070 1549107 1549108 1549109	farnesol	C15H26O	CC(=CCC/C(=C/CC/C(=C/CO)/C)/C)C	InChI=1S/C15H26O/c1-13(2)7-5-8-14(3)9-6-10-15(4)11-12-16/h7,9,11,16H,5-6,8,10,12H2,1-4H3/b14-9+,15-11+	CRDAMVZIKSXKFV-YFVJMOTDSA-N	222.198365	(2E,6E)-3,7,11-trimethyldodeca-2,6,10-trien-1-ol	8	3
445639	ZQPPMHVWECSIRJ	9437	360071	965 8877 14183 14495 15251 15954 61269 68403 92867 112116 445639 637517 5282489 5460221 5461071 6433210 6433241 6433251 6433282 6433305 6433328 6433548 6433588 6435829 6435863 6435897 6436086 6436661 6437038 6437233 6437734 6440850 6441020 6441126 6441312 6441319 6441406 6441410 6441460 6441714 6441727 6441780 6441819 6441827 6441833 6442125 6442133 6451818 6455430 6505861 9873816 12806384 128063…	oleic acid	C18H34O2	CCCCCCCC/C=C\\CCCCCCCC(=O)O	InChI=1S/C18H34O2/c1-2-3-4-5-6-7-8-9-10-11-12-13-14-15-16-17-18(19)20/h9-10H,2-8,11-17H2,1H3,(H,19,20)/b10-9-	ZQPPMHVWECSIRJ-KTKRTIGZSA-N	282.25588	(Z)-octadec-9-enoic acid	8	3
449093	UZKQTCBAMSWPJD	318	8060	15419 449093 688597	trans-Zeatin	C10H13N5O	C/C(=C\\CNC1=NC=NC2=C1NC=N2)/CO	InChI=1S/C10H13N5O/c1-7(4-16)2-3-11-9-8-10(13-5-12-8)15-6-14-9/h2,5-6,16H,3-4H2,1H3,(H2,11,12,13,14,15)/b7-2+	UZKQTCBAMSWPJD-FARCUNLSSA-N	219.11201	(E)-2-methyl-4-(7H-purin-6-ylamino)but-2-en-1-ol	7	3
449402	RXDMAYSSBPYBFW	14	13386	153847 449402	KTU-3616B	C15H18Cl3NO	CC[C@]1([C@H](C1(Cl)Cl)C)C(=O)N[C@H](C)C2=CC=C(C=C2)Cl	InChI=1S/C15H18Cl3NO/c1-4-14(10(3)15(14,17)18)13(20)19-9(2)11-5-7-12(16)8-6-11/h5-10H,4H2,1-3H3,(H,19,20)/t9-,10-,14+/m1/s1	RXDMAYSSBPYBFW-RULNRJAQSA-N	333.045397	(1S,3R)-2,2-dichloro-N-[(1R)-1-(4-chlorophenyl)ethyl]-1-ethyl-3-methylcyclopropane-1-carboxamide	4	3
455149	DBTMGCOVALSLOR	382	5181	439306 455149 46173707	Laminaran	C18H32O16	C(C1C(C(C(C(O1)O)O)OC2C(C(C(C(O2)CO)O)OC3C(C(C(C(O3)CO)O)O)O)O)O)O	InChI=1S/C18H32O16/c19-1-4-7(22)10(25)11(26)17(31-4)34-15-9(24)6(3-21)32-18(13(15)28)33-14-8(23)5(2-20)30-16(29)12(14)27/h4-29H,1-3H2	DBTMGCOVALSLOR-UHFFFAOYSA-N	504.169035	4-[3,5-dihydroxy-6-(hydroxymethyl)-4-[3,4,5-trihydroxy-6-(hydroxymethyl)oxan-2-yl]oxyoxan-2-yl]oxy-6-(hydroxymethyl)oxane-2,3,5-triol	3	3
546164	APMORJJNVZMVQK	21	1372	546164	Trimedlure	C12H21ClO2	CC1CC(CCC1C(=O)OC(C)(C)C)Cl	InChI=1S/C12H21ClO2/c1-8-7-9(13)5-6-10(8)11(14)15-12(2,3)4/h8-10H,5-7H2,1-4H3	APMORJJNVZMVQK-UHFFFAOYSA-N	232.123008	tert-butyl 4-chloro-2-methylcyclohexane-1-carboxylate	3	3
560193	LESVOLZBIFDZGS	6	11821	560193	VAMIDOTHION	C8H18NO4PS2	CC(C(=O)NC)SCCSP(=O)(OC)OC	InChI=1S/C8H18NO4PS2/c1-7(8(10)9-2)15-5-6-16-14(11,12-3)13-4/h7H,5-6H2,1-4H3,(H,9,10)	LESVOLZBIFDZGS-UHFFFAOYSA-N	287.041487	2-(2-dimethoxyphosphorylsulfanylethylsulfanyl)-N-methylpropanamide	5	3
571084	BZMIHNKNQJJVRO	3	7575	571084 5369793 6035168	Benzoximate	C18H18ClNO5	CCON=C(C1=C(C=CC(=C1OC)Cl)OC)OC(=O)C2=CC=CC=C2	InChI=1S/C18H18ClNO5/c1-4-24-20-17(25-18(21)12-8-6-5-7-9-12)15-14(22-2)11-10-13(19)16(15)23-3/h5-11H,4H2,1-3H3	BZMIHNKNQJJVRO-UHFFFAOYSA-N	363.08735	[C-(3-chloro-2,6-dimethoxyphenyl)-N-ethoxycarbonimidoyl] benzoate	2	3
637511	KJPRLNWUNMBNBZ	2239	67605	307 637511 6428995	cinnamaldehyde	C9H8O	C1=CC=C(C=C1)/C=C/C=O	InChI=1S/C9H8O/c10-8-4-7-9-5-2-1-3-6-9/h1-8H/b7-4+	KJPRLNWUNMBNBZ-QPJJXVBHSA-N	132.057515	(E)-3-phenylprop-2-enal	8	3
637566	GLZPCOQZEFWAFX	1025	44802	4458 637566 643820 44151578	GERANIOL	C10H18O	CC(=CCC/C(=C/CO)/C)C	InChI=1S/C10H18O/c1-9(2)5-4-6-10(3)7-8-11/h5,7,11H,4,6,8H2,1-3H3/b10-7+	GLZPCOQZEFWAFX-JXMROGBWSA-N	154.135765	(2E)-3,7-dimethylocta-2,6-dien-1-ol	8	3
638011	WTEVQBCEXWBHNA	812	34376	8843 163265 638011 643779 6441130	Citral	C10H16O	CC(=CCC/C(=C/C=O)/C)C	InChI=1S/C10H16O/c1-9(2)5-4-6-10(3)7-8-11/h5,7-8H,4,6H2,1-3H3/b10-7+	WTEVQBCEXWBHNA-JXMROGBWSA-N	152.120115	(2E)-3,7-dimethylocta-2,6-dienal	7	3
643460	WSWCOQWTEOXDQX	1380	195419	5251 24112 643460 1549234 1549236 1549237 6433506 6436412 6437346 6444754 23665582 23673839 23676745 71775345	sorbic acid	C6H8O2	C/C=C/C=C/C(=O)O	InChI=1S/C6H8O2/c1-2-3-4-5-6(7)8/h2-5H,1H3,(H,7,8)/b3-2+,5-4+	WSWCOQWTEOXDQX-MQQKCMAXSA-N	112.052429	(2E,4E)-hexa-2,4-dienoic acid	7	3
697993	YXIWHUQXZSMYRE	306	45147	9071 77818 122892 169108 517658 697993 3000735 3037135 3714831 20426752 21225478 21930509 22148759 23679264 23686450 24195611 24832116 25200224 90478345	2-Mercaptobenzothiazole	C7H5NS2	C1=CC=C2C(=C1)NC(=S)S2	InChI=1S/C7H5NS2/c9-7-8-5-3-1-2-4-6(5)10-7/h1-4H,(H,8,9)	YXIWHUQXZSMYRE-UHFFFAOYSA-N	166.986342	3H-1,3-benzothiazole-2-thione	8	3
738302	UDCDOJQOXWCCSD	6	41	738302	66840-71-9	C9H14N2O2S	CC1=CC=C(C=C1)NS(=O)(=O)N(C)C	InChI=1S/C9H14N2O2S/c1-8-4-6-9(7-5-8)10-14(12,13)11(2)3/h4-7,10H,1-3H3	UDCDOJQOXWCCSD-UHFFFAOYSA-N	214.077599	1-(dimethylsulfamoylamino)-4-methylbenzene	3	3
1787910	CSWBSLXBXRFNST	26	1337	1787904 1787906 1787908 1787910	Codlelure	C12H22O	C/C=C/C=C/CCCCCCCO	InChI=1S/C12H22O/c1-2-3-4-5-6-7-8-9-10-11-12-13/h2-5,13H,6-12H2,1H3/b3-2+,5-4+	CSWBSLXBXRFNST-MQQKCMAXSA-N	182.167065	(8E,10E)-dodeca-8,10-dien-1-ol	5	3
2723790	UMGDCJDMYOKAJW	8613	5068	2723790 11400723 12201089 16212162 16213485	THIOUREA	CH4N2S	C(=S)(N)N	InChI=1S/CH4N2S/c2-1(3)4/h(H4,2,3,4)	UMGDCJDMYOKAJW-UHFFFAOYSA-N	76.009519	thiourea	8	3
2723872	LKDRXBCSQODPBY	16994	4461	24310 439192 439312 441036 441484 2723872 2724552 6992107	D-Fructopyranose	C6H12O6	C1[C@H]([C@H]([C@@H](C(O1)(CO)O)O)O)O	InChI=1S/C6H12O6/c7-2-6(11)5(10)4(9)3(8)1-12-6/h3-5,7-11H,1-2H2/t3-,4-,5+,6?/m1/s1	LKDRXBCSQODPBY-VRPWFDPXSA-N	180.063388	(3S,4R,5R)-2-(hydroxymethyl)oxane-2,3,4,5-tetrol	8	3
2734819	KGKGSIUWJCAFPX	5	5687	2734819	CHLORTHIAMID	C7H5Cl2NS	C1=CC(=C(C(=C1)Cl)C(=S)N)Cl	InChI=1S/C7H5Cl2NS/c8-4-2-1-3-5(9)6(4)7(10)11/h1-3H,(H2,10,11)	KGKGSIUWJCAFPX-UHFFFAOYSA-N	204.951976	2,6-dichlorobenzenecarbothioamide	4	3
2804318	VJQYLJSMBWXGDV	9	10263	2804318	Tiadinil	C11H10ClN3OS	CC1=C(C=C(C=C1)NC(=O)C2=C(N=NS2)C)Cl	InChI=1S/C11H10ClN3OS/c1-6-3-4-8(5-9(6)12)13-11(16)10-7(2)14-15-17-10/h3-5H,1-2H3,(H,13,16)	VJQYLJSMBWXGDV-UHFFFAOYSA-N	267.023311	N-(3-chloro-4-methylphenyl)-4-methylthiadiazole-5-carboxamide	3	3
3000605	AWYFNIZYMPNGAI	723	674	3000605 3032297 3032580 3032581 3034368 3034395 3037186 5075889 5284484 13307026 44558527 54605536 57351237 76957227 102460656	ETHYLENEBISDITHIOCARBAMIC ACID	C4H8N2S4	C(CNC(=S)S)NC(=S)S	InChI=1S/C4H8N2S4/c7-3(8)5-1-2-6-4(9)10/h1-2H2,(H2,5,7,8)(H2,6,9,10)	AWYFNIZYMPNGAI-UHFFFAOYSA-N	211.957033	2-(dithiocarboxyamino)ethylcarbamodithioic acid	7	3
3001858	HYVVJDQGXFXBRZ	182	418	3001858 3034305 3036568 3037097 5366415 19877806 23690432 23698421 24180709 73555619	Metam	C2H5NS2	CNC(=S)S	InChI=1S/C2H5NS2/c1-3-2(4)5/h1H3,(H2,3,4,5)	HYVVJDQGXFXBRZ-UHFFFAOYSA-N	106.986342	methylcarbamodithioic acid	7	3
3014032	SBUKOHLFHYSZNG	0	558	3014032	Aldimorph	C18H37NO	CCCCCCCCCCCCN1CC(OC(C1)C)C	InChI=1S/C18H37NO/c1-4-5-6-7-8-9-10-11-12-13-14-19-15-17(2)20-18(3)16-19/h17-18H,4-16H2,1-3H3	SBUKOHLFHYSZNG-UHFFFAOYSA-N	283.287515	4-dodecyl-2,6-dimethylmorpholine	4	3
3032472	AFIIBUOYKYSPKB	4	85	3032472	AZIPROTRYNE	C7H11N7S	CC(C)NC1=NC(=NC(=N1)SC)N=[N+]=[N-]	InChI=1S/C7H11N7S/c1-4(2)9-5-10-6(13-14-8)12-7(11-5)15-3/h4H,1-3H3,(H,9,10,11,12)	AFIIBUOYKYSPKB-UHFFFAOYSA-N	225.079665	4-azido-6-methylsulfanyl-N-propan-2-yl-1,3,5-triazin-2-amine	3	3
3032572	IJIHYLHFNAWUGR	33	37	3032571 3032572 6100711 14129967 44145334 101815863	Propineb	C5H10N2S4	CC(CNC(=S)S)NC(=S)S	InChI=1S/C5H10N2S4/c1-3(7-5(10)11)2-6-4(8)9/h3H,2H2,1H3,(H2,6,8,9)(H2,7,10,11)	IJIHYLHFNAWUGR-UHFFFAOYSA-N	225.972683	1-(dithiocarboxyamino)propan-2-ylcarbamodithioic acid	3	3
3032792	YFNCATAIYKQPOO	115	12008	3032792	Thiophanate	C14H18N4O4S2	CCOC(=O)NC(=S)NC1=CC=CC=C1NC(=S)NC(=O)OCC	InChI=1S/C14H18N4O4S2/c1-3-21-13(19)17-11(23)15-9-7-5-6-8-10(9)16-12(24)18-14(20)22-4-2/h5-8H,3-4H2,1-2H3,(H2,15,17,19,23)(H2,16,18,20,24)	YFNCATAIYKQPOO-UHFFFAOYSA-N	370.076947	ethyl N-[[2-(ethoxycarbonylcarbamothioylamino)phenyl]carbamothioyl]carbamate	5	3
3033865	GMBRUAIJEFRHFQ	9	3955	3033865	Fenchlorazole-ethyl	C12H8Cl5N3O2	CCOC(=O)C1=NN(C(=N1)C(Cl)(Cl)Cl)C2=C(C=C(C=C2)Cl)Cl	InChI=1S/C12H8Cl5N3O2/c1-2-22-10(21)9-18-11(12(15,16)17)20(19-9)8-4-3-6(13)5-7(8)14/h3-5H,2H2,1H3	GMBRUAIJEFRHFQ-UHFFFAOYSA-N	400.905915	ethyl 1-(2,4-dichlorophenyl)-5-(trichloromethyl)-1,2,4-triazole-3-carboxylate	4	3
3034378	QGQSRQPXXMTJCM	4	8346	3034378	Benfuresate	C12H16O4S	CCS(=O)(=O)OC1=CC2=C(C=C1)OCC2(C)C	InChI=1S/C12H16O4S/c1-4-17(13,14)16-9-5-6-11-10(7-9)12(2,3)8-15-11/h5-7H,4,8H2,1-3H3	QGQSRQPXXMTJCM-UHFFFAOYSA-N	256.07693	(3,3-dimethyl-2H-1-benzofuran-5-yl) ethanesulfonate	3	3
3034380	WOWBFOBYOAGEEA	20	15353	3034380	Diafenthiuron	C23H32N2OS	CC(C)C1=CC(=CC(=C1NC(=S)NC(C)(C)C)C(C)C)OC2=CC=CC=C2	InChI=1S/C23H32N2OS/c1-15(2)19-13-18(26-17-11-9-8-10-12-17)14-20(16(3)4)21(19)24-22(27)25-23(5,6)7/h8-16H,1-7H3,(H2,24,25,27)	WOWBFOBYOAGEEA-UHFFFAOYSA-N	384.223535	1-tert-butyl-3-[4-phenoxy-2,6-di(propan-2-yl)phenyl]thiourea	4	3
3034382	KFEFNHNXZQYTEW	0	432	3034382	Imazamethabenz	C15H18N2O3	CC1=CC(=C(C=C1)C(=O)O)C2=NC(C(=O)N2)(C)C(C)C	InChI=1S/C15H18N2O3/c1-8(2)15(4)14(20)16-12(17-15)11-7-9(3)5-6-10(11)13(18)19/h5-8H,1-4H3,(H,18,19)(H,16,17,20)	KFEFNHNXZQYTEW-UHFFFAOYSA-N	274.131742	4-methyl-2-(4-methyl-5-oxo-4-propan-2-yl-1H-imidazol-2-yl)benzoic acid	4	3
3034435	NTAHCMPOMKHKEU	0	6674	91598 3034435	Methacrifos	C7H13O5PS	C/C(=C\\OP(=S)(OC)OC)/C(=O)OC	InChI=1S/C7H13O5PS/c1-6(7(8)9-2)5-12-13(14,10-3)11-4/h5H,1-4H3/b6-5+	NTAHCMPOMKHKEU-AATRIKPKSA-N	240.022132	methyl (E)-3-dimethoxyphosphinothioyloxy-2-methylprop-2-enoate	4	3
3081304	QNXAVFXEJCPCJO	6	8031	3081304	Diclosulam	C13H10Cl2FN5O3S	CCOC1=NC(=CC2=NC(=NN21)S(=O)(=O)NC3=C(C=CC=C3Cl)Cl)F	InChI=1S/C13H10Cl2FN5O3S/c1-2-24-13-17-9(16)6-10-18-12(19-21(10)13)25(22,23)20-11-7(14)4-3-5-8(11)15/h3-6,20H,2H2,1H3	QNXAVFXEJCPCJO-UHFFFAOYSA-N	404.986544	N-(2,6-dichlorophenyl)-5-ethoxy-7-fluoro-[1,2,4]triazolo[1,5-c]pyrimidine-2-sulfonamide	4	3
3081363	LLQPHQFNMLZJMP	7	8598	3081363	Fentrazamide	C16H20ClN5O2	CCN(C1CCCCC1)C(=O)N2C(=O)N(N=N2)C3=CC=CC=C3Cl	InChI=1S/C16H20ClN5O2/c1-2-20(12-8-4-3-5-9-12)15(23)22-16(24)21(18-19-22)14-11-7-6-10-13(14)17/h6-7,10-12H,2-5,8-9H2,1H3	LLQPHQFNMLZJMP-UHFFFAOYSA-N	349.130553	4-(2-chlorophenyl)-N-cyclohexyl-N-ethyl-5-oxotetrazole-1-carboxamide	3	3
3081367	GINFBXXYGUODAT	2	6651	3081367 12056760 23672559 66782687	Flucarbazone	C12H11F3N4O6S	CN1C(=NN(C1=O)C(=O)NS(=O)(=O)C2=CC=CC=C2OC(F)(F)F)OC	InChI=1S/C12H11F3N4O6S/c1-18-10(24-2)16-19(11(18)21)9(20)17-26(22,23)8-6-4-3-5-7(8)25-12(13,14)15/h3-6H,1-2H3,(H,17,20)	GINFBXXYGUODAT-UHFFFAOYSA-N	396.03514	3-methoxy-4-methyl-5-oxo-N-[2-(trifluoromethoxy)phenyl]sulfonyl-1,2,4-triazole-1-carboxamide	5	3
3083545	FKLQIONHGSFYJY	1	5495	3083545	Fluazolate	C15H12BrClF4N2O2	CC(C)OC(=O)C1=C(C=C(C(=C1)C2=NN(C(=C2Br)C(F)(F)F)C)F)Cl	InChI=1S/C15H12BrClF4N2O2/c1-6(2)25-14(24)7-4-8(10(18)5-9(7)17)12-11(16)13(15(19,20)21)23(3)22-12/h4-6H,1-3H3	FKLQIONHGSFYJY-UHFFFAOYSA-N	441.97068	propan-2-yl 5-[4-bromo-1-methyl-5-(trifluoromethyl)pyrazol-3-yl]-2-chloro-4-fluorobenzoate	2	3
3084093	YEBIHIICWDDQOL	41	319	3084093	Polyoxin	C11H13N3O8	C1=C(C(=O)NC(=O)N1[C@H]2[C@@H]([C@@H]([C@H](O2)C(C=O)N)O)O)C(=O)O	InChI=1S/C11H13N3O8/c12-4(2-15)7-5(16)6(17)9(22-7)14-1-3(10(19)20)8(18)13-11(14)21/h1-2,4-7,9,16-17H,12H2,(H,19,20)(H,13,18,21)/t4?,5-,6+,7+,9+/m0/s1	YEBIHIICWDDQOL-YBHNRIQQSA-N	315.070264	1-[(2R,3R,4S,5R)-5-(1-amino-2-oxoethyl)-3,4-dihydroxyoxolan-2-yl]-2,4-dioxopyrimidine-5-carboxylic acid	2	3
3294375	CWKFPEBMTGKLKX	0	7471	3294375	Picolinafen	C19H12F4N2O2	C1=CC(=CC(=C1)OC2=CC=CC(=N2)C(=O)NC3=CC=C(C=C3)F)C(F)(F)F	InChI=1S/C19H12F4N2O2/c20-13-7-9-14(10-8-13)24-18(26)16-5-2-6-17(25-16)27-15-4-1-3-12(11-15)19(21,22)23/h1-11H,(H,24,26)	CWKFPEBMTGKLKX-UHFFFAOYSA-N	376.08349	N-(4-fluorophenyl)-6-[3-(trifluoromethyl)phenoxy]pyridine-2-carboxamide	3	3
3482402	QWWHRELOCZEQNZ	1	2111	3482402	71526-07-3	C10H15Cl2NO2	C1CCC2(CC1)N(CCO2)C(=O)C(Cl)Cl	InChI=1S/C10H15Cl2NO2/c11-8(12)9(14)13-6-7-15-10(13)4-2-1-3-5-10/h8H,1-7H2	QWWHRELOCZEQNZ-UHFFFAOYSA-N	251.047984	2,2-dichloro-1-(1-oxa-4-azaspiro[4.5]decan-4-yl)ethanone	3	3
3623881	UWVKRNOCDUPIDM	15	10166	3623881	Ethoxysulfuron	C15H18N4O7S	CCOC1=CC=CC=C1OS(=O)(=O)NC(=O)NC2=NC(=CC(=N2)OC)OC	InChI=1S/C15H18N4O7S/c1-4-25-10-7-5-6-8-11(10)26-27(21,22)19-15(20)18-14-16-12(23-2)9-13(17-14)24-3/h5-9H,4H2,1-3H3,(H2,16,17,18,19,20)	UWVKRNOCDUPIDM-UHFFFAOYSA-N	398.08962	(2-ethoxyphenyl) N-[(4,6-dimethoxypyrimidin-2-yl)carbamoyl]sulfamate	3	3
4131668	XEJNEDVTJPXRSM	0	2895	4131668	Mefenpyr	C12H10Cl2N2O4	CC1(CC(=NN1C2=C(C=C(C=C2)Cl)Cl)C(=O)O)C(=O)O	InChI=1S/C12H10Cl2N2O4/c1-12(11(19)20)5-8(10(17)18)15-16(12)9-3-2-6(13)4-7(9)14/h2-4H,5H2,1H3,(H,17,18)(H,19,20)	XEJNEDVTJPXRSM-UHFFFAOYSA-N	316.001762	1-(2,4-dichlorophenyl)-5-methyl-4H-pyrazole-3,5-dicarboxylic acid	2	3
4367869	KXKYPMWKQXTEEX	415	184	4367869 22833361	Heptyl phosphorodithioate	C14H31O2PS2	CCCCCCCOP(=S)(OCCCCCCC)S	InChI=1S/C14H31O2PS2/c1-3-5-7-9-11-13-15-17(18,19)16-14-12-10-8-6-4-2/h3-14H2,1-2H3,(H,18,19)	KXKYPMWKQXTEEX-UHFFFAOYSA-N	326.15031	diheptoxy-sulfanyl-sulfanylidene-lambda5-phosphane	7	3
4408229	NCJRWSQYSLEKEI	1	1659	4408229	Bentaluron	C11H13N3OS	CC(C)NC(=O)NC1=NC2=CC=CC=C2S1	InChI=1S/C11H13N3OS/c1-7(2)12-10(15)14-11-13-8-5-3-4-6-9(8)16-11/h3-7H,1-2H3,(H2,12,13,14,15)	NCJRWSQYSLEKEI-UHFFFAOYSA-N	235.077933	1-(1,3-benzothiazol-2-yl)-3-propan-2-ylurea	2	3
5280793	MECHNRXZTMCUDQ	3151	17627	3249 5280793 5315257 5353610 5702050 6372069 6432478 6536972 6540731 7067801 11003810 12358697 12358706 24112890 44630173 58855793 66577029 71299657 71308193 71311077 86280331 87070941 91555781 91746237 91884638 122164949 122172962 129010310 134129658 134715773	ergocalciferol	C28H44O	C[C@H](/C=C/[C@H](C)C(C)C)[C@H]1CC[C@@H]\\2[C@@]1(CCC/C2=C\\C=C/3\\C[C@H](CCC3=C)O)C	InChI=1S/C28H44O/c1-19(2)20(3)9-10-22(5)26-15-16-27-23(8-7-17-28(26,27)6)12-13-24-18-25(29)14-11-21(24)4/h9-10,12-13,19-20,22,25-27,29H,4,7-8,11,14-18H2,1-3,5-6H3/b10-9+,23-12+,24-13-/t20-,22+,25-,26+,27-,28+/m0/s1	MECHNRXZTMCUDQ-RKHKHRCZSA-N	396.339216	(1S,3Z)-3-[(2E)-2-[(1R,3aS,7aR)-1-[(E,2R,5R)-5,6-dimethylhept-3-en-2-yl]-7a-methyl-2,3,3a,5,6,7-hexahydro-1H-inden-4-ylidene]ethylidene]-4-methylidenecyclohexan-1-ol	8	3
5280795	QYSXJUFSXHHAJI	7653	38352	2735 6221 5280795 5283710 5283711 5283712 5353527 6432644 10883523 12303099 24779639 25245915 50990069 92131197 117064495	Vitamin D3	C27H44O	C[C@H](CCCC(C)C)[C@H]1CC[C@@H]\\2[C@@]1(CCC/C2=C\\C=C/3\\C[C@H](CCC3=C)O)C	InChI=1S/C27H44O/c1-19(2)8-6-9-21(4)25-15-16-26-22(10-7-17-27(25,26)5)12-13-23-18-24(28)14-11-20(23)3/h12-13,19,21,24-26,28H,3,6-11,14-18H2,1-2,4-5H3/b22-12+,23-13-/t21-,24+,25-,26+,27-/m1/s1	QYSXJUFSXHHAJI-YRZJJWOYSA-N	384.339216	(1S,3Z)-3-[(2E)-2-[(1R,3aS,7aR)-7a-methyl-1-[(2R)-6-methylheptan-2-yl]-2,3,3a,5,6,7-hexahydro-1H-inden-4-ylidene]ethylidene]-4-methylidenecyclohexan-1-ol	8	3
5281303	FTNJWQUOZFUQQJ	396	13583	5281303 5353424 5702264 6436601 44584063 131698851	azadirachtin	C35H44O16	C/C=C(\\C)/C(=O)O[C@H]1C[C@H]([C@]2(CO[C@@H]3[C@@H]2[C@]14CO[C@@]([C@H]4[C@]([C@@H]3O)(C)[C@@]56[C@@H]7C[C@H]([C@@]5(O6)C)[C@]8(C=CO[C@H]8O7)O)(C(=O)OC)O)C(=O)OC)OC(=O)C	InChI=1S/C35H44O16/c1-8-15(2)24(38)49-18-12-19(48-16(3)36)32(26(39)43-6)13-46-21-22(32)31(18)14-47-34(42,27(40)44-7)25(31)29(4,23(21)37)35-20-11-17(30(35,5)51-35)33(41)9-10-45-28(33)50-20/h8-10,17-23,25,28,37,41-42H,11-14H2,1-7H3/b15-8+/t17-,18+,19-,20+,21-,22-,23-,25+,28+,29-,30+,31+,32+,33+,34+,35+/m1/s1	FTNJWQUOZFUQQJ-NDAWSKJSSA-N	720.262935	dimethyl (1S,4S,5R,6S,7S,8R,11S,12R,14S,15R)-12-acetyloxy-4,7-dihydroxy-6-[(1S,2S,6S,8S,9R,11S)-2-hydroxy-11-methyl-5,7,10-trioxatetracyclo[6.3.1.02,6.09,11]dodec-3-en-9-yl]-6-methyl-14-[(E)-2-methylbut-2-enoyl]oxy-3,9-dioxatetracyclo[6.6.1.01,5.011,15]pentadecane-4,11-dicarboxylate	5	3
5281875	IQVNEKKDSLOHHK	45	9349	5281875	HYDRAMETHYLNON	C25H24F6N4	CC1(CN=C(NC1)NN=C(/C=C/C2=CC=C(C=C2)C(F)(F)F)/C=C/C3=CC=C(C=C3)C(F)(F)F)C	InChI=1S/C25H24F6N4/c1-23(2)15-32-22(33-16-23)35-34-21(13-7-17-3-9-19(10-4-17)24(26,27)28)14-8-18-5-11-20(12-6-18)25(29,30)31/h3-14H,15-16H2,1-2H3,(H2,32,33,35)/b13-7+,14-8+	IQVNEKKDSLOHHK-FNCQTZNRSA-N	494.190516	N-[[(1E,4E)-1,5-bis[4-(trifluoromethyl)phenyl]penta-1,4-dien-3-ylidene]amino]-5,5-dimethyl-4,6-dihydro-1H-pyrimidin-2-amine	5	3
5283292	WYPQHXVMNVEVEB	2	904	92458 5283292 5365622	trans-5-Decen-1-ol	C10H20O	CCCC/C=C/CCCCO	InChI=1S/C10H20O/c1-2-3-4-5-6-7-8-9-10-11/h5-6,11H,2-4,7-10H2,1H3/b6-5+	WYPQHXVMNVEVEB-AATRIKPKSA-N	156.151415	(E)-dec-5-en-1-ol	3	3
5283295	YEQONIQGGSENJQ	4	232	162020 5283295 5364469	(Z)-8-Dodecen-1-ol	C12H24O	CCC/C=C\\CCCCCCCO	InChI=1S/C12H24O/c1-2-3-4-5-6-7-8-9-10-11-12-13/h4-5,13H,2-3,6-12H2,1H3/b5-4-	YEQONIQGGSENJQ-PLNGDYQASA-N	184.182715	(Z)-dodec-8-en-1-ol	3	3
5283305	RHVMNRHQWXIJIS	17	322	41965 5283305 5352278	(Z)-Hexadec-11-en-1-ol	C16H32O	CCCC/C=C\\CCCCCCCCCCO	InChI=1S/C16H32O/c1-2-3-4-5-6-7-8-9-10-11-12-13-14-15-16-17/h5-6,17H,2-4,7-16H2,1H3/b6-5-	RHVMNRHQWXIJIS-WAYWQWQTSA-N	240.245316	(Z)-hexadec-11-en-1-ol	3	3
5284376	SPANOECCGNXGNR	19	7238	28700 5284376 6291886	di-Allate	C10H17Cl2NOS	CC(C)N(C(C)C)C(=O)SC/C(=C/Cl)/Cl	InChI=1S/C10H17Cl2NOS/c1-7(2)13(8(3)4)10(14)15-6-9(12)5-11/h5,7-8H,6H2,1-4H3/b9-5-	SPANOECCGNXGNR-UITAMQMPSA-N	269.040791	S-[(Z)-2,3-dichloroprop-2-enyl] N,N-di(propan-2-yl)carbamothioate	5	3
5284389	NIOPZPCMRQGZCE	7	3272	5284389	Meptyldinocap	C18H24N2O6	CCCCCCC(C)C1=C(C(=CC(=C1)[N+](=O)[O-])[N+](=O)[O-])OC(=O)/C=C/C	InChI=1S/C18H24N2O6/c1-4-6-7-8-10-13(3)15-11-14(19(22)23)12-16(20(24)25)18(15)26-17(21)9-5-2/h5,9,11-13H,4,6-8,10H2,1-3H3/b9-5+	NIOPZPCMRQGZCE-WEVVVXLNSA-N	364.163436	(2,4-dinitro-6-octan-2-ylphenyl) (E)-but-2-enoate	4	3
5284507	FQTLCLSUCSAZDY	311	8592	8888 70702 5281525 5284507 5320128 5356544 11241545	NEROLIDOL	C15H26O	CC(=CCC/C(=C/CCC(C)(C=C)O)/C)C	InChI=1S/C15H26O/c1-6-15(5,16)12-8-11-14(4)10-7-9-13(2)3/h6,9,11,16H,1,7-8,10,12H2,2-5H3/b14-11+	FQTLCLSUCSAZDY-SDNWHVSQSA-N	222.198365	(6E)-3,7,11-trimethyldodeca-1,6,10-trien-3-ol	7	3
5357402	SBXWFLISHPUINY	318	1	5357402 6327129 6327657	Triphenylstannane	C18H15Sn	C1=CC=C(C=C1)[Sn](C2=CC=CC=C2)C3=CC=CC=C3	InChI=1S/3C6H5.Sn/c3*1-2-4-6-5-3-1;/h3*1-5H;	SBXWFLISHPUINY-UHFFFAOYSA-N	351.019577	triphenyltin	6	3
5362487	NINIDFKCEFEMDL	15406	59	5362487	Sulfur	S	[S]	InChI=1S/S	NINIDFKCEFEMDL-UHFFFAOYSA-N	31.972071	sulfur	7	3
5362811	XJHRZBIBSSVCEL	3	1011	61950 5362792 5362811	(E)-Non-6-en-1-ol	C9H18O	CC/C=C/CCCCCO	InChI=1S/C9H18O/c1-2-3-4-5-6-7-8-9-10/h3-4,10H,2,5-9H2,1H3/b4-3+	XJHRZBIBSSVCEL-ONEGZZNKSA-N	142.135765	(E)-non-6-en-1-ol	4	3
5363095	VTUFOIHYMMMNOM	4	820	38027 5363095 5363513	(E)-5-Decen-1-yl acetate	C12H22O2	CCCC/C=C/CCCCOC(=O)C	InChI=1S/C12H22O2/c1-3-4-5-6-7-8-9-10-11-14-12(2)13/h6-7H,3-5,8-11H2,1-2H3/b7-6+	VTUFOIHYMMMNOM-VOTSOKGWSA-N	198.16198	[(E)-dec-5-enyl] acetate	3	3
5363216	NWRSOYAGXTXEMK	0	968	5363215 5363216 6440779 13743770	E,E-2,13-Octadecadien-1-ol acetate	C20H36O2	CCCC/C=C/CCCCCCCCC/C=C/COC(=O)C	InChI=1S/C20H36O2/c1-3-4-5-6-7-8-9-10-11-12-13-14-15-16-17-18-19-22-20(2)21/h6-7,17-18H,3-5,8-16,19H2,1-2H3/b7-6+,18-17+	NWRSOYAGXTXEMK-QRNOYXLNSA-N	308.27153	[(2E,13E)-octadeca-2,13-dienyl] acetate	3	3
5363265	BXJHOKLLMOYSRQ	5	3212	39848 5363265 5363282 6436029 6520282	(Z,Z)-Gossyplure	C18H32O2	CCCC/C=C\\CC/C=C\\CCCCCCOC(=O)C	InChI=1S/C18H32O2/c1-3-4-5-6-7-8-9-10-11-12-13-14-15-16-17-20-18(2)19/h6-7,10-11H,3-5,8-9,12-17H2,1-2H3/b7-6-,11-10-	BXJHOKLLMOYSRQ-QOXWLJPHSA-N	280.24023	[(7Z,11Z)-hexadeca-7,11-dienyl] acetate	4	3
5363377	SUCYDSJQVVGOIW	12	1532	93119 5363237 5363377	(Z)-8-Dodecen-1-ol acetate	C14H26O2	CCC/C=C\\CCCCCCCOC(=O)C	InChI=1S/C14H26O2/c1-3-4-5-6-7-8-9-10-11-12-13-16-14(2)15/h5-6H,3-4,7-13H2,1-2H3/b6-5-	SUCYDSJQVVGOIW-WAYWQWQTSA-N	226.19328	[(Z)-dodec-8-enyl] acetate	4	3
5363405	MFFQOUCMBNXSBK	3	1119	28169 5363405 5363548	(Z)-9-Dodecen-1-ol acetate	C14H26O2	CC/C=C\\CCCCCCCCOC(=O)C	InChI=1S/C14H26O2/c1-3-4-5-6-7-8-9-10-11-12-13-16-14(2)15/h4-5H,3,6-13H2,1-2H3/b5-4-	MFFQOUCMBNXSBK-PLNGDYQASA-N	226.19328	[(Z)-dodec-9-enyl] acetate	4	3
5364468	AVHNDAZRNRAYTP	0	702	5283367 5364468	Z-7-Tetradecenal	C14H26O	CCCCCC/C=C\\CCCCCC=O	InChI=1S/C14H26O/c1-2-3-4-5-6-7-8-9-10-11-12-13-14-15/h7-8,14H,2-6,9-13H2,1H3/b8-7-	AVHNDAZRNRAYTP-FPLPWBNLSA-N	210.198365	(Z)-tetradec-7-enal	3	3
5364495	AMTITFMUKRZZEE	77	1187	62073 5283376 5364495	(Z)-Hexadec-11-enal	C16H30O	CCCC/C=C\\CCCCCCCCCC=O	InChI=1S/C16H30O/c1-2-3-4-5-6-7-8-9-10-11-12-13-14-15-16-17/h5-6,16H,2-4,7-15H2,1H3/b6-5-	AMTITFMUKRZZEE-WAYWQWQTSA-N	238.229666	(Z)-hexadec-11-enal	4	3
5364497	QIRGIHPYVVKWTO	0	131	5364497 5367670	(Z)-13-Octadecenal	C18H34O	CCCC/C=C\\CCCCCCCCCCCC=O	InChI=1S/C18H34O/c1-2-3-4-5-6-7-8-9-10-11-12-13-14-15-16-17-18-19/h5-6,18H,2-4,7-17H2,1H3/b6-5-	QIRGIHPYVVKWTO-WAYWQWQTSA-N	266.260966	(Z)-octadec-13-enal	3	3
5364545	RNVJQUPAEIQUTC	36	1	6327054	Cyhexatin	C18H33Sn	C1CCC(CC1)[Sn](C2CCCCC2)C3CCCCC3	InChI=1S/3C6H11.Sn/c3*1-2-4-6-5-3-1;/h3*1H,2-6H2;	RNVJQUPAEIQUTC-UHFFFAOYSA-N	369.160428	tricyclohexyltin	5	3
5364643	QFPVVMKZTVQDTL	43	1155	92066 5283375 5364643	(Z)-9-Hexadecenal	C16H30O	CCCCCC/C=C\\CCCCCCCC=O	InChI=1S/C16H30O/c1-2-3-4-5-6-7-8-9-10-11-12-13-14-15-16-17/h7-8,16H,2-6,9-15H2,1H3/b8-7-	QFPVVMKZTVQDTL-FPLPWBNLSA-N	238.229666	(Z)-hexadec-9-enal	3	3
5364711	BTKXLQSCEOHKTF	28	966	92293 5352788 5364711	34010-21-4	C18H34O2	CCCC/C=C\\CCCCCCCCCCOC(=O)C	InChI=1S/C18H34O2/c1-3-4-5-6-7-8-9-10-11-12-13-14-15-16-17-20-18(2)19/h6-7H,3-5,8-17H2,1-2H3/b7-6-	BTKXLQSCEOHKTF-SREVYHEPSA-N	282.25588	[(Z)-hexadec-11-enyl] acetate	3	3
5364714	XXPBOEBNDHAAQH	27	1339	28016 5363249 5364714	(Z)-9-Tetradecenyl acetate	C16H30O2	CCCC/C=C\\CCCCCCCCOC(=O)C	InChI=1S/C16H30O2/c1-3-4-5-6-7-8-9-10-11-12-13-14-15-18-16(2)17/h6-7H,3-5,8-15H2,1-2H3/b7-6-	XXPBOEBNDHAAQH-SREVYHEPSA-N	254.22458	[(Z)-tetradec-9-enyl] acetate	4	3
5365075	IGOWHGRNPLFNDJ	36	311	62826 5365075 6385060	Muscalure	C23H46	CCCCCCCCCCCCC/C=C\\CCCCCCCC	InChI=1S/C23H46/c1-3-5-7-9-11-13-15-17-19-21-23-22-20-18-16-14-12-10-8-6-4-2/h17,19H,3-16,18,20-23H2,1-2H3/b19-17-	IGOWHGRNPLFNDJ-ZPHPHTNESA-N	322.359951	(Z)-tricos-9-ene	5	3
5367692	YJINQJFQLQIYHX	37	1682	88663 5367650 5367692	(Z)-11-Tetradecenyl acetate	C16H30O2	CC/C=C\\CCCCCCCCCCOC(=O)C	InChI=1S/C16H30O2/c1-3-4-5-6-7-8-9-10-11-12-13-14-15-18-16(2)17/h4-5H,3,6-15H2,1-2H3/b5-4-	YJINQJFQLQIYHX-PLNGDYQASA-N	254.22458	[(Z)-tetradec-11-enyl] acetate	5	3
5371578	XXXSILNSXNPGKG	15	2949	5371578	Crotoxyphos	C14H19O6P	CC(C1=CC=CC=C1)OC(=O)/C=C(\\C)/OP(=O)(OC)OC	InChI=1S/C14H19O6P/c1-11(20-21(16,17-3)18-4)10-14(15)19-12(2)13-8-6-5-7-9-13/h5-10,12H,1-4H3/b11-10+	XXXSILNSXNPGKG-ZHACJKMWSA-N	314.091925	1-phenylethyl (E)-3-dimethoxyphosphoryloxybut-2-enoate	6	3
5377784	FSAVDKDHPDSCTO	267	13209	10107 5377784 5377791	Chlorfenvinphos	C12H14Cl3O4P	CCOP(=O)(OCC)O/C(=C\\Cl)/C1=C(C=C(C=C1)Cl)Cl	InChI=1S/C12H14Cl3O4P/c1-3-17-20(16,18-4-2)19-12(8-13)10-6-5-9(14)7-11(10)15/h5-8H,3-4H2,1-2H3/b12-8-	FSAVDKDHPDSCTO-WQLSENKSSA-N	357.969529	[(Z)-2-chloro-1-(2,4-dichlorophenyl)ethenyl] diethyl phosphate	6	3
5483847	YUIKUTLBPMDDNQ	19	6779	5483847	Clodinafop	C14H11ClFNO4	C[C@H](C(=O)O)OC1=CC=C(C=C1)OC2=C(C=C(C=N2)Cl)F	InChI=1S/C14H11ClFNO4/c1-8(14(18)19)20-10-2-4-11(5-3-10)21-13-12(16)6-9(15)7-17-13/h2-8H,1H3,(H,18,19)/t8-/m1/s1	YUIKUTLBPMDDNQ-MRVPVSSYSA-N	311.036064	(2R)-2-[4-(5-chloro-3-fluoropyridin-2-yl)oxyphenoxy]propanoic acid	2	3
5483872	HIIRDDUVRXCDBN	1	13094	5483872	Metominostrobin	C16H16N2O3	CNC(=O)/C(=N/OC)/C1=CC=CC=C1OC2=CC=CC=C2	InChI=1S/C16H16N2O3/c1-17-16(19)15(18-20-2)13-10-6-7-11-14(13)21-12-8-4-3-5-9-12/h3-11H,1-2H3,(H,17,19)/b18-15+	HIIRDDUVRXCDBN-OBGWFSINSA-N	284.116092	(2E)-2-methoxyimino-N-methyl-2-(2-phenoxyphenyl)acetamide	3	3
5851439	NNKKTZOEKDFTBU	1	6122	5851439	Cinidon-ethyl	C19H17Cl2NO4	CCOC(=O)/C(=C/C1=C(C=CC(=C1)N2C(=O)C3=C(C2=O)CCCC3)Cl)/Cl	InChI=1S/C19H17Cl2NO4/c1-2-26-19(25)16(21)10-11-9-12(7-8-15(11)20)22-17(23)13-5-3-4-6-14(13)18(22)24/h7-10H,2-6H2,1H3/b16-10-	NNKKTZOEKDFTBU-YBEGLDIGSA-N	393.053463	ethyl (Z)-2-chloro-3-[2-chloro-5-(1,3-dioxo-4,5,6,7-tetrahydroisoindol-2-yl)phenyl]prop-2-enoate	3	3
6089962	IZFZCMFMJKDHJZ	1	4765	91625 5372194 6089962 16212969	Cropotex	C17H10F6N4S	C1=CC=C(C=C1)N=C2N(/C(=N\\C(F)(F)F)/C(=N\\C(F)(F)F)/S2)C3=CC=CC=C3	InChI=1S/C17H10F6N4S/c18-16(19,20)25-13-14(26-17(21,22)23)28-15(24-11-7-3-1-4-8-11)27(13)12-9-5-2-6-10-12/h1-10H/b24-15?,25-13-,26-14+	IZFZCMFMJKDHJZ-ZZFYYJJNSA-N	416.053036	2-N,3-diphenyl-4-N,5-N-bis(trifluoromethyl)-1,3-thiazolidine-2,4,5-triimine	4	3
6434236	FZRBKIRIBLNOAM	8	6455	6434236 18772461	Kinoprene	C18H28O2	CC(C)CCCC(C)C/C=C/C(=C/C(=O)OCC#C)/C	InChI=1S/C18H28O2/c1-6-13-20-18(19)14-17(5)12-8-11-16(4)10-7-9-15(2)3/h1,8,12,14-16H,7,9-11,13H2,2-5H3/b12-8+,17-14+	FZRBKIRIBLNOAM-WHVZTFIZSA-N	276.20893	prop-2-ynyl (2E,4E)-3,7,11-trimethyldodeca-2,4-dienoate	4	3
6436272	USGUVNUTPWXWBA	91	2062	5458447 6436272 16211101 36691385 53399028 76959145	Aviglycine	C6H12N2O3	C(CO/C=C/[C@@H](C(=O)O)N)N	InChI=1S/C6H12N2O3/c7-2-4-11-3-1-5(8)6(9)10/h1,3,5H,2,4,7-8H2,(H,9,10)/b3-1+/t5-/m0/s1	USGUVNUTPWXWBA-JRIXXDKMSA-N	160.084792	(E,2S)-2-amino-4-(2-aminoethoxy)but-3-enoic acid	5	3
6436606	YLFSVIMMRPNPFK	16	10946	6436606	Acrinathrin	C26H21F6NO5	CC1([C@H]([C@H]1C(=O)O[C@H](C#N)C2=CC(=CC=C2)OC3=CC=CC=C3)/C=C\\C(=O)OC(C(F)(F)F)C(F)(F)F)C	InChI=1S/C26H21F6NO5/c1-24(2)18(11-12-20(34)38-23(25(27,28)29)26(30,31)32)21(24)22(35)37-19(14-33)15-7-6-10-17(13-15)36-16-8-4-3-5-9-16/h3-13,18-19,21,23H,1-2H3/b12-11-/t18-,19+,21-/m0/s1	YLFSVIMMRPNPFK-WEQBUNFVSA-N	541.132392	[(S)-cyano-(3-phenoxyphenyl)methyl] (1R,3S)-3-[(Z)-3-(1,1,1,3,3,3-hexafluoropropan-2-yloxy)-3-oxoprop-1-enyl]-2,2-dimethylcyclopropane-1-carboxylate	5	3
6437401	LLRZUAWETKPZJO	5	952	108581 1794807 1794808 5365702 6437401	(E,Z)-7,9-Dodecadienyl acetate	C14H24O2	CC/C=C/C=C\\CCCCCCOC(=O)C	InChI=1S/C14H24O2/c1-3-4-5-6-7-8-9-10-11-12-13-16-14(2)15/h4-7H,3,8-13H2,1-2H3/b5-4+,7-6-	LLRZUAWETKPZJO-DEQVHDEQSA-N	224.17763	[(7Z,9E)-dodeca-7,9-dienyl] acetate	3	3
6437842	CNFMJLVJDNGPHR	0	2572	6437842	Triapenthenol	C15H25N3O	CC(C)(C)C(/C(=C\\C1CCCCC1)/N2C=NC=N2)O	InChI=1S/C15H25N3O/c1-15(2,3)14(19)13(18-11-16-10-17-18)9-12-7-5-4-6-8-12/h9-12,14,19H,4-8H2,1-3H3/b13-9+	CNFMJLVJDNGPHR-UKTHLTGXSA-N	263.199762	(E)-1-cyclohexyl-4,4-dimethyl-2-(1,2,4-triazol-1-yl)pent-1-en-3-ol	3	3
6450826	CSWIKHNSBZVWNQ	1	6186	6450826	Pethoxamid	C16H22ClNO2	CCOCCN(C(=O)CCl)C(=C(C)C)C1=CC=CC=C1	InChI=1S/C16H22ClNO2/c1-4-20-11-10-18(15(19)12-17)16(13(2)3)14-8-6-5-7-9-14/h5-9H,4,10-12H2,1-3H3	CSWIKHNSBZVWNQ-UHFFFAOYSA-N	295.133907	2-chloro-N-(2-ethoxyethyl)-N-(2-methyl-1-phenylprop-1-enyl)acetamide	3	3
6451159	FFQPZWRNXKPNPX	5	6861	6451159	Beflubutamid	C18H17F4NO2	CCC(C(=O)NCC1=CC=CC=C1)OC2=CC(=C(C=C2)F)C(F)(F)F	InChI=1S/C18H17F4NO2/c1-2-16(17(24)23-11-12-6-4-3-5-7-12)25-13-8-9-15(19)14(10-13)18(20,21)22/h3-10,16H,2,11H2,1H3,(H,23,24)	FFQPZWRNXKPNPX-UHFFFAOYSA-N	355.119541	N-benzyl-2-[4-fluoro-3-(trifluoromethyl)phenoxy]butanamide	3	3
6537963	PCKNFPQPGUWFHO	15	11192	86309 5483846 6537963	Flucycloxuron	C25H20ClF2N3O3	C1CC1/C(=N\\OCC2=CC=C(C=C2)NC(=O)NC(=O)C3=C(C=CC=C3F)F)/C4=CC=C(C=C4)Cl	InChI=1S/C25H20ClF2N3O3/c26-18-10-8-17(9-11-18)23(16-6-7-16)31-34-14-15-4-12-19(13-5-15)29-25(33)30-24(32)22-20(27)2-1-3-21(22)28/h1-5,8-13,16H,6-7,14H2,(H2,29,30,32,33)/b31-23+	PCKNFPQPGUWFHO-UQRQXUALSA-N	483.116126	N-[[4-[[(E)-[(4-chlorophenyl)-cyclopropylmethylidene]amino]oxymethyl]phenyl]carbamoyl]-2,6-difluorobenzamide	4	3
6850739	HJYITXYOCDILBF	5	0	6850739 52923027	Lecithins	C46H89NO8P	CCCCCCCCC/C=C/CCCCCCCC(=O)OCC(COP(=O)(O)OCC[N+](C)(C)C)OC(=O)CCCCCCC/C=C/CCCCCCCCC	InChI=1S/C46H88NO8P/c1-6-8-10-12-14-16-18-20-22-24-26-28-30-32-34-36-38-45(48)52-42-44(43-54-56(50,51)53-41-40-47(3,4)5)55-46(49)39-37-35-33-31-29-27-25-23-21-19-17-15-13-11-9-7-2/h22-25,44H,6-21,26-43H2,1-5H3/p+1/b24-22+,25-23+	HJYITXYOCDILBF-BQASJOSNSA-O	814.632581	2-[2,3-bis[[(E)-nonadec-9-enoyl]oxy]propoxy-hydroxyphosphoryl]oxyethyl-trimethylazanium	6	3
6857927	ZUNGGJHBMLMRFJ	24	3443	6328134 6328269 6857927	Fosetyl-al	C2H5O3P	CCOP(=O)=O	InChI=1S/C2H5O3P/c1-2-5-6(3)4/h2H2,1H3	ZUNGGJHBMLMRFJ-UHFFFAOYSA-N	107.997631	1-phosphooxyethane	6	3
7057995	OJYGBLRPYBAHRT	1187	2408	85991 5284343 7057995	CHLORALOSE	C8H11Cl3O6	C([C@H]([C@@H]1[C@@H]([C@@H]2[C@H](O1)O[C@@H](O2)C(Cl)(Cl)Cl)O)O)O	InChI=1S/C8H11Cl3O6/c9-8(10,11)7-16-5-3(14)4(2(13)1-12)15-6(5)17-7/h2-7,12-14H,1H2/t2-,3+,4-,5-,6-,7-/m1/s1	OJYGBLRPYBAHRT-IPQSZEQASA-N	307.962121	(1R)-1-[(2R,3aR,5R,6S,6aR)-6-hydroxy-2-(trichloromethyl)-3a,5,6,6a-tetrahydrofuro[2,3-d][1,3]dioxol-5-yl]ethane-1,2-diol	5	3
9570093	YRRKLBAKDXSTNC	21	5740	9570093	Aldoxycarb	C7H14N2O4S	CC(C)(/C=N/OC(=O)NC)S(=O)(=O)C	InChI=1S/C7H14N2O4S/c1-7(2,14(4,11)12)5-9-13-6(10)8-3/h5H,1-4H3,(H,8,10)/b9-5+	YRRKLBAKDXSTNC-WEVVVXLNSA-N	222.067428	[(E)-(2-methyl-2-methylsulfonylpropylidene)amino] N-methylcarbamate	4	3
9576091	GMAUQNJOSOMMHI	0	11426	9576091	Alanycarb	C17H25N3O4S2	CCOC(=O)CCN(CC1=CC=CC=C1)SN(C)C(=O)O/N=C(/C)\\SC	InChI=1S/C17H25N3O4S2/c1-5-23-16(21)11-12-20(13-15-9-7-6-8-10-15)26-19(3)17(22)24-18-14(2)25-4/h6-10H,5,11-13H2,1-4H3/b18-14-	GMAUQNJOSOMMHI-JXAWBTAJSA-N	399.128649	ethyl 3-[benzyl-[methyl-[(Z)-1-methylsulfanylethylideneamino]oxycarbonylamino]sulfanylamino]propanoate	4	3
9796266	WLPCAERCXQSYLQ	1	6875	9796266	Isotianil	C11H5Cl2N3OS	C1=CC=C(C(=C1)C#N)NC(=O)C2=C(C(=NS2)Cl)Cl	InChI=1S/C11H5Cl2N3OS/c12-8-9(18-16-10(8)13)11(17)15-7-4-2-1-3-6(7)5-14/h1-4H,(H,15,17)	WLPCAERCXQSYLQ-UHFFFAOYSA-N	296.953038	3,4-dichloro-N-(2-cyanophenyl)-1,2-thiazole-5-carboxamide	3	3
9828343	ZLBGSRMUSVULIE	772	40	9828343	Milbemycin A3	C31H44O7	C[C@H]1CC[C@]2(C[C@@H]3C[C@H](O2)C/C=C(/C[C@H](/C=C/C=C/4\\CO[C@H]5[C@@]4([C@@H](C=C([C@H]5O)C)C(=O)O3)O)C)\\C)O[C@@H]1C	InChI=1S/C31H44O7/c1-18-7-6-8-23-17-35-28-27(32)21(4)14-26(31(23,28)34)29(33)36-25-15-24(10-9-19(2)13-18)38-30(16-25)12-11-20(3)22(5)37-30/h6-9,14,18,20,22,24-28,32,34H,10-13,15-17H2,1-5H3/b7-6+,19-9+,23-8+/t18-,20-,22+,24+,25-,26-,27+,28+,30-,31+/m0/s1	ZLBGSRMUSVULIE-GSMJGMFJSA-N	528.308704	(1R,4S,5'S,6R,6'R,8R,10E,13R,14E,16E,20R,21R,24S)-21,24-dihydroxy-5',6',11,13,22-pentamethylspiro[3,7,19-trioxatetracyclo[15.6.1.14,8.020,24]pentacosa-10,14,16,22-tetraene-6,2'-oxane]-2-one	6	3
9839306	SMKRKQBMYOFFMU	43	12520	31621 9839306	Prallethrin	C19H24O3	CC1=C(C(=O)CC1OC(=O)C2C(C2(C)C)C=C(C)C)CC#C	InChI=1S/C19H24O3/c1-7-8-13-12(4)16(10-15(13)20)22-18(21)17-14(9-11(2)3)19(17,5)6/h1,9,14,16-17H,8,10H2,2-6H3	SMKRKQBMYOFFMU-UHFFFAOYSA-N	300.172545	(2-methyl-4-oxo-3-prop-2-ynylcyclopent-2-en-1-yl) 2,2-dimethyl-3-(2-methylprop-1-enyl)cyclopropane-1-carboxylate	6	3
9881821	MXMXHPPIGKYTAR	1	445	9881821	silthiofam	C13H21NOSSi	CC1=C(SC(=C1C(=O)NCC=C)[Si](C)(C)C)C	InChI=1S/C13H21NOSSi/c1-7-8-14-12(15)11-9(2)10(3)16-13(11)17(4,5)6/h7H,1,8H2,2-6H3,(H,14,15)	MXMXHPPIGKYTAR-UHFFFAOYSA-N	267.111312	4,5-dimethyl-N-prop-2-enyl-2-trimethylsilylthiophene-3-carboxamide	3	3
9930667	FNELVJVBIYMIMC	18	10525	9930667	Ethiprole	C13H9Cl2F3N4OS	CCS(=O)C1=C(N(N=C1C#N)C2=C(C=C(C=C2Cl)C(F)(F)F)Cl)N	InChI=1S/C13H9Cl2F3N4OS/c1-2-24(23)11-9(5-19)21-22(12(11)20)10-7(14)3-6(4-8(10)15)13(16,17)18/h3-4H,2,20H2,1H3	FNELVJVBIYMIMC-UHFFFAOYSA-N	395.982622	5-amino-1-[2,6-dichloro-4-(trifluoromethyl)phenyl]-4-ethylsulfinylpyrazole-3-carbonitrile	3	3
9948894	RRKHIAYNPVQKEF	1	7029	9948894	Pyriftalid	C15H14N2O4S	CC1C2=C(C(=CC=C2)SC3=NC(=CC(=N3)OC)OC)C(=O)O1	InChI=1S/C15H14N2O4S/c1-8-9-5-4-6-10(13(9)14(18)21-8)22-15-16-11(19-2)7-12(17-15)20-3/h4-8H,1-3H3	RRKHIAYNPVQKEF-UHFFFAOYSA-N	318.067428	7-(4,6-dimethoxypyrimidin-2-yl)sulfanyl-3-methyl-3H-2-benzofuran-1-one	3	3
10085783	YABFPHSQTSFWQB	7	137	10085783	Simeconazole	C14H20FN3OSi	C[Si](C)(C)CC(CN1C=NC=N1)(C2=CC=C(C=C2)F)O	InChI=1S/C14H20FN3OSi/c1-20(2,3)9-14(19,8-18-11-16-10-17-18)12-4-6-13(15)7-5-12/h4-7,10-11,19H,8-9H2,1-3H3	YABFPHSQTSFWQB-UHFFFAOYSA-N	293.135967	2-(4-fluorophenyl)-1-(1,2,4-triazol-1-yl)-3-trimethylsilylpropan-2-ol	3	3
10140464	WIFXJBMOTMKRMM	1	7047	10140464	halfenprox	C24H23BrF2O3	CC(C)(COCC1=CC(=CC=C1)OC2=CC=CC=C2)C3=CC=C(C=C3)OC(F)(F)Br	InChI=1S/C24H23BrF2O3/c1-23(2,19-11-13-21(14-12-19)30-24(25,26)27)17-28-16-18-7-6-10-22(15-18)29-20-8-4-3-5-9-20/h3-15H,16-17H2,1-2H3	WIFXJBMOTMKRMM-UHFFFAOYSA-N	476.07986	1-[bromo(difluoro)methoxy]-4-[2-methyl-1-[(3-phenoxyphenyl)methoxy]propan-2-yl]benzene	3	3
10157484	HPNSNYBUADCFDR	24	10605	10157484	chromafenozide	C24H30N2O3	CC1=CC(=CC(=C1)C(=O)N(C(C)(C)C)NC(=O)C2=C(C3=C(C=C2)OCCC3)C)C	InChI=1S/C24H30N2O3/c1-15-12-16(2)14-18(13-15)23(28)26(24(4,5)6)25-22(27)20-9-10-21-19(17(20)3)8-7-11-29-21/h9-10,12-14H,7-8,11H2,1-6H3,(H,25,27)	HPNSNYBUADCFDR-UHFFFAOYSA-N	394.225643	N'-tert-butyl-N'-(3,5-dimethylbenzoyl)-5-methyl-3,4-dihydro-2H-chromene-6-carbohydrazide	3	3
10238657	BREATYVWRHIPIY	0	6974	10238657	Amisulbrom	C13H13BrFN5O4S2	CC1=C(C2=C(N1S(=O)(=O)C3=NN(C=N3)S(=O)(=O)N(C)C)C=C(C=C2)F)Br	InChI=1S/C13H13BrFN5O4S2/c1-8-12(14)10-5-4-9(15)6-11(10)20(8)25(21,22)13-16-7-19(17-13)26(23,24)18(2)3/h4-7H,1-3H3	BREATYVWRHIPIY-UHFFFAOYSA-N	464.95764	3-(3-bromo-6-fluoro-2-methylindol-1-yl)sulfonyl-N,N-dimethyl-1,2,4-triazole-1-sulfonamide	5	3
10915750	QLMNCUHSDAGQGT	0	831	10915750	130561-48-7	C18H15ClN2O5	COCCOC1=CC=CC2=C1C(=O)C(=NN2C3=CC=C(C=C3)Cl)C(=O)O	InChI=1S/C18H15ClN2O5/c1-25-9-10-26-14-4-2-3-13-15(14)17(22)16(18(23)24)20-21(13)12-7-5-11(19)6-8-12/h2-8H,9-10H2,1H3,(H,23,24)	QLMNCUHSDAGQGT-UHFFFAOYSA-N	374.066949	1-(4-chlorophenyl)-5-(2-methoxyethoxy)-4-oxocinnoline-3-carboxylic acid	3	3
10935908	PDPWCKVFIFAQIQ	0	1235	10935908	Mandestrobin	C19H23NO3	CC1=CC(=C(C=C1)C)OCC2=CC=CC=C2C(C(=O)NC)OC	InChI=1S/C19H23NO3/c1-13-9-10-14(2)17(11-13)23-12-15-7-5-6-8-16(15)18(22-4)19(21)20-3/h5-11,18H,12H2,1-4H3,(H,20,21)	PDPWCKVFIFAQIQ-UHFFFAOYSA-N	313.167794	2-[2-[(2,5-dimethylphenoxy)methyl]phenyl]-2-methoxy-N-methylacetamide	4	3
10936292	WXUZAHCNPWONDH	0	10755	10936292 54455346	Dimoxystrobin	C19H22N2O3	CC1=CC(=C(C=C1)C)OCC2=CC=CC=C2/C(=N\\OC)/C(=O)NC	InChI=1S/C19H22N2O3/c1-13-9-10-14(2)17(11-13)24-12-15-7-5-6-8-16(15)18(21-23-4)19(22)20-3/h5-11H,12H2,1-4H3,(H,20,22)/b21-18+	WXUZAHCNPWONDH-DYTRJAOYSA-N	326.163043	(2E)-2-[2-[(2,5-dimethylphenoxy)methyl]phenyl]-2-methoxyimino-N-methylacetamide	3	3
11046097	PMAAYIYCDXGUAP	3	7930	11046097	Indanofan	C20H17ClO3	CCC1(C(=O)C2=CC=CC=C2C1=O)CC3(CO3)C4=CC(=CC=C4)Cl	InChI=1S/C20H17ClO3/c1-2-19(17(22)15-8-3-4-9-16(15)18(19)23)11-20(12-24-20)13-6-5-7-14(21)10-13/h3-10H,2,11-12H2,1H3	PMAAYIYCDXGUAP-UHFFFAOYSA-N	340.086622	2-[[2-(3-chlorophenyl)oxiran-2-yl]methyl]-2-ethylindene-1,3-dione	3	3
11091168	UCDPMNSCCRBWIC	0	4959	11091168	Orthosulfamuron	C16H20N6O6S	CN(C)C(=O)C1=CC=CC=C1NS(=O)(=O)NC(=O)NC2=NC(=CC(=N2)OC)OC	InChI=1S/C16H20N6O6S/c1-22(2)14(23)10-7-5-6-8-11(10)20-29(25,26)21-16(24)19-15-17-12(27-3)9-13(18-15)28-4/h5-9,20H,1-4H3,(H2,17,18,19,21,24)	UCDPMNSCCRBWIC-UHFFFAOYSA-N	424.116504	2-[(4,6-dimethoxypyrimidin-2-yl)carbamoylsulfamoylamino]-N,N-dimethylbenzamide	5	3
11174640	NQRFDNJEBWAUBL	7	10692	11174640	Ethaboxam	C14H16N4OS2	CCC1=C(SC(=N1)NCC)C(=O)NC(C#N)C2=CC=CS2	InChI=1S/C14H16N4OS2/c1-3-9-12(21-14(18-9)16-4-2)13(19)17-10(8-15)11-6-5-7-20-11/h5-7,10H,3-4H2,1-2H3,(H,16,18)(H,17,19)	NQRFDNJEBWAUBL-UHFFFAOYSA-N	320.076553	N-[cyano(thiophen-2-yl)methyl]-4-ethyl-2-(ethylamino)-1,3-thiazole-5-carboxamide	4	3
11188745	AIAYSXFWIUNXRC	1	892	11188745 22600466	Bicyclopyrone	C19H20F3NO5	COCCOCC1=C(C=CC(=N1)C(F)(F)F)C(=C2C(=O)[C@@H]3CC[C@@H](C3)C2=O)O	InChI=1S/C19H20F3NO5/c1-27-6-7-28-9-13-12(4-5-14(23-13)19(20,21)22)18(26)15-16(24)10-2-3-11(8-10)17(15)25/h4-5,10-11,26H,2-3,6-9H2,1H3/t10-,11+	AIAYSXFWIUNXRC-PHIMTYICSA-N	399.129357	(1R,5S)-3-[hydroxy-[2-(2-methoxyethoxymethyl)-6-(trifluoromethyl)pyridin-3-yl]methylidene]bicyclo[3.2.1]octane-2,4-dione	4	3
11236201	VIXCLRUCUMWJFF	5	6030	11236201	Benzobicyclon	C22H19ClO4S2	CS(=O)(=O)C1=CC(=C(C=C1)C(=O)C2=C(C3CCC(C3)C2=O)SC4=CC=CC=C4)Cl	InChI=1S/C22H19ClO4S2/c1-29(26,27)16-9-10-17(18(23)12-16)21(25)19-20(24)13-7-8-14(11-13)22(19)28-15-5-3-2-4-6-15/h2-6,9-10,12-14H,7-8,11H2,1H3	VIXCLRUCUMWJFF-UHFFFAOYSA-N	446.041329	3-(2-chloro-4-methylsulfonylbenzoyl)-4-phenylsulfanylbicyclo[3.2.1]oct-3-en-2-one	3	3
11264867	STLUIDJQVVNOAV	5	212	11264867 15512841	Lavandulyl Senecioate	C15H24O2	CC(=CC[C@H](COC(=O)C=C(C)C)C(=C)C)C	InChI=1S/C15H24O2/c1-11(2)7-8-14(13(5)6)10-17-15(16)9-12(3)4/h7,9,14H,5,8,10H2,1-4,6H3/t14-/m1/s1	STLUIDJQVVNOAV-CQSZACIVSA-N	236.17763	[(2S)-5-methyl-2-prop-1-en-2-ylhex-4-enyl] 3-methylbut-2-enoate	3	3
11338509	DBXFMOWZRXXBRN	0	897	11338509 15982923 23377346	Valifenalate	C19H27ClN2O5	CC(C)[C@@H](C(=O)NC(CC(=O)OC)C1=CC=C(C=C1)Cl)NC(=O)OC(C)C	InChI=1S/C19H27ClN2O5/c1-11(2)17(22-19(25)27-12(3)4)18(24)21-15(10-16(23)26-5)13-6-8-14(20)9-7-13/h6-9,11-12,15,17H,10H2,1-5H3,(H,21,24)(H,22,25)/t15?,17-/m0/s1	DBXFMOWZRXXBRN-LWKPJOBUSA-N	398.16085	methyl 3-(4-chlorophenyl)-3-[[(2S)-3-methyl-2-(propan-2-yloxycarbonylamino)butanoyl]amino]propanoate	4	3
11348992	FJBGIXKIXPUXBY	2	6594	11348992 18772466	Oxpoconazole	C19H24ClN3O2	CC1(COC(N1C(=O)N2C=CN=C2)(C)CCCC3=CC=C(C=C3)Cl)C	InChI=1S/C19H24ClN3O2/c1-18(2)13-25-19(3,23(18)17(24)22-12-11-21-14-22)10-4-5-15-6-8-16(20)9-7-15/h6-9,11-12,14H,4-5,10,13H2,1-3H3	FJBGIXKIXPUXBY-UHFFFAOYSA-N	361.155705	[2-[3-(4-chlorophenyl)propyl]-2,4,4-trimethyl-1,3-oxazolidin-3-yl]-imidazol-1-ylmethanone	2	3
11407474	NTBVTCXMRYKRTB	0	4955	11407474	Pyrimisulfan	C16H19F2N3O6S	COCC1=C(C(=CC=C1)C(C2=NC(=CC(=N2)OC)OC)O)NS(=O)(=O)C(F)F	InChI=1S/C16H19F2N3O6S/c1-25-8-9-5-4-6-10(13(9)21-28(23,24)16(17)18)14(22)15-19-11(26-2)7-12(20-15)27-3/h4-7,14,16,21-22H,8H2,1-3H3	NTBVTCXMRYKRTB-UHFFFAOYSA-N	419.096263	N-[2-[(4,6-dimethoxypyrimidin-2-yl)-hydroxymethyl]-6-(methoxymethyl)phenyl]-1,1-difluoromethanesulfonamide	4	3
11419598	PXDNXJSDGQBLKS	1	8279	11419598	Foramsulfuron	C17H20N6O7S	CN(C)C(=O)C1=C(C=C(C=C1)NC=O)S(=O)(=O)NC(=O)NC2=NC(=CC(=N2)OC)OC	InChI=1S/C17H20N6O7S/c1-23(2)15(25)11-6-5-10(18-9-24)7-12(11)31(27,28)22-17(26)21-16-19-13(29-3)8-14(20-16)30-4/h5-9H,1-4H3,(H,18,24)(H2,19,20,21,22,26)	PXDNXJSDGQBLKS-UHFFFAOYSA-N	452.111418	2-[(4,6-dimethoxypyrimidin-2-yl)carbamoylsulfamoyl]-4-formamido-N,N-dimethylbenzamide	5	3
11434448	LDLMOOXUCMHBMZ	0	1768	11434448	Bixafen	C18H12Cl2F3N3O	CN1C=C(C(=N1)C(F)F)C(=O)NC2=C(C=C(C=C2)F)C3=CC(=C(C=C3)Cl)Cl	InChI=1S/C18H12Cl2F3N3O/c1-26-8-12(16(25-26)17(22)23)18(27)24-15-5-3-10(21)7-11(15)9-2-4-13(19)14(20)6-9/h2-8,17H,1H3,(H,24,27)	LDLMOOXUCMHBMZ-UHFFFAOYSA-N	413.030952	N-[2-(3,4-dichlorophenyl)-4-fluorophenyl]-3-(difluoromethyl)-1-methylpyrazole-4-carboxamide	4	3
11486133	JHIPUJPTQJYEQK	2	10792	11486133 15982648 17988638 60006000 72980153	Orysastrobin	C18H25N5O5	C/C(=N\\OC)/C(=N\\OC)/C(=N/OCC1=CC=CC=C1/C(=N\\OC)/C(=O)NC)/C	InChI=1S/C18H25N5O5/c1-12(20-25-4)16(22-26-5)13(2)21-28-11-14-9-7-8-10-15(14)17(23-27-6)18(24)19-3/h7-10H,11H2,1-6H3,(H,19,24)/b20-12+,21-13+,22-16+,23-17+	JHIPUJPTQJYEQK-ZLHHXESBSA-N	391.185569	(2E)-2-[2-[[(E)-[(3E,4E)-3,4-bis(methoxyimino)pentan-2-ylidene]amino]oxymethyl]phenyl]-2-methoxyimino-N-methylacetamide	4	3
11496886	MBFHUWCOCCICOK	12	5763	11496886	Iodosulfuron	C13H12IN5O6S	CC1=NC(=NC(=N1)OC)NC(=O)NS(=O)(=O)C2=C(C=CC(=C2)I)C(=O)O	InChI=1S/C13H12IN5O6S/c1-6-15-11(18-13(16-6)25-2)17-12(22)19-26(23,24)9-5-7(14)3-4-8(9)10(20)21/h3-5H,1-2H3,(H,20,21)(H2,15,16,17,18,19,22)	MBFHUWCOCCICOK-UHFFFAOYSA-N	492.9553	4-iodo-2-[(4-methoxy-6-methyl-1,3,5-triazin-2-yl)carbamoylsulfamoyl]benzoic acid	3	3
11520759	MAYMYMXYWIVVOK	0	6332	11520759	Mesosulfuron	C16H19N5O9S2	COC1=CC(=NC(=N1)NC(=O)NS(=O)(=O)C2=C(C=CC(=C2)CNS(=O)(=O)C)C(=O)O)OC	InChI=1S/C16H19N5O9S2/c1-29-12-7-13(30-2)19-15(18-12)20-16(24)21-32(27,28)11-6-9(8-17-31(3,25)26)4-5-10(11)14(22)23/h4-7,17H,8H2,1-3H3,(H,22,23)(H2,18,19,20,21,24)	MAYMYMXYWIVVOK-UHFFFAOYSA-N	489.06242	2-[(4,6-dimethoxypyrimidin-2-yl)carbamoylsulfamoyl]-4-(methanesulfonamidomethyl)benzoic acid	2	3
11556911	IUQAXCIUEPFPSF	9	6578	11556911 134813463	Tembotrione	C17H16ClF3O6S	CS(=O)(=O)C1=C(C(=C(C=C1)C(=O)C2C(=O)CCCC2=O)Cl)COCC(F)(F)F	InChI=1S/C17H16ClF3O6S/c1-28(25,26)13-6-5-9(15(18)10(13)7-27-8-17(19,20)21)16(24)14-11(22)3-2-4-12(14)23/h5-6,14H,2-4,7-8H2,1H3	IUQAXCIUEPFPSF-UHFFFAOYSA-N	440.030822	2-[2-chloro-4-methylsulfonyl-3-(2,2,2-trifluoroethoxymethyl)benzoyl]cyclohexane-1,3-dione	5	3
11571555	GLBLPMUBLHYFCW	0	5967	11571555	Pyroxsulam	C14H13F3N6O5S	COC1=CC(=NC2=NC(=NN12)NS(=O)(=O)C3=C(C=CN=C3OC)C(F)(F)F)OC	InChI=1S/C14H13F3N6O5S/c1-26-8-6-9(27-2)23-13(19-8)20-12(21-23)22-29(24,25)10-7(14(15,16)17)4-5-18-11(10)28-3/h4-6H,1-3H3,(H,21,22)	GLBLPMUBLHYFCW-UHFFFAOYSA-N	434.062023	N-(5,7-dimethoxy-[1,2,4]triazolo[1,5-a]pyrimidin-2-yl)-2-methoxy-4-(trifluoromethyl)pyridine-3-sulfonamide	4	3
11585730	HICUREFSAIZXFQ	0	18	11585730	Lepimectin	C41H53NO10	CC[C@@H]1[C@H](CC[C@@]2(O1)C[C@@H]3C[C@H](O2)C/C=C(/[C@@H]([C@H](/C=C/C=C/4\\CO[C@H]5[C@@]4([C@@H](C=C([C@H]5O)C)C(=O)O3)O)C)OC(=O)/C(=N\\OC)/C6=CC=CC=C6)\\C)C	InChI=1S/C41H53NO10/c1-7-33-24(2)18-19-40(52-33)22-31-21-30(51-40)17-16-26(4)36(50-39(45)34(42-47-6)28-13-9-8-10-14-28)25(3)12-11-15-29-23-48-37-35(43)27(5)20-32(38(44)49-31)41(29,37)46/h8-16,20,24-25,30-33,35-37,43,46H,7,17-19,21-23H2,1-6H3/b12-11+,26-16+,29-15+,42-34-/t24-,25-,30+,31-,32-,33+,35+,36+,37+,40+,41+/m0/s1	HICUREFSAIZXFQ-JOWPUVSESA-N	719.366947	[(1R,4S,5'S,6R,6'R,8R,10E,12R,13S,14E,16E,20R,21R,24S)-6'-ethyl-21,24-dihydroxy-5',11,13,22-tetramethyl-2-oxospiro[3,7,19-trioxatetracyclo[15.6.1.14,8.020,24]pentacosa-10,14,16,22-tetraene-6,2'-oxane]-12-yl] (2Z)-2-methoxyimino-2-phenylacetate	3	3
11657899	KVEQCVKVIFQSGC	3	7348	11657899	Tritosulfuron	C13H9F6N5O4S	COC1=NC(=NC(=N1)NC(=O)NS(=O)(=O)C2=CC=CC=C2C(F)(F)F)C(F)(F)F	InChI=1S/C13H9F6N5O4S/c1-28-11-21-8(13(17,18)19)20-9(23-11)22-10(25)24-29(26,27)7-5-3-2-4-6(7)12(14,15)16/h2-5H,1H3,(H2,20,21,22,23,24,25)	KVEQCVKVIFQSGC-UHFFFAOYSA-N	445.027944	1-[4-methoxy-6-(trifluoromethyl)-1,3,5-triazin-2-yl]-3-[2-(trifluoromethyl)phenyl]sulfonylurea	3	3
11700495	QZXATCCPQKOEIH	17	8460	11700495	Florasulam	C12H8F3N5O3S	COC1=NC=C(C2=NC(=NN21)S(=O)(=O)NC3=C(C=CC=C3F)F)F	InChI=1S/C12H8F3N5O3S/c1-23-12-16-5-8(15)10-17-11(18-20(10)12)24(21,22)19-9-6(13)3-2-4-7(9)14/h2-5,19H,1H3	QZXATCCPQKOEIH-UHFFFAOYSA-N	359.029995	N-(2,6-difluorophenyl)-8-fluoro-5-methoxy-[1,2,4]triazolo[1,5-c]pyrimidine-2-sulfonamide	5	3
11714234	JZPKLLLUDLHCEL	0	7375	11714234	Pentoxazone	C17H17ClFNO4	CC(=C1C(=O)N(C(=O)O1)C2=CC(=C(C=C2F)Cl)OC3CCCC3)C	InChI=1S/C17H17ClFNO4/c1-9(2)15-16(21)20(17(22)24-15)13-8-14(11(18)7-12(13)19)23-10-5-3-4-6-10/h7-8,10H,3-6H2,1-2H3	JZPKLLLUDLHCEL-UHFFFAOYSA-N	353.083014	3-(4-chloro-5-cyclopentyloxy-2-fluorophenyl)-5-propan-2-ylidene-1,3-oxazolidine-2,4-dione	2	3
11842644	MIOBBYRMXGNORL	4	5663	11842644	Pyrifluquinazon	C19H15F7N4O2	CC(=O)N1C2=C(CN(C1=O)NCC3=CN=CC=C3)C=C(C=C2)C(C(F)(F)F)(C(F)(F)F)F	InChI=1S/C19H15F7N4O2/c1-11(31)30-15-5-4-14(17(20,18(21,22)23)19(24,25)26)7-13(15)10-29(16(30)32)28-9-12-3-2-6-27-8-12/h2-8,28H,9-10H2,1H3	MIOBBYRMXGNORL-UHFFFAOYSA-N	464.108323	1-acetyl-6-(1,1,1,2,3,3,3-heptafluoropropan-2-yl)-3-(pyridin-3-ylmethylamino)-4H-quinazolin-2-one	4	3
11990852	PYCINWWWERDNKE	1	873	11990852	Propyrisulfuron	C16H18ClN7O5S	CCCC1=NN2C(=NC(=C2S(=O)(=O)NC(=O)NC3=NC(=CC(=N3)OC)OC)Cl)C=C1	InChI=1S/C16H18ClN7O5S/c1-4-5-9-6-7-10-18-13(17)14(24(10)22-9)30(26,27)23-16(25)21-15-19-11(28-2)8-12(20-15)29-3/h6-8H,4-5H2,1-3H3,(H2,19,20,21,23,25)	PYCINWWWERDNKE-UHFFFAOYSA-N	455.077866	1-(2-chloro-6-propylimidazo[1,2-b]pyridazin-3-yl)sulfonyl-3-(4,6-dimethoxypyrimidin-2-yl)urea	2	3
13229577	UJJKWQRTTYLTQL	0	77	13229577 76968782	rescalure	C16H28O2	CC(CCC(CCC=C)C(=C)C)CCOC(=O)C	InChI=1S/C16H28O2/c1-6-7-8-16(13(2)3)10-9-14(4)11-12-18-15(5)17/h6,14,16H,1-2,7-12H2,3-5H3	UJJKWQRTTYLTQL-UHFFFAOYSA-N	252.20893	(3-methyl-6-prop-1-en-2-yldec-9-enyl) acetate	2	3
14371531	DFFWZNDCNBOKDI	1	1769	14371531	Trinexapac	C11H12O5	C1CC1C(=C2C(=O)CC(CC2=O)C(=O)O)O	InChI=1S/C11H12O5/c12-7-3-6(11(15)16)4-8(13)9(7)10(14)5-1-2-5/h5-6,14H,1-4H2,(H,15,16)	DFFWZNDCNBOKDI-UHFFFAOYSA-N	224.068473	4-[cyclopropyl(hydroxy)methylidene]-3,5-dioxocyclohexane-1-carboxylic acid	3	3
16656802	KDHKOPYYWOHESS	1	1622	16656802	Halauxifen-methyl	C14H11Cl2FN2O3	COC1=C(C=CC(=C1F)C2=NC(=C(C(=C2)N)Cl)C(=O)OC)Cl	InChI=1S/C14H11Cl2FN2O3/c1-21-13-7(15)4-3-6(11(13)17)9-5-8(18)10(16)12(19-9)14(20)22-2/h3-5H,1-2H3,(H2,18,19)	KDHKOPYYWOHESS-UHFFFAOYSA-N	344.013076	methyl 4-amino-3-chloro-6-(4-chloro-2-fluoro-3-methoxyphenyl)pyridine-2-carboxylate	4	3
16682746	APQHKWPGGHMYKJ	130	51	16682746	Tributyltin oxide	C24H54OSn2	CCCC[Sn](CCCC)(CCCC)O[Sn](CCCC)(CCCC)CCCC	InChI=1S/6C4H9.O.2Sn/c6*1-3-4-2;;;/h6*1,3-4H2,2H3;;;	APQHKWPGGHMYKJ-UHFFFAOYSA-N	598.22187	tributyl(tributylstannyloxy)stannane	6	3
16682804	WDQNIWFZKXZFAY	38	0	16682804	Fentin acetate	C20H18O2Sn	CC(=O)O[Sn](C1=CC=CC=C1)(C2=CC=CC=C2)C3=CC=CC=C3	InChI=1S/3C6H5.C2H4O2.Sn/c3*1-2-4-6-5-3-1;1-2(3)4;/h3*1-5H;1H3,(H,3,4);/q;;;;+1/p-1	WDQNIWFZKXZFAY-UHFFFAOYSA-M	410.032882	triphenylstannyl acetate	5	3
18772482	APJLTUBHYCOZJI	6	5332	18772482	Cyenopyrafen	C24H31N3O2	CC1=C(N(N=C1C)C)/C(=C(\\C#N)/C2=CC=C(C=C2)C(C)(C)C)/OC(=O)C(C)(C)C	InChI=1S/C24H31N3O2/c1-15-16(2)26-27(9)20(15)21(29-22(28)24(6,7)8)19(14-25)17-10-12-18(13-11-17)23(3,4)5/h10-13H,1-9H3/b21-19-	APJLTUBHYCOZJI-VZCXRCSSSA-N	393.241627	[(E)-2-(4-tert-butylphenyl)-2-cyano-1-(2,4,5-trimethylpyrazol-3-yl)ethenyl] 2,2-dimethylpropanoate	3	3
18772487	PPCUNNLZTNMXFO	0	4156	18772487	Imicyafos	C11H21N4O2PS	CCCSP(=O)(N1CCN(C1=NC#N)CC)OCC	InChI=1S/C11H21N4O2PS/c1-4-9-19-18(16,17-6-3)15-8-7-14(5-2)11(15)13-10-12/h4-9H2,1-3H3	PPCUNNLZTNMXFO-UHFFFAOYSA-N	304.112284	[1-[ethoxy(propylsulfanyl)phosphoryl]-3-ethylimidazolidin-2-ylidene]cyanamide	3	3
20056433	IPDFPNNPBMREIF	0	2300	20056433	Prohydrojasmon	C15H26O3	CCCCC[C@@H]1[C@H](CCC1=O)CC(=O)OCCC	InChI=1S/C15H26O3/c1-3-5-6-7-13-12(8-9-14(13)16)11-15(17)18-10-4-2/h12-13H,3-11H2,1-2H3/t12-,13-/m1/s1	IPDFPNNPBMREIF-CHWSQXEVSA-N	254.188195	propyl 2-[(1R,2R)-3-oxo-2-pentylcyclopentyl]acetate	2	3
20056440	GLDAZAQRGCSFNP	0	3874	20056440	Thiencarbazone	C11H12N4O7S2	CC1=C(C(=CS1)C(=O)O)S(=O)(=O)NC(=O)N2C(=O)N(C(=N2)OC)C	InChI=1S/C11H12N4O7S2/c1-5-7(6(4-23-5)8(16)17)24(20,21)13-9(18)15-11(19)14(2)10(12-15)22-3/h4H,1-3H3,(H,13,18)(H,16,17)	GLDAZAQRGCSFNP-UHFFFAOYSA-N	376.014741	4-[(3-methoxy-4-methyl-5-oxo-1,2,4-triazole-1-carbonyl)sulfamoyl]-5-methylthiophene-3-carboxylic acid	2	3
20593234	VVSLYIKSEBPRSN	1	8387	20593234	Benthiavalicarb	C15H18FN3O3S	C[C@H](C1=NC2=C(S1)C=C(C=C2)F)NC(=O)[C@H](C(C)C)NC(=O)O	InChI=1S/C15H18FN3O3S/c1-7(2)12(19-15(21)22)13(20)17-8(3)14-18-10-5-4-9(16)6-11(10)23-14/h4-8,12,19H,1-3H3,(H,17,20)(H,21,22)/t8-,12+/m1/s1	VVSLYIKSEBPRSN-PELKAZGASA-N	339.105291	[(2S)-1-[[(1R)-1-(6-fluoro-1,3-benzothiazol-2-yl)ethyl]amino]-3-methyl-1-oxobutan-2-yl]carbamic acid	3	3
23082663	NMVCBWZLCXANER	0	259	23082663	Pyriofenone	C18H20ClNO5	CC1=CC(=C(C(=C1C(=O)C2=C(C(=CN=C2OC)Cl)C)OC)OC)OC	InChI=1S/C18H20ClNO5/c1-9-7-12(22-3)16(23-4)17(24-5)13(9)15(21)14-10(2)11(19)8-20-18(14)25-6/h7-8H,1-6H3	NMVCBWZLCXANER-UHFFFAOYSA-N	365.103	(5-chloro-2-methoxy-4-methylpyridin-3-yl)-(2,3,4-trimethoxy-6-methylphenyl)methanone	4	3
24822142	RAMUASXTSSXCMB	0	1047	24822142	Cyclaniliprole	C21H17Br2Cl2N5O2	CC(C1CC1)NC(=O)C2=C(C(=CC(=C2)Cl)Br)NC(=O)C3=CC(=NN3C4=C(C=CC=N4)Cl)Br	InChI=1S/C21H17Br2Cl2N5O2/c1-10(11-4-5-11)27-20(31)13-7-12(24)8-14(22)18(13)28-21(32)16-9-17(23)29-30(16)19-15(25)3-2-6-26-19/h2-3,6-11H,4-5H2,1H3,(H,27,31)(H,28,32)	RAMUASXTSSXCMB-UHFFFAOYSA-N	598.91261	5-bromo-N-[2-bromo-4-chloro-6-(1-cyclopropylethylcarbamoyl)phenyl]-2-(3-chloropyridin-2-yl)pyrazole-3-carboxamide	4	3
25217966	KWVYSEWJJXXTEZ	0	28	25217966	Spinetoram L	C43H69NO10	CC[C@H]1CCC[C@@H]([C@H](C(=O)C2=C[C@H]3[C@@H]4C[C@@H](C[C@H]4C(=C[C@H]3[C@@H]2CC(=O)O1)C)O[C@H]5[C@@H]([C@@H]([C@H]([C@@H](O5)C)OC)OCC)OC)C)O[C@H]6CC[C@@H]([C@H](O6)C)N(C)C	InChI=1S/C43H69NO10/c1-11-27-14-13-15-36(54-38-17-16-35(44(7)8)25(5)50-38)24(4)39(46)34-21-32-30(33(34)22-37(45)52-27)18-23(3)29-19-28(20-31(29)32)53-43-42(48-10)41(49-12-2)40(47-9)26(6)51-43/h18,21,24-33,35-36,38,40-43H,11-17,19-20,22H2,1-10H3/t24-,25-,26+,27+,28-,29+,30-,31-,32-,33+,35+,36+,38+,40+,41-,42-,43+/m1/s1	KWVYSEWJJXXTEZ-GDMNSMANSA-N	759.492147	(1S,2S,5R,7S,9S,10S,14R,15S,19S)-15-[(2R,5S,6R)-5-(dimethylamino)-6-methyloxan-2-yl]oxy-7-[(2R,3R,4R,5S,6S)-4-ethoxy-3,5-dimethoxy-6-methyloxan-2-yl]oxy-19-ethyl-4,14-dimethyl-20-oxatetracyclo[10.10.0.02,10.05,9]docosa-3,11-diene-13,21-dione	3	3
25271089	XTDZGXBTXBEZDN	10	582	24808535 25271089 58079280	Isopyrazam	C20H23F2N3O	CC(C)C1C2CCC1C3=C2C=CC=C3NC(=O)C4=CN(N=C4C(F)F)C	InChI=1S/C20H23F2N3O/c1-10(2)16-12-7-8-13(16)17-11(12)5-4-6-15(17)23-20(26)14-9-25(3)24-18(14)19(21)22/h4-6,9-10,12-13,16,19H,7-8H2,1-3H3,(H,23,26)	XTDZGXBTXBEZDN-UHFFFAOYSA-N	359.180919	3-(difluoromethyl)-1-methyl-N-(11-propan-2-yl-3-tricyclo[6.2.1.02,7]undeca-2(7),3,5-trienyl)pyrazole-4-carboxamide	3	3
44151818	KGXUEPOHGFWQKF	0	1	44151818	Flutianil	C19H14F4N2OS2	COC1=CC=CC=C1N\\2CCS/C2=C(/C#N)\\SC3=C(C=CC(=C3)C(F)(F)F)F	InChI=1S/C19H14F4N2OS2/c1-26-15-5-3-2-4-14(15)25-8-9-27-18(25)17(11-24)28-16-10-12(19(21,22)23)6-7-13(16)20/h2-7,10H,8-9H2,1H3/b18-17-	KGXUEPOHGFWQKF-ZCXUNETKSA-N	426.048368	(2Z)-2-[2-fluoro-5-(trifluoromethyl)phenyl]sulfanyl-2-[3-(2-methoxyphenyl)-1,3-thiazolidin-2-ylidene]acetonitrile	4	3
44473182	GHLCSCRDVVEUQD	0	75	44473182	Tolpyralate	C21H28N2O9S	CCN1C(=C(C=N1)C(=O)C2=C(C(=C(C=C2)S(=O)(=O)C)OCCOC)C)OC(C)OC(=O)OC	InChI=1S/C21H28N2O9S/c1-7-23-20(31-14(3)32-21(25)29-5)16(12-22-23)18(24)15-8-9-17(33(6,26)27)19(13(15)2)30-11-10-28-4/h8-9,12,14H,7,10-11H2,1-6H3	GHLCSCRDVVEUQD-UHFFFAOYSA-N	484.151552	1-[2-ethyl-4-[3-(2-methoxyethoxy)-2-methyl-4-methylsulfonylbenzoyl]pyrazol-3-yl]oxyethyl methyl carbonate	4	3
51039126	QGTOTYJSCYHYFK	18	1060	51039126	Fenpicoxamid	C31H38N2O11	C[C@H]1[C@@H]([C@H](C(=O)OC[C@@H](C(=O)O1)NC(=O)C2=NC=CC(=C2OCOC(=O)C(C)C)OC)CC3=CC=CC=C3)OC(=O)C(C)C	InChI=1S/C31H38N2O11/c1-17(2)28(35)42-16-41-26-23(39-6)12-13-32-24(26)27(34)33-22-15-40-30(37)21(14-20-10-8-7-9-11-20)25(19(5)43-31(22)38)44-29(36)18(3)4/h7-13,17-19,21-22,25H,14-16H2,1-6H3,(H,33,34)/t19-,21+,22-,25-/m0/s1	QGTOTYJSCYHYFK-RBODFLQRSA-N	614.24756	[2-[[(3S,7R,8R,9S)-7-benzyl-9-methyl-8-(2-methylpropanoyloxy)-2,6-dioxo-1,5-dioxonan-3-yl]carbamoyl]-4-methoxypyridin-3-yl]oxymethyl 2-methylpropanoate	3	3
53491464	CCCGEKHKTPTUHJ	5	1300	51347655 53491464	Benzovindiflupyr	C18H15Cl2F2N3O	CN1C=C(C(=N1)C(F)F)C(=O)NC2=CC=CC3=C2C4CCC3C4=C(Cl)Cl	InChI=1S/C18H15Cl2F2N3O/c1-25-7-11(15(24-25)17(21)22)18(26)23-12-4-2-3-8-9-5-6-10(13(8)12)14(9)16(19)20/h2-4,7,9-10,17H,5-6H2,1H3,(H,23,26)	CCCGEKHKTPTUHJ-UHFFFAOYSA-N	397.056024	N-[11-(dichloromethylidene)-3-tricyclo[6.2.1.02,7]undeca-2(7),3,5-trienyl]-3-(difluoromethyl)-1-methylpyrazole-4-carboxamide	5	3
54670067	CIWBSHSKHKDKBQ	41966	405010	13788048 23424000 23667548 23683938 23687519 54670067 54675810 54676859 54676860 54678500 54679076 54680695 54682511 54682536 54690394 54691414 54693219 54695720 54702495 54712691 54719295 54737445 54740489 54746216 71300894 86763295 91667835 92043371 101033550 133611996 139595051	l-ascorbic acid	C6H8O6	C([C@@H]([C@@H]1C(=C(C(=O)O1)O)O)O)O	InChI=1S/C6H8O6/c7-1-2(8)5-3(9)4(10)6(11)12-5/h2,5,7-10H,1H2/t2-,5+/m0/s1	CIWBSHSKHKDKBQ-JLAZNSOCSA-N	176.032088	(2R)-2-[(1S)-1,2-dihydroxyethyl]-3,4-dihydroxy-2H-furan-5-one	8	3
54675779	OWFJMIVZYSDULZ	6380	30062	54675779 54680691 54680782 54686002 54686003 54686182 54692966 54708898 54710745 54714250 71308776 74764320 76966816 121596244 133124953	oxytetracycline	C22H24N2O9	C[C@@]1([C@H]2[C@@H]([C@H]3[C@@H](C(=O)C(=C([C@]3(C(=O)C2=C(C4=C1C=CC=C4O)O)O)O)C(=O)N)N(C)C)O)O	InChI=1S/C22H24N2O9/c1-21(32)7-5-4-6-8(25)9(7)15(26)10-12(21)17(28)13-14(24(2)3)16(27)11(20(23)31)19(30)22(13,33)18(10)29/h4-6,12-14,17,25-26,28,30,32-33H,1-3H3,(H2,23,31)/t12-,13-,14+,17+,21-,22+/m1/s1	OWFJMIVZYSDULZ-PXOLEDIWSA-N	460.14818	(4S,4aR,5S,5aR,6S,12aR)-4-(dimethylamino)-1,5,6,10,11,12a-hexahydroxy-6-methyl-3,12-dioxo-4,4a,5,5a-tetrahydrotetracene-2-carboxamide	8	3
54676884	FVQITOLOYMWVFU	72	1577	54676884	Difenacoum	C31H24O3	C1C(CC2=CC=CC=C2C1C3=C(C4=CC=CC=C4OC3=O)O)C5=CC=C(C=C5)C6=CC=CC=C6	InChI=1S/C31H24O3/c32-30-26-12-6-7-13-28(26)34-31(33)29(30)27-19-24(18-23-10-4-5-11-25(23)27)22-16-14-21(15-17-22)20-8-2-1-3-9-20/h1-17,24,27,32H,18-19H2	FVQITOLOYMWVFU-UHFFFAOYSA-N	444.172545	4-hydroxy-3-[3-(4-phenylphenyl)-1,2,3,4-tetrahydronaphthalen-1-yl]chromen-2-one	5	3
54678486	PJVWKTKQMONHTI	24291	82160	198274 16204922 23706212 54678486 54678488 54684598 54688261	warfarin	C19H16O4	CC(=O)CC(C1=CC=CC=C1)C2=C(C3=CC=CC=C3OC2=O)O	InChI=1S/C19H16O4/c1-12(20)11-15(13-7-3-2-4-8-13)17-18(21)14-9-5-6-10-16(14)23-19(17)22/h2-10,15,21H,11H2,1H3	PJVWKTKQMONHTI-UHFFFAOYSA-N	308.104859	4-hydroxy-3-(3-oxo-1-phenylbutyl)chromen-2-one	7	3
54678504	ULSLJYXHZDTLQK	36	1786	54678504	COUMATETRALYL	C19H16O3	C1CC(C2=CC=CC=C2C1)C3=C(C4=CC=CC=C4OC3=O)O	InChI=1S/C19H16O3/c20-18-15-9-3-4-11-16(15)22-19(21)17(18)14-10-5-7-12-6-1-2-8-13(12)14/h1-4,6,8-9,11,14,20H,5,7,10H2	ULSLJYXHZDTLQK-UHFFFAOYSA-N	292.109944	4-hydroxy-3-(1,2,3,4-tetrahydronaphthalen-1-yl)chromen-2-one	5	3
54680085	OWNRRUFOJXFKCU	133	1996	54680085	Bromadiolone	C30H23BrO4	C1=CC=C(C=C1)C(CC(C2=CC=C(C=C2)C3=CC=C(C=C3)Br)O)C4=C(C5=CC=CC=C5OC4=O)O	InChI=1S/C30H23BrO4/c31-23-16-14-20(15-17-23)19-10-12-22(13-11-19)26(32)18-25(21-6-2-1-3-7-21)28-29(33)24-8-4-5-9-27(24)35-30(28)34/h1-17,25-26,32-33H,18H2	OWNRRUFOJXFKCU-UHFFFAOYSA-N	526.07797	3-[3-[4-(4-bromophenyl)phenyl]-3-hydroxy-1-phenylpropyl]-4-hydroxychromen-2-one	5	3
54680676	VEUZZDOCACZPRY	251	2299	54680676	BRODIFACOUM	C31H23BrO3	C1C(CC2=CC=CC=C2C1C3=C(C4=CC=CC=C4OC3=O)O)C5=CC=C(C=C5)C6=CC=C(C=C6)Br	InChI=1S/C31H23BrO3/c32-24-15-13-20(14-16-24)19-9-11-21(12-10-19)23-17-22-5-1-2-6-25(22)27(18-23)29-30(33)26-7-3-4-8-28(26)35-31(29)34/h1-16,23,27,33H,17-18H2	VEUZZDOCACZPRY-UHFFFAOYSA-N	522.08306	3-[3-[4-(4-bromophenyl)phenyl]-1,2,3,4-tetrahydronaphthalen-1-yl]-4-hydroxychromen-2-one	6	3
54682651	DEKWZWCFHUABHE	20	1360	23708494 54682651	COUMACHLOR	C19H15ClO4	CC(=O)CC(C1=CC=C(C=C1)Cl)C2=C(C3=CC=CC=C3OC2=O)O	InChI=1S/C19H15ClO4/c1-11(21)10-15(12-6-8-13(20)9-7-12)17-18(22)14-4-2-3-5-16(14)24-19(17)23/h2-9,15,22H,10H2,1H3	DEKWZWCFHUABHE-UHFFFAOYSA-N	342.065887	3-[1-(4-chlorophenyl)-3-oxobutyl]-4-hydroxychromen-2-one	5	3
54689800	JFIXKFSJCQNGEK	6	1240	23707507 54689800	COUMAFURYL	C17H14O5	CC(=O)CC(C1=CC=CO1)C2=C(C3=CC=CC=C3OC2=O)O	InChI=1S/C17H14O5/c1-10(18)9-12(13-7-4-8-21-13)15-16(19)11-5-2-3-6-14(11)22-17(15)20/h2-8,12,19H,9H2,1H3	JFIXKFSJCQNGEK-UHFFFAOYSA-N	298.084124	3-[1-(furan-2-yl)-3-oxobutyl]-4-hydroxychromen-2-one	5	3
54698175	KKBGNYHHEIAGOH	29	1520	54698175	Flocoumafen	C33H25F3O4	C1C(CC2=CC=CC=C2C1C3=C(C4=CC=CC=C4OC3=O)O)C5=CC=C(C=C5)OCC6=CC=C(C=C6)C(F)(F)F	InChI=1S/C33H25F3O4/c34-33(35,36)24-13-9-20(10-14-24)19-39-25-15-11-21(12-16-25)23-17-22-5-1-2-6-26(22)28(18-23)30-31(37)27-7-3-4-8-29(27)40-32(30)38/h1-16,23,28,37H,17-19H2	KKBGNYHHEIAGOH-UHFFFAOYSA-N	542.170494	4-hydroxy-3-[3-[4-[[4-(trifluoromethyl)phenyl]methoxy]phenyl]-1,2,3,4-tetrahydronaphthalen-1-yl]chromen-2-one	5	3
56945145	IAQLCKZJGNTRDO	15	1453	56945145	Oxathiapiprolin	C24H22F5N5O2S	CC1=CC(=NN1CC(=O)N2CCC(CC2)C3=NC(=CS3)C4=NOC(C4)C5=C(C=CC=C5F)F)C(F)(F)F	InChI=1S/C24H22F5N5O2S/c1-13-9-20(24(27,28)29)31-34(13)11-21(35)33-7-5-14(6-8-33)23-30-18(12-37-23)17-10-19(36-32-17)22-15(25)3-2-4-16(22)26/h2-4,9,12,14,19H,5-8,10-11H2,1H3	IAQLCKZJGNTRDO-UHFFFAOYSA-N	539.141437	1-[4-[4-[5-(2,6-difluorophenyl)-4,5-dihydro-1,2-oxazol-3-yl]-1,3-thiazol-2-yl]piperidin-1-yl]-2-[5-methyl-3-(trifluoromethyl)pyrazol-1-yl]ethanone	4	3
59988032	ADDQHLREJDZPMT	9	6330	11636326 59558935 59988032	Metamifop	C23H18ClFN2O4	C[C@@H](C(=O)N(C)C1=CC=CC=C1F)OC2=CC=C(C=C2)OC3=NC4=C(O3)C=C(C=C4)Cl	InChI=1S/C23H18ClFN2O4/c1-14(22(28)27(2)20-6-4-3-5-18(20)25)29-16-8-10-17(11-9-16)30-23-26-19-12-7-15(24)13-21(19)31-23/h3-14H,1-2H3/t14-/m0/s1	ADDQHLREJDZPMT-AWEZNQCLSA-N	440.093913	(2S)-2-[4-[(6-chloro-1,3-benzoxazol-2-yl)oxy]phenoxy]-N-(2-fluorophenyl)-N-methylpropanamide	3	3
70495450	WNZCDFOXYNRBRB	0	445	70495450	florpyrauxifen-benzyl	C20H14Cl2F2N2O3	COC1=C(C=CC(=C1F)C2=NC(=C(C(=C2F)N)Cl)C(=O)OCC3=CC=CC=C3)Cl	InChI=1S/C20H14Cl2F2N2O3/c1-28-19-12(21)8-7-11(14(19)23)17-15(24)16(25)13(22)18(26-17)20(27)29-9-10-5-3-2-4-6-10/h2-8H,9H2,1H3,(H2,25,26)	WNZCDFOXYNRBRB-UHFFFAOYSA-N	438.034954	benzyl 4-amino-3-chloro-6-(4-chloro-2-fluoro-3-methoxyphenyl)-5-fluoropyridine-2-carboxylate	4	3
71230671	JERZEQUMJNCPRJ	1	741	71230671	Mefentrifluconazole	C18H15ClF3N3O2	CC(CN1C=NC=N1)(C2=C(C=C(C=C2)OC3=CC=C(C=C3)Cl)C(F)(F)F)O	InChI=1S/C18H15ClF3N3O2/c1-17(26,9-25-11-23-10-24-25)15-7-6-14(8-16(15)18(20,21)22)27-13-4-2-12(19)3-5-13/h2-8,10-11,26H,9H2,1H3	JERZEQUMJNCPRJ-UHFFFAOYSA-N	397.080489	2-[4-(4-chlorophenoxy)-2-(trifluoromethyl)phenyl]-1-(1,2,4-triazol-1-yl)propan-2-ol	4	3
86287518	YWTYJOPNNQFBPC	2086	26515	86418 16212231 86287518 135527764 135541675	Premise 75	C9H10ClN5O2	C1CN(/C(=N/[N+](=O)[O-])/N1)CC2=CN=C(C=C2)Cl	InChI=1S/C9H10ClN5O2/c10-8-2-1-7(5-12-8)6-14-4-3-11-9(14)13-15(16)17/h1-2,5H,3-4,6H2,(H,11,13)	YWTYJOPNNQFBPC-UHFFFAOYSA-N	255.052302	(NE)-N-[1-[(6-chloropyridin-3-yl)methyl]imidazolidin-2-ylidene]nitramide	7	3
86309268	XTFNPKDYCLFGPV	3	7440	25763 86287521 86309268	BROMOFENOXIM	C13H7Br2N3O6	C1=CC(=C(C=C1[N+](=O)[O-])[N+](=O)[O-])O/N=C\\C2=CC(=C(C(=C2)Br)O)Br	InChI=1S/C13H7Br2N3O6/c14-9-3-7(4-10(15)13(9)19)6-16-24-12-2-1-8(17(20)21)5-11(12)18(22)23/h1-6,19H/b16-6-	XTFNPKDYCLFGPV-SOFYXZRVSA-N	458.87016	2,6-dibromo-4-[(Z)-(2,4-dinitrophenoxy)iminomethyl]phenol	4	3
87891848	JRPDANVNRUIUAB	2	511	61522 5363233 87891848	UNII-B6ZP5K0X4V	C10H18O	CCCCCC/C=C\\C(=O)C	InChI=1S/C10H18O/c1-3-4-5-6-7-8-9-10(2)11/h8-9H,3-7H2,1-2H3/b9-8-	JRPDANVNRUIUAB-HJWRWDBZSA-N	154.135765	(Z)-dec-3-en-2-one	5	3
89881183	XUQQRGKFXLAPNV	0	328	89881183	metyltetraprole	C19H17ClN6O2	CC1=C(C(=CC=C1)N2C(=O)N(N=N2)C)COC3=NN(C=C3)C4=CC=C(C=C4)Cl	InChI=1S/C19H17ClN6O2/c1-13-4-3-5-17(26-19(27)24(2)22-23-26)16(13)12-28-18-10-11-25(21-18)15-8-6-14(20)7-9-15/h3-11H,12H2,1-2H3	XUQQRGKFXLAPNV-UHFFFAOYSA-N	396.110151	1-[2-[[1-(4-chlorophenyl)pyrazol-3-yl]oxymethyl]-3-methylphenyl]-4-methyltetrazol-5-one	2	3
135398658	OVBPIULPVIDEAO	38503	148093	6037 135398658 135405876 135425254 135444779 135618615 135740034 135761165 135764692 135804009 135804810 135849771	folic acid	C19H19N7O6	C1=CC(=CC=C1C(=O)N[C@@H](CCC(=O)O)C(=O)O)NCC2=CN=C3C(=N2)C(=O)NC(=N3)N	InChI=1S/C19H19N7O6/c20-19-25-15-14(17(30)26-19)23-11(8-22-15)7-21-10-3-1-9(2-4-10)16(29)24-12(18(31)32)5-6-13(27)28/h1-4,8,12,21H,5-7H2,(H,24,29)(H,27,28)(H,31,32)(H3,20,22,25,26,30)/t12-/m0/s1	OVBPIULPVIDEAO-LBPRGKRZSA-N	441.139681	(2S)-2-[[4-[(2-amino-4-oxo-3H-pteridin-6-yl)methylamino]benzoyl]amino]pentanedioic acid	8	3
135424353	CJHXCRMKMMBYJQ	2	13297	135424353	DIMETHIRIMOL	C11H19N3O	CCCCC1=C(N=C(NC1=O)N(C)C)C	InChI=1S/C11H19N3O/c1-5-6-7-9-8(2)12-11(14(3)4)13-10(9)15/h5-7H2,1-4H3,(H,12,13,15)	CJHXCRMKMMBYJQ-UHFFFAOYSA-N	209.152812	5-butyl-2-(dimethylamino)-4-methyl-1H-pyrimidin-6-one	4	3
135424354	BBXXLROWFHWFQY	4	10665	135424354	Ethirimol	C11H19N3O	CCCCC1=C(N=C(NC1=O)NCC)C	InChI=1S/C11H19N3O/c1-4-6-7-9-8(3)13-11(12-5-2)14-10(9)15/h4-7H2,1-3H3,(H2,12,13,14,15)	BBXXLROWFHWFQY-UHFFFAOYSA-N	209.152812	5-butyl-2-(ethylamino)-4-methyl-1H-pyrimidin-6-one	4	3
135474890	DQFPEYARZIQXRM	10	12508	135474890 135492483 135741327	Tralkoxydim	C20H27NO3	CCC(=NOCC)C1=C(CC(CC1=O)C2=C(C=C(C=C2C)C)C)O	InChI=1S/C20H27NO3/c1-6-16(21-24-7-2)20-17(22)10-15(11-18(20)23)19-13(4)8-12(3)9-14(19)5/h8-9,15,22H,6-7,10-11H2,1-5H3	DQFPEYARZIQXRM-UHFFFAOYSA-N	329.199094	2-(N-ethoxy-C-ethylcarbonimidoyl)-3-hydroxy-5-(2,4,6-trimethylphenyl)cyclohex-2-en-1-one	5	3
135571111	PNCNFDRSHBFIDM	1	9234	135494822 135571111 135618125	Alloxydim	C17H25NO5	CCC/C(=N\\OCC=C)/C1=C(C(C(CC1=O)(C)C)C(=O)OC)O	InChI=1S/C17H25NO5/c1-6-8-11(18-23-9-7-2)13-12(19)10-17(3,4)14(15(13)20)16(21)22-5/h7,14,20H,2,6,8-10H2,1,3-5H3/b18-11+	PNCNFDRSHBFIDM-WOJGMQOQSA-N	323.173273	methyl 2-hydroxy-6,6-dimethyl-4-oxo-3-[(E)-N-prop-2-enoxy-C-propylcarbonimidoyl]cyclohex-2-ene-1-carboxylate	3	3
135616186	GGWHBJGBERXSLL	13	11353	135438605 135499147 135616186	Cycloxydim	C17H27NO3S	CCC/C(=N/OCC)/C1=C(CC(CC1=O)C2CCCSC2)O	InChI=1S/C17H27NO3S/c1-3-6-14(18-21-4-2)17-15(19)9-13(10-16(17)20)12-7-5-8-22-11-12/h12-13,19H,3-11H2,1-2H3/b18-14-	GGWHBJGBERXSLL-JXAWBTAJSA-N	325.171165	2-[(Z)-N-ethoxy-C-propylcarbonimidoyl]-3-hydroxy-5-(thian-3-yl)cyclohex-2-en-1-one	5	3
135	FJKROLUGYXJWQN	1370	170315	135 3702506 16213281 16219477 23672310 44540358 54675830 54686127 71308855 71309114	4-HYDROXYBENZOIC ACID	C7H6O3	C1=CC(=CC=C1C(=O)O)O	InChI=1S/C7H6O3/c8-6-3-1-5(2-4-6)7(9)10/h1-4,8H,(H,9,10)	FJKROLUGYXJWQN-UHFFFAOYSA-N	138.031694	4-hydroxybenzoic acid	7	2
180	CSCPPACGZOOCGX	20213	20713	180 522220 6912034 11007810 11434908 11636788 13001281 117064417	acetone	C3H6O	CC(=O)C	InChI=1S/C3H6O/c1-3(2)4/h1-2H3	CSCPPACGZOOCGX-UHFFFAOYSA-N	58.041865	propan-2-one	7	2
234	DJHGAFSJWGLOIV	1220	22	233 234 27401	Arsenic acid	AsH3O4	O[As](=O)(O)O	InChI=1S/AsH3O4/c2-1(3,4)5/h(H3,2,3,4,5)	DJHGAFSJWGLOIV-UHFFFAOYSA-N	141.924728	arsoric acid	6	2
311	KRKNYBCHXYNGOX	30570	261830	311 6224 8949 8950 11023 13135 13136 13343 13344 13520 14457 18149 18171 18954 20163 22230 22274 24363 24511 25679 26032 31348 34058 45566 61300 61514 62168 65416 65430 71474 76356 91599 101599 109565 120942 145702 155229 159739 165228 165394 167679 168070 169199 170848 171403 172101 176184 176316 197780 197781 197833 201658 202663 202759 202905 216412 217368 219035 2724118 2735068 2735208 304217…	citric acid	C6H8O7	C(C(=O)O)C(CC(=O)O)(C(=O)O)O	InChI=1S/C6H8O7/c7-3(8)1-6(13,5(11)12)2-4(9)10/h13H,1-2H2,(H,7,8)(H,9,10)(H,11,12)	KRKNYBCHXYNGOX-UHFFFAOYSA-N	192.027003	2-hydroxypropane-1,2,3-tricarboxylic acid	8	2
700	HZAXFHJVJLSVMW	2505	5360	700 74819 90080 109541 163260 444693 4272803 10329242 13000297 13000300 15180934 18785322 50911339 71308838 71310298	Ethanolamine	C2H7NO	C(CO)N	InChI=1S/C2H7NO/c3-1-2-4/h4H,1-3H2	HZAXFHJVJLSVMW-UHFFFAOYSA-N	61.052764	2-aminoethanol	7	2
807	PNDPGZBMCMUPRI	25172	7752	807 24855 10220516 137528299	Iodine	I2	II	InChI=1S/I2/c1-2	PNDPGZBMCMUPRI-UHFFFAOYSA-N	253.80894	molecular iodine	8	2
887	OKKJLVBELUTLKV	16040	6360	887 71568 123113 123132 3826051 11205710 11788253 12201670 12201672 12812205 18177619 24757923	methanol	CH4O	CO	InChI=1S/CH4O/c1-2/h2H,1H3	OKKJLVBELUTLKV-UHFFFAOYSA-N	32.026215	methanol	8	2
957	KBPLFHHGFOOTCA	1951	90704	957 84560 110611 165068 6455987 12215303 16212925 49822854	1-octanol	C8H18O	CCCCCCCCO	InChI=1S/C8H18O/c1-2-3-4-5-6-7-8-9/h9H,2-8H2,1H3	KBPLFHHGFOOTCA-UHFFFAOYSA-N	130.135765	octan-1-ol	8	2
996	ISWSIDIOOBJBQZ	16977	107387	996 80075 123295 165011 167236 169681 172281 175673 4445035 6453182 6453548 11094559 11815295 12205407 12205411 12205413 12205419 16213343 16217430 19743137 20488062 22244840 23670670 23681143 57348707 66830906	phenol	C6H6O	C1=CC=C(C=C1)O	InChI=1S/C6H6O/c7-6-4-2-1-3-5-6/h1-5,7H	ISWSIDIOOBJBQZ-UHFFFAOYSA-N	94.041865	phenol	8	2
1030	DNIAPMSPPWPWGF	2433	41284	1030 259994 439846 445135 448097 23445216 23674484 42627047 134159788	propylene glycol	C3H8O2	CC(CO)O	InChI=1S/C3H8O2/c1-3(5)2-4/h3-5H,2H2,1H3	DNIAPMSPPWPWGF-UHFFFAOYSA-N	76.052429	propane-1,2-diol	8	2
1487	GJNVTNDAZUATRV	2	0	1487	2,4-D-meptyl	C16H22Cl2O3	CCCCCCC(C)OC(=O)COC1=C(C=C(C=C1)Cl)Cl	InChI=1S/C16H22Cl2O3/c1-3-4-5-6-7-12(2)21-16(19)11-20-15-9-8-13(17)10-14(15)18/h8-10,12H,3-7,11H2,1-2H3	GJNVTNDAZUATRV-UHFFFAOYSA-N	332.0946	octan-2-yl 2-(2,4-dichlorophenoxy)acetate	2	2
1570	YBBJKCMMCRQZMA	427	5364	1570 26041 415267 506601 43835086 56836326 56845428 129627951	pyrithione	C5H5NOS	C1=CC(=S)N(C=C1)O	InChI=1S/C5H5NOS/c7-6-4-2-1-3-5(6)8/h1-4,7H	YBBJKCMMCRQZMA-UHFFFAOYSA-N	127.009185	1-hydroxypyridine-2-thione	7	2
1727	NUKYPUAOHBNCPY	4998	10406	1727 164772 444229	4-aminopyridine	C5H6N2	C1=CN=CC=C1N	InChI=1S/C5H6N2/c6-5-1-3-7-4-2-5/h1-4H,(H2,6,7)	NUKYPUAOHBNCPY-UHFFFAOYSA-N	94.053098	pyridin-4-amine	7	2
1983	RZVAJINKPMORJF	23698	84089	1983 12205925 12205927	acetaminophen	C8H9NO2	CC(=O)NC1=CC=C(C=C1)O	InChI=1S/C8H9NO2/c1-6(10)9-7-2-4-8(11)5-3-7/h2-5,11H,1H3,(H,9,10)	RZVAJINKPMORJF-UHFFFAOYSA-N	151.063329	N-(4-hydroxyphenyl)acetamide	7	2
2345	SESFRYSPDFLNCH	499	94071	2345	BENZYL BENZOATE	C14H12O2	C1=CC=C(C=C1)COC(=O)C2=CC=CC=C2	InChI=1S/C14H12O2/c15-14(13-9-5-2-6-10-13)16-11-12-7-3-1-4-8-12/h1-10H,11H2	SESFRYSPDFLNCH-UHFFFAOYSA-N	212.08373	benzyl benzoate	8	2
2683	NEUSVAOJNUQRTM	1386	75823	2683 8816 22324 31239 16211806	CETYLPYRIDINIUM	C21H38N	CCCCCCCCCCCCCCCC[N+]1=CC=CC=C1	InChI=1S/C21H38N/c1-2-3-4-5-6-7-8-9-10-11-12-13-14-16-19-22-20-17-15-18-21-22/h15,17-18,20-21H,2-14,16,19H2,1H3/q+1	NEUSVAOJNUQRTM-UHFFFAOYSA-N	304.300425	1-hexadecylpyridin-1-ium	7	2
2723	OSDLLIBGSJNGJE	197	17531	2723 23668630	4-Chloro-3,5-dimethylphenol	C8H9ClO	CC1=CC(=CC(=C1Cl)C)O	InChI=1S/C8H9ClO/c1-5-3-7(10)4-6(2)8(5)9/h3-4,10H,1-2H3	OSDLLIBGSJNGJE-UHFFFAOYSA-N	156.034193	4-chloro-3,5-dimethylphenol	7	2
3168	RMEDXOLNCUSCGS	2292	13540	3168	droperidol	C22H22FN3O2	C1CN(CC=C1N2C3=CC=CC=C3NC2=O)CCCC(=O)C4=CC=C(C=C4)F	InChI=1S/C22H22FN3O2/c23-17-9-7-16(8-10-17)21(27)6-3-13-25-14-11-18(12-15-25)26-20-5-2-1-4-19(20)24-22(26)28/h1-2,4-5,7-11H,3,6,12-15H2,(H,24,28)	RMEDXOLNCUSCGS-UHFFFAOYSA-N	379.169605	3-[1-[4-(4-fluorophenyl)-4-oxobutyl]-3,6-dihydro-2H-pyridin-4-yl]-1H-benzimidazol-2-one	7	2
3830	QANMHLXAZMSUEX	875	1154	3830	kinetin	C10H9N5O	C1=COC(=C1)CNC2=NC=NC3=C2NC=N3	InChI=1S/C10H9N5O/c1-2-7(16-3-1)4-11-9-8-10(13-5-12-8)15-6-14-9/h1-3,5-6H,4H2,(H2,11,12,13,14,15)	QANMHLXAZMSUEX-UHFFFAOYSA-N	215.08071	N-(furan-2-ylmethyl)-7H-purin-6-amine	7	2
4101	VKYKSIONXSXAKP	1836	48653	4101 189881 3085008 10894212 22339066 53471244 122197551 139595517	methenamine	C6H12N4	C1N2CN3CN1CN(C2)C3	InChI=1S/C6H12N4/c1-7-2-9-4-8(1)5-10(3-7)6-9/h1-6H2	VKYKSIONXSXAKP-UHFFFAOYSA-N	140.106196	1,3,5,7-tetrazatricyclo[3.3.1.13,7]decane	7	2
4173	VAOCPAMSLUNLGC	13046	68824	4173 68592 49849778 49849780	metronidazole	C6H9N3O3	CC1=NC=C(N1CCO)[N+](=O)[O-]	InChI=1S/C6H9N3O3/c1-5-7-4-6(9(11)12)8(5)2-3-10/h4,10H,2-3H2,1H3	VAOCPAMSLUNLGC-UHFFFAOYSA-N	171.064391	2-(2-methyl-5-nitroimidazol-1-yl)ethanol	8	2
4211	JWBOIMRXGHLCPP	817	46147	4211	mitotane	C14H10Cl4	C1=CC=C(C(=C1)C(C2=CC=C(C=C2)Cl)C(Cl)Cl)Cl	InChI=1S/C14H10Cl4/c15-10-7-5-9(6-8-10)13(14(17)18)11-3-1-2-4-12(11)16/h1-8,13-14H	JWBOIMRXGHLCPP-UHFFFAOYSA-N	317.953661	1-chloro-2-[2,2-dichloro-1-(4-chlorophenyl)ethyl]benzene	7	2
4284	MMOXZBCLCQITDF	923	14768	4284 46780574	DEET	C12H17NO	CCN(CC)C(=O)C1=CC=CC(=C1)C	InChI=1S/C12H17NO/c1-4-13(5-2)12(14)11-8-6-7-10(3)9-11/h6-9H,4-5H2,1-3H3	MMOXZBCLCQITDF-UHFFFAOYSA-N	191.131014	N,N-diethyl-3-methylbenzamide	7	2
4477	RJMUSRYZPJIFPJ	871	6608	4477 14992 12296604	niclosamide	C13H8Cl2N2O4	C1=CC(=C(C=C1[N+](=O)[O-])Cl)NC(=O)C2=C(C=CC(=C2)Cl)O	InChI=1S/C13H8Cl2N2O4/c14-7-1-4-12(18)9(5-7)13(19)16-11-3-2-8(17(20)21)6-10(11)15/h1-6,18H,(H,16,19)	RJMUSRYZPJIFPJ-UHFFFAOYSA-N	325.986112	5-chloro-N-(2-chloro-4-nitrophenyl)-2-hydroxybenzamide	7	2
4807	ZWLUXSQADUDCSB	1132	23500	4807	o-Phthalaldehyde	C8H6O2	C1=CC=C(C(=C1)C=O)C=O	InChI=1S/C8H6O2/c9-5-7-3-1-2-4-8(7)6-10/h1-6H	ZWLUXSQADUDCSB-UHFFFAOYSA-N	134.036779	phthalaldehyde	6	2
4928	ISEUFVQQFVOBCY	51	9090	4928	prometon	C10H19N5O	CC(C)NC1=NC(=NC(=N1)OC)NC(C)C	InChI=1S/C10H19N5O/c1-6(2)11-8-13-9(12-7(3)4)15-10(14-8)16-5/h6-7H,1-5H3,(H2,11,12,13,14,15)	ISEUFVQQFVOBCY-UHFFFAOYSA-N	225.15896	6-methoxy-2-N,4-N-di(propan-2-yl)-1,3,5-triazine-2,4-diamine	5	2
4964	LJYOFQHKEWTQRH	6	1343	4964	2-BROMO-4'-HYDROXYACETOPHENONE	C8H7BrO2	C1=CC(=CC=C1C(=O)CBr)O	InChI=1S/C8H7BrO2/c9-5-8(11)6-1-3-7(10)4-2-6/h1-4,10H,5H2	LJYOFQHKEWTQRH-UHFFFAOYSA-N	213.96294	2-bromo-1-(4-hydroxyphenyl)ethanone	5	2
5114	JJSYXNQGLHBRRK	7277	10652	5114 27439 175709 441753 6326656 11317883 13769849 122173044 134687950 134694876 139593370	ryanodine	C25H35NO9	CC1CCC2(C3(CC4(C5(C(C(C3(C5(C2(C1O)O4)O)O)OC(=O)C6=CC=CN6)(C(C)C)O)C)O)C)O	InChI=1S/C25H35NO9/c1-12(2)22(31)17(34-16(28)14-7-6-10-26-14)23(32)18(4)11-21(30)19(22,5)25(23,33)24(35-21)15(27)13(3)8-9-20(18,24)29/h6-7,10,12-13,15,17,26-27,29-33H,8-9,11H2,1-5H3	JJSYXNQGLHBRRK-UHFFFAOYSA-N	493.231182	(2,6,9,11,13,14-hexahydroxy-3,7,10-trimethyl-11-propan-2-yl-15-oxapentacyclo[7.5.1.01,6.07,13.010,14]pentadecan-12-yl) 1H-pyrrole-2-carboxylate	5	2
5237	QEWYKACRFQMRMB	379	4861	5236 5237 30153 45133 45134 45136 45137 45138 450656 16212360 23685976	FLUOROACETIC ACID	C2H3FO2	C(C(=O)O)F	InChI=1S/C2H3FO2/c3-1-2(4)5/h1H2,(H,4,5)	QEWYKACRFQMRMB-UHFFFAOYSA-N	78.011707	2-fluoroacetic acid	7	2
5564	XEFQLINVKFYRCS	3437	56650	5564 24848164	triclosan	C12H7Cl3O2	C1=CC(=C(C=C1Cl)O)OC2=C(C=C(C=C2)Cl)Cl	InChI=1S/C12H7Cl3O2/c13-7-1-3-11(9(15)5-7)17-12-4-2-8(14)6-10(12)16/h1-6,16H	XEFQLINVKFYRCS-UHFFFAOYSA-N	287.951163	5-chloro-2-(2,4-dichlorophenoxy)phenol	7	2
5845	PXZAWHSJYIECNQ	3	1031	5845	APHOLATE	C12H24N9P3	C1CN1P2(=NP(=NP(=N2)(N3CC3)N4CC4)(N5CC5)N6CC6)N7CC7	InChI=1S/C12H24N9P3/c1-2-16(1)22(17-3-4-17)13-23(18-5-6-18,19-7-8-19)15-24(14-22,20-9-10-20)21-11-12-21/h1-12H2	PXZAWHSJYIECNQ-UHFFFAOYSA-N	387.136753	2,2,4,4,6,6-hexakis(aziridin-1-yl)-1,3,5-triaza-2lambda5,4lambda5,6lambda5-triphosphacyclohexa-1,3,5-triene	5	2
5859	JISACBWYRJHSMG	26	7420	5859	Famphur	C10H16NO5PS2	CN(C)S(=O)(=O)C1=CC=C(C=C1)OP(=S)(OC)OC	InChI=1S/C10H16NO5PS2/c1-11(2)19(12,13)10-7-5-9(6-8-10)16-17(18,14-3)15-4/h5-8H,1-4H3	JISACBWYRJHSMG-UHFFFAOYSA-N	325.020752	4-dimethoxyphosphinothioyloxy-N,N-dimethylbenzenesulfonamide	6	2
5971	ZOJBYZNEUISWFT	638	3381	5971	ALLYL ISOTHIOCYANATE	C4H5NS	C=CCN=C=S	InChI=1S/C4H5NS/c1-2-3-5-4-6/h2H,1,3H2	ZOJBYZNEUISWFT-UHFFFAOYSA-N	99.01427	3-isothiocyanatoprop-1-ene	6	2
6017	VCRZAKVGPJFABU	4	6	6017	58-36-6	C24H16As2O3	C1=CC=C2C(=C1)OC3=CC=CC=C3[As]2O[As]4C5=CC=CC=C5OC6=CC=CC=C64	InChI=1S/C24H16As2O3/c1-5-13-21-17(9-1)25(18-10-2-6-14-22(18)27-21)29-26-19-11-3-7-15-23(19)28-24-16-8-4-12-20(24)26/h1-16H	VCRZAKVGPJFABU-UHFFFAOYSA-N	501.95313	10-phenoxarsinin-10-yloxyphenoxarsinine	5	2
6049	KCXVZYZYPLLWCC	55172	67009	6049 6109 6144 8759 9008 16156 25544 25555 25556 26402 27063 27100 27461 27584 27585 28282 28283 28284 30716 32600 33009 34603 41091 47897 51808 51964 51965 61769 62169 62595 62634 62717 65506 71942 82775 83023 84595 84702 84721 84722 84808 84809 84838 85060 85061 85197 86961 88207 88842 88882 105827 106295 106365 106400 108647 108719 109740 110217 114603 114604 115140 149739 161064 171443 172027…	EDTA	C10H16N2O8	C(CN(CC(=O)O)CC(=O)O)N(CC(=O)O)CC(=O)O	InChI=1S/C10H16N2O8/c13-7(14)3-11(4-8(15)16)1-2-12(5-9(17)18)6-10(19)20/h1-6H2,(H,13,14)(H,15,16)(H,17,18)(H,19,20)	KCXVZYZYPLLWCC-UHFFFAOYSA-N	292.090665	2-[2-[bis(carboxymethyl)amino]ethyl-(carboxymethyl)amino]acetic acid	8	2
6143	GYKXQTKSWLAUIT	2	288	6143	m-Cumenyl methylcarbamate	C11H15NO2	CC(C)C1=CC(=CC=C1)OC(=O)NC	InChI=1S/C11H15NO2/c1-8(2)9-5-4-6-10(7-9)14-11(13)12-3/h4-8H,1-3H3,(H,12,13)	GYKXQTKSWLAUIT-UHFFFAOYSA-N	193.110279	(3-propan-2-ylphenyl) N-methylcarbamate	5	2
6228	ZMXDDKWLCZADIW	4063	3601	6228 78225 12201243 12201244 12201246 16213592 16217400	N,N-DIMETHYLFORMAMIDE	C3H7NO	CN(C)C=O	InChI=1S/C3H7NO/c1-4(2)3-5/h3H,1-2H3	ZMXDDKWLCZADIW-UHFFFAOYSA-N	73.052764	N,N-dimethylformamide	8	2
6265	FHNKBSDJERHDHZ	4	3020	6265	DIMETHRIN	C19H26O2	CC1=CC(=C(C=C1)COC(=O)C2C(C2(C)C)C=C(C)C)C	InChI=1S/C19H26O2/c1-12(2)9-16-17(19(16,5)6)18(20)21-11-15-8-7-13(3)10-14(15)4/h7-10,16-17H,11H2,1-6H3	FHNKBSDJERHDHZ-UHFFFAOYSA-N	286.19328	(2,4-dimethylphenyl)methyl 2,2-dimethyl-3-(2-methylprop-1-enyl)cyclopropane-1-carboxylate	5	2
6278	UOCLXMDMGBRAIB	633	63642	6278	1,1,1-TRICHLOROETHANE	C2H3Cl3	CC(Cl)(Cl)Cl	InChI=1S/C2H3Cl3/c1-2(3,4)5/h1H3	UOCLXMDMGBRAIB-UHFFFAOYSA-N	131.930033	1,1,1-trichloroethane	6	2
6328	INQOMBQAUSQDDS	311	2011	6328 2723978 9989367 10176205 11400850 12203807 12203809 71309206	IODOMETHANE	CH3I	CI	InChI=1S/CH3I/c1-2/h1H3	INQOMBQAUSQDDS-UHFFFAOYSA-N	141.92795	iodomethane	6	2
6354	IAYPIBMASNFSPL	3866	18819	6354 138762 160054 13000640	Oxirane	C2H4O	C1CO1	InChI=1S/C2H4O/c1-2-3-1/h1-2H2	IAYPIBMASNFSPL-UHFFFAOYSA-N	44.026215	oxirane	8	2
6378	GOOHAUXETOMSMM	1198	4354	6378 146261 146262 16212941 59130030	Propylene oxide	C3H6O	CC1CO1	InChI=1S/C3H6O/c1-3-2-4-3/h3H,2H2,1H3	GOOHAUXETOMSMM-UHFFFAOYSA-N	58.041865	2-methyloxirane	7	2
6415	QIONYIKHPASLHO	36	772	6415	Tribromoacetic acid	C2HBr3O2	C(=O)(C(Br)(Br)Br)O	InChI=1S/C2HBr3O2/c3-2(4,5)1(6)7/h(H,6,7)	QIONYIKHPASLHO-UHFFFAOYSA-N	293.75267	2,2,2-tribromoacetic acid	5	2
6479	VRLDVERQJMEPIF	33	4174	6479	1,3-Dibromo-5,5-dimethylhydantoin	C5H6Br2N2O2	CC1(C(=O)N(C(=O)N1Br)Br)C	InChI=1S/C5H6Br2N2O2/c1-5(2)3(10)8(6)4(11)9(5)7/h1-2H3	VRLDVERQJMEPIF-UHFFFAOYSA-N	283.8796	1,3-dibromo-5,5-dimethylimidazolidine-2,4-dione	5	2
6549	CDOSHBSSFJOMGT	1503	40899	6549 67179 443158	Linalool	C10H18O	CC(=CCCC(C)(C=C)O)C	InChI=1S/C10H18O/c1-5-10(4,11)8-6-7-9(2)3/h5,7,11H,1,6,8H2,2-4H3	CDOSHBSSFJOMGT-UHFFFAOYSA-N	154.135765	3,7-dimethylocta-1,6-dien-3-ol	7	2
6590	KQNPFQTWMSNSAP	514	46811	6590 165337 168034 10486801 12241223 12241224 23674499	ISOBUTYRIC ACID	C4H8O2	CC(C)C(=O)O	InChI=1S/C4H8O2/c1-3(2)4(5)6/h3H,1-2H3,(H,5,6)	KQNPFQTWMSNSAP-UHFFFAOYSA-N	88.052429	2-methylpropanoic acid	7	2
6624	URYAFVKLYSEINW	13	1682	6624	Chlorfenethol	C14H12Cl2O	CC(C1=CC=C(C=C1)Cl)(C2=CC=C(C=C2)Cl)O	InChI=1S/C14H12Cl2O/c1-14(17,10-2-6-12(15)7-3-10)11-4-8-13(16)9-5-11/h2-9,17H,1H3	URYAFVKLYSEINW-UHFFFAOYSA-N	266.02652	1,1-bis(4-chlorophenyl)ethanol	5	2
6654	GRWFGVWFFZKLTI	1544	16556	6654 82227 169055 440968 72201054	ALPHA-PINENE	C10H16	CC1=CCC2CC1C2(C)C	InChI=1S/C10H16/c1-7-4-5-8-6-9(7)10(8,2)3/h4,8-9H,5-6H2,1-3H3	GRWFGVWFFZKLTI-UHFFFAOYSA-N	136.125201	2,6,6-trimethylbicyclo[3.1.1]hept-2-ene	8	2
6732	RZKYEQDPDZUERB	12	1507	6732 23707501	PINDONE	C14H14O3	CC(C)(C)C(=O)C1C(=O)C2=CC=CC=C2C1=O	InChI=1S/C14H14O3/c1-14(2,3)13(17)10-11(15)8-6-4-5-7-9(8)12(10)16/h4-7,10H,1-3H3	RZKYEQDPDZUERB-UHFFFAOYSA-N	230.094294	2-(2,2-dimethylpropanoyl)indene-1,3-dione	6	2
6805	QZXCCPZJCKEPSA	3	6484	6805 62057 62255 23691996	Chlorfenac	C8H5Cl3O2	C1=CC(=C(C(=C1Cl)CC(=O)O)Cl)Cl	InChI=1S/C8H5Cl3O2/c9-5-1-2-6(10)8(11)4(5)3-7(12)13/h1-2H,3H2,(H,12,13)	QZXCCPZJCKEPSA-UHFFFAOYSA-N	237.935512	2-(2,3,6-trichlorophenyl)acetic acid	6	2
6885	WNZQDUSMALZDQF	223	31948	6885	PHTHALIDE	C8H6O2	C1C2=CC=CC=C2C(=O)O1	InChI=1S/C8H6O2/c9-8-7-4-2-1-3-6(7)5-10-8/h1-4H,5H2	WNZQDUSMALZDQF-UHFFFAOYSA-N	134.036779	3H-2-benzofuran-1-one	6	2
6909	YRIZYWQGELRKNT	37	11106	6909 169072 73555694	TRICHLOROISOCYANURIC ACID	C3Cl3N3O3	C1(=O)N(C(=O)N(C(=O)N1Cl)Cl)Cl	InChI=1S/C3Cl3N3O3/c4-7-1(10)8(5)3(12)9(6)2(7)11	YRIZYWQGELRKNT-UHFFFAOYSA-N	230.900524	1,3,5-trichloro-1,3,5-triazinane-2,4,6-trione	7	2
6931	ZEFMBAFMCSYJOO	32	341	6931 12601	4-Nitro-3-(trifluoromethyl)phenol	C7H4F3NO3	C1=CC(=C(C=C1O)C(F)(F)F)[N+](=O)[O-]	InChI=1S/C7H4F3NO3/c8-7(9,10)5-3-4(12)1-2-6(5)11(13)14/h1-3,12H	ZEFMBAFMCSYJOO-UHFFFAOYSA-N	207.014327	4-nitro-3-(trifluoromethyl)phenol	4	2
6950	OWZPCEFYPSAJFR	119	9325	6950 22851 3045288 6452820	DINOSEB	C10H12N2O5	CCC(C)C1=C(C(=CC(=C1)[N+](=O)[O-])[N+](=O)[O-])O	InChI=1S/C10H12N2O5/c1-3-6(2)8-4-7(11(14)15)5-9(10(8)13)12(16)17/h4-6,13H,3H2,1-2H3	OWZPCEFYPSAJFR-UHFFFAOYSA-N	240.074621	2-butan-2-yl-4,6-dinitrophenol	5	2
7074	BZWMYDJJDBFAPE	7	290	7074	2-CHLORO-4-PHENYLPHENOL	C12H9ClO	C1=CC=C(C=C1)C2=CC(=C(C=C2)O)Cl	InChI=1S/C12H9ClO/c13-11-8-10(6-7-12(11)14)9-4-2-1-3-5-9/h1-8,14H	BZWMYDJJDBFAPE-UHFFFAOYSA-N	204.034193	2-chloro-4-phenylphenol	4	2
7123	UOBYKYZJUGYBDK	364	8769	7123 4398214 13879901 14647680 20138397 21264818 25021832 25021872 76971801 91998124	2-Naphthoic acid	C11H8O2	C1=CC=C2C=C(C=CC2=C1)C(=O)O	InChI=1S/C11H8O2/c12-11(13)10-6-5-8-3-1-2-4-9(8)7-10/h1-7H,(H,12,13)	UOBYKYZJUGYBDK-UHFFFAOYSA-N	172.052429	naphthalene-2-carboxylic acid	7	2
7173	WHOKDONDRZNCBC	0	796	7173	2,4-D ISOPROPYL ESTER	C11H12Cl2O3	CC(C)OC(=O)COC1=C(C=C(C=C1)Cl)Cl	InChI=1S/C11H12Cl2O3/c1-7(2)16-11(14)6-15-10-4-3-8(12)5-9(10)13/h3-5,7H,6H2,1-2H3	WHOKDONDRZNCBC-UHFFFAOYSA-N	262.01635	propan-2-yl 2-(2,4-dichlorophenoxy)acetate	5	2
7206	UQMRAFJOBWOFNS	36	33	7206	94-80-4	C12H14Cl2O3	CCCCOC(=O)COC1=C(C=C(C=C1)Cl)Cl	InChI=1S/C12H14Cl2O3/c1-2-3-6-16-12(15)8-17-11-5-4-9(13)7-10(11)14/h4-5,7H,2-3,6,8H2,1H3	UQMRAFJOBWOFNS-UHFFFAOYSA-N	276.032	butyl 2-(2,4-dichlorophenoxy)acetate	5	2
7239	RFFLAFLAYFXFSW	468	123447	7239 519913 11043147	1,2-DICHLOROBENZENE	C6H4Cl2	C1=CC=C(C(=C1)Cl)Cl	InChI=1S/C6H4Cl2/c7-5-3-1-2-4-6(5)8/h1-4H	RFFLAFLAYFXFSW-UHFFFAOYSA-N	145.969006	1,2-dichlorobenzene	6	2
7255	RQKFYFNZSHWXAW	21	1520	7255 62651	3-Chloro-4-methylaniline	C7H8ClN	CC1=C(C=C(C=C1)N)Cl	InChI=1S/C7H8ClN/c1-5-2-3-6(9)4-7(5)8/h2-4H,9H2,1H3	RQKFYFNZSHWXAW-UHFFFAOYSA-N	141.034527	3-chloro-4-methylaniline	5	2
7271	LHJGJYXLEPZJPM	215	6770	7271 67290 21868027 23662264 71308871	2,4,5-TRICHLOROPHENOL	C6H3Cl3O	C1=C(C(=CC(=C1Cl)Cl)Cl)O	InChI=1S/C6H3Cl3O/c7-3-1-5(9)6(10)2-4(3)8/h1-2,10H	LHJGJYXLEPZJPM-UHFFFAOYSA-N	195.924948	2,4,5-trichlorophenol	6	2
7280	WBEJYOJJBDISQU	276	873	7280	1,2-DIBROMO-3-CHLOROPROPANE	C3H5Br2Cl	C(C(CBr)Br)Cl	InChI=1S/C3H5Br2Cl/c4-1-3(5)2-6/h3H,1-2H2	WBEJYOJJBDISQU-UHFFFAOYSA-N	233.84465	1,2-dibromo-3-chloropropane	5	2
7290	SSZWWUDQMAHNAQ	457	3012	7290 148793 148904 71309225	3-Chloro-1,2-propanediol	C3H7ClO2	C(C(CCl)O)O	InChI=1S/C3H7ClO2/c4-1-3(6)2-5/h3,5-6H,1-2H2	SSZWWUDQMAHNAQ-UHFFFAOYSA-N	110.013457	3-chloropropane-1,2-diol	6	2
7389	XKNKHVGWJDPIRJ	215	12	7389 23670523	p-Arsanilic acid	C6H8AsNO3	C1=CC(=CC=C1N)[As](=O)(O)O	InChI=1S/C6H8AsNO3/c8-6-3-1-5(2-4-6)7(9,10)11/h1-4H,8H2,(H2,9,10,11)	XKNKHVGWJDPIRJ-UHFFFAOYSA-N	216.972013	(4-aminophenyl)arsonic acid	8	2
7456	LXCFILQKKLGQFO	822	207676	7456 23663626	Methyl 4-hydroxybenzoate	C8H8O3	COC(=O)C1=CC=C(C=C1)O	InChI=1S/C8H8O3/c1-11-8(10)6-2-4-7(9)5-3-6/h2-5,9H,1H3	LXCFILQKKLGQFO-UHFFFAOYSA-N	152.047344	methyl 4-hydroxybenzoate	7	2
7542	YNTJKQDWYXUTLZ	3	3500	7542 23707513	Cloprop	C9H9ClO3	CC(C(=O)O)OC1=CC(=CC=C1)Cl	InChI=1S/C9H9ClO3/c1-6(9(11)12)13-8-4-2-3-7(10)5-8/h2-6H,1H3,(H,11,12)	YNTJKQDWYXUTLZ-UHFFFAOYSA-N	200.024022	2-(3-chlorophenoxy)propanoic acid	5	2
7618	GSEJCLTVZPLZKY	856	244851	7618 20701 62288 84882 90610 101814 113588 155128 159752 160912 161157 161627 168005 172277 2723762 3777650 6328237 15495094 18772452 20393516 21123931 24180695 71311201 73557307 118856146 131665744 138394510 138396890 139065648	TRIETHANOLAMINE	C6H15NO3	C(CO)N(CCO)CCO	InChI=1S/C6H15NO3/c8-4-1-7(2-5-9)3-6-10/h8-10H,1-6H2	GSEJCLTVZPLZKY-UHFFFAOYSA-N	149.105193	2-[bis(2-hydroxyethyl)amino]ethanol	8	2
7639	ZHLKXBJTJHRTTE	3	1842	7639	CHLORBENSIDE	C13H10Cl2S	C1=CC(=CC=C1CSC2=CC=C(C=C2)Cl)Cl	InChI=1S/C13H10Cl2S/c14-11-3-1-10(2-4-11)9-16-13-7-5-12(15)6-8-13/h1-8H,9H2	ZHLKXBJTJHRTTE-UHFFFAOYSA-N	267.988027	1-chloro-4-[(4-chlorophenyl)methylsulfanyl]benzene	6	2
7714	PHXATPHONSXBIL	12	4495	7714	Gamma-undecalactone	C11H20O2	CCCCCCCC1CCC(=O)O1	InChI=1S/C11H20O2/c1-2-3-4-5-6-7-10-8-9-11(12)13-10/h10H,2-9H2,1H3	PHXATPHONSXBIL-UHFFFAOYSA-N	184.14633	5-heptyloxolan-2-one	6	2
7744	NCVGSSQICKMAIA	0	2410	7744 11159 45192 70406986	2-Heptadecyl-2-imidazoline	C20H40N2	CCCCCCCCCCCCCCCCCC1=NCCN1	InChI=1S/C20H40N2/c1-2-3-4-5-6-7-8-9-10-11-12-13-14-15-16-17-20-21-18-19-22-20/h2-19H2,1H3,(H,21,22)	NCVGSSQICKMAIA-UHFFFAOYSA-N	308.319149	2-heptadecyl-4,5-dihydro-1H-imidazole	3	2
7758	DCKVNWZUADLDEH	0	5879	7758	SEC-BUTYL ACETATE	C6H12O2	CCC(C)OC(=O)C	InChI=1S/C6H12O2/c1-4-5(2)8-6(3)7/h5H,4H2,1-3H3	DCKVNWZUADLDEH-UHFFFAOYSA-N	116.08373	butan-2-yl acetate	6	2
7777	KMBPCQSCMCEPMU	9	9797	7777 175970	N,N-Bis(3-aminopropyl)methylamine	C7H19N3	CN(CCCN)CCCN	InChI=1S/C7H19N3/c1-10(6-2-4-8)7-3-5-9/h2-9H2,1H3	KMBPCQSCMCEPMU-UHFFFAOYSA-N	145.157898	N'-(3-aminopropyl)-N'-methylpropane-1,3-diamine	4	2
7839	PAAZPARNPHGIKF	548	23851	7839 123404 12998452	1,2-Dibromoethane	C2H4Br2	C(CBr)Br	InChI=1S/C2H4Br2/c3-1-2-4/h1-2H2	PAAZPARNPHGIKF-UHFFFAOYSA-N	185.86798	1,2-dibromoethane	5	2
7847	HGINCPLSRVDWNT	4850	880	7847	ACROLEIN	C3H4O	C=CC=O	InChI=1S/C3H4O/c1-2-3-4/h2-3H,1H2	HGINCPLSRVDWNT-UHFFFAOYSA-N	56.026215	prop-2-enal	8	2
7860	LEQAOMBKQFMDFZ	2029	6592	7860	GLYOXAL	C2H2O2	C(=O)C=O	InChI=1S/C2H2O2/c3-1-2-4/h1-2H	LEQAOMBKQFMDFZ-UHFFFAOYSA-N	58.005479	oxaldehyde	7	2
7956	ZFSLODLOARCGLH	470	44841	7956 76445 118981 6453028 16217016 23721627 46781087 86280834	CYANURIC ACID	C3H3N3O3	C1(=O)NC(=O)NC(=O)N1	InChI=1S/C3H3N3O3/c7-1-4-2(8)6-3(9)5-1/h(H3,4,5,6,7,8,9)	ZFSLODLOARCGLH-UHFFFAOYSA-N	129.017441	1,3,5-triazinane-2,4,6-trione	6	2
8019	XNWFRZJHXBZDAG	390	9840	8019 89806 168755 5162451 10881554 14204235 14452922 16213380 22504935 23673640 58520604	2-METHOXYETHANOL	C3H8O2	COCCO	InChI=1S/C3H8O2/c1-5-3-2-4/h4H,2-3H2,1H3	XNWFRZJHXBZDAG-UHFFFAOYSA-N	76.052429	2-methoxyethanol	8	2
8117	MTHSVFCYNBDYFN	288	34157	8117 163282 16213024 21714507 44150434 71309368 73557317 138395977	DIETHYLENE GLYCOL	C4H10O3	C(COCCO)O	InChI=1S/C4H10O3/c5-1-3-7-4-2-6/h5-6H,1-4H2	MTHSVFCYNBDYFN-UHFFFAOYSA-N	106.062994	2-(2-hydroxyethoxy)ethanol	8	2
8134	SBASXUCJHJRPEV	20	8519	8134 49835946	2-(2-Methoxyethoxy)ethanol	C5H12O3	COCCOCCO	InChI=1S/C5H12O3/c1-7-4-5-8-3-2-6/h6H,2-5H2,1H3	SBASXUCJHJRPEV-UHFFFAOYSA-N	120.078644	2-(2-methoxyethoxy)ethanol	8	2
8172	ZIBGPFATKBEMQZ	188	126470	8172 20040703	TRIETHYLENE GLYCOL	C6H14O4	C(COCCOCCO)O	InChI=1S/C6H14O4/c7-1-3-9-5-6-10-4-2-8/h7-8H,1-6H2	ZIBGPFATKBEMQZ-UHFFFAOYSA-N	150.089209	2-[2-(2-hydroxyethoxy)ethoxy]ethanol	7	2
8196	JVGPVVUTUMQJKL	8	784	8196	2-(2-Butoxyethoxy)ethyl thiocyanate	C9H17NO2S	CCCCOCCOCCSC#N	InChI=1S/C9H17NO2S/c1-2-3-4-11-5-6-12-7-8-13-9-10/h2-8H2,1H3	JVGPVVUTUMQJKL-UHFFFAOYSA-N	203.098	2-(2-butoxyethoxy)ethyl thiocyanate	5	2
8257	HNVRRHSXBLFLIG	59	2928	8257	2-METHYL-3-BUTEN-2-OL	C5H10O	CC(C)(C=C)O	InChI=1S/C5H10O/c1-4-5(2,3)6/h4,6H,1H2,2-3H3	HNVRRHSXBLFLIG-UHFFFAOYSA-N	86.073165	2-methylbut-3-en-2-ol	7	2
8267	IXEVGHXRXDBAOB	4	482	8267 220601 3246019 6431949 13218779	Bornate	C13H19NO2S	CC1(C2CCC1(C(C2)OC(=O)CSC#N)C)C	InChI=1S/C13H19NO2S/c1-12(2)9-4-5-13(12,3)10(6-9)16-11(15)7-17-8-14/h9-10H,4-7H2,1-3H3	IXEVGHXRXDBAOB-UHFFFAOYSA-N	253.11365	(1,7,7-trimethyl-2-bicyclo[2.2.1]heptanyl) 2-thiocyanatoacetate	6	2
8360	KEQGZUUPPQEDPF	4	5747	8360	1,3-DICHLORO-5,5-DIMETHYLHYDANTOIN	C5H6Cl2N2O2	CC1(C(=O)N(C(=O)N1Cl)Cl)C	InChI=1S/C5H6Cl2N2O2/c1-5(2)3(10)8(6)4(11)9(5)7/h1-2H3	KEQGZUUPPQEDPF-UHFFFAOYSA-N	195.980633	1,3-dichloro-5,5-dimethylimidazolidine-2,4-dione	4	2
8375	JECYUBVRTQDVAT	69	4501	8375 112934	2'-Hydroxyacetophenone	C8H8O2	CC(=O)C1=CC=CC=C1O	InChI=1S/C8H8O2/c1-6(9)7-4-2-3-5-8(7)10/h2-5,10H,1H3	JECYUBVRTQDVAT-UHFFFAOYSA-N	136.052429	1-(2-hydroxyphenyl)ethanone	5	2
8454	AVFZOVWCLRSYKC	75	25800	8454 215859 12227859 12227860	1-METHYLPYRROLIDINE	C5H11N	CN1CCCC1	InChI=1S/C5H11N/c1-6-4-2-3-5-6/h2-5H2,1H3	AVFZOVWCLRSYKC-UHFFFAOYSA-N	85.089149	1-methylpyrrolidine	5	2
8617	JTEDVYBZBROSJT	360	6416	8617 3702659 23664348	Indole-3-butyric acid	C12H13NO2	C1=CC=C2C(=C1)C(=CN2)CCCC(=O)O	InChI=1S/C12H13NO2/c14-12(15)7-3-4-9-8-13-11-6-2-1-5-10(9)11/h1-2,5-6,8,13H,3-4,7H2,(H,14,15)	JTEDVYBZBROSJT-UHFFFAOYSA-N	203.094629	4-(1H-indol-3-yl)butanoic acid	6	2
8635	VAMXMNNIEUEQDV	108	17865	8635	METHYL ANTHRANILATE	C8H9NO2	COC(=O)C1=CC=CC=C1N	InChI=1S/C8H9NO2/c1-11-8(10)6-4-2-3-5-7(6)9/h2-5H,9H2,1H3	VAMXMNNIEUEQDV-UHFFFAOYSA-N	151.063329	methyl 2-aminobenzoate	7	2
8686	KMHZPJNVPCAUMN	0	2515	8686	ERBON	C11H9Cl5O3	CC(C(=O)OCCOC1=CC(=C(C=C1Cl)Cl)Cl)(Cl)Cl	InChI=1S/C11H9Cl5O3/c1-11(15,16)10(17)19-3-2-18-9-5-7(13)6(12)4-8(9)14/h4-5H,2-3H2,1H3	KMHZPJNVPCAUMN-UHFFFAOYSA-N	363.899433	2-(2,4,5-trichlorophenoxy)ethyl 2,2-dichloropropanoate	6	2
8693	IITCWRFYJWUUPC	0	194	8693	Dipropyl isocinchomeronate	C13H17NO4	CCCOC(=O)C1=CN=C(C=C1)C(=O)OCCC	InChI=1S/C13H17NO4/c1-3-7-17-12(15)10-5-6-11(14-9-10)13(16)18-8-4-2/h5-6,9H,3-4,7-8H2,1-2H3	IITCWRFYJWUUPC-UHFFFAOYSA-N	251.115758	dipropyl pyridine-2,5-dicarboxylate	4	2
8697	OBETXYAYXDNJHR	176	64515	8696 8697 9318 17023 24231 61082 61083 61648 61822 61864 62122 62756 84793 85882 86832 86833 88158 89395 94139 94224 102821 102822 102923 103012 106982 107020 107553 109216 110963 110967 114472 114521 117294 160451 169565 171895 171896 171897 171899 171900 175417 3034787 4072356 6451377 6451578 11078480 11813450 13366094 13388286 15607674 16212148 21116477 21118478 21585245 21871545 22594729 2260…	2-ETHYLHEXANOIC ACID	C8H16O2	CCCCC(CC)C(=O)O	InChI=1S/C8H16O2/c1-3-5-6-7(4-2)8(9)10/h7H,3-6H2,1-2H3,(H,9,10)	OBETXYAYXDNJHR-UHFFFAOYSA-N	144.11503	2-ethylhexanoic acid	6	2
8756	WNBGYVXHFTYOBY	67	6344	8755 177843 10089318	139-08-2	C23H42N	CCCCCCCCCCCCCC[N+](C)(C)CC1=CC=CC=C1	InChI=1S/C23H42N/c1-4-5-6-7-8-9-10-11-12-13-14-18-21-24(2,3)22-23-19-16-15-17-20-23/h15-17,19-20H,4-14,18,21-22H2,1-3H3/q+1	WNBGYVXHFTYOBY-UHFFFAOYSA-N	332.331725	benzyl-dimethyl-tetradecylazanium	5	2
9257	NSPMIYGKQJPBQR	773	54135	9257 4649906 71309603	1H-1,2,4-Triazole	C2H3N3	C1=NC=NN1	InChI=1S/C2H3N3/c1-3-2-5-4-1/h1-2H,(H,3,4,5)	NSPMIYGKQJPBQR-UHFFFAOYSA-N	69.032697	1H-1,2,4-triazole	6	2
9273	DGLIBALSRMUQDD	0	1982	9273	Demeton-O	C8H19O3PS2	CCOP(=S)(OCC)OCCSCC	InChI=1S/C8H19O3PS2/c1-4-9-12(13,10-5-2)11-7-8-14-6-3/h4-8H2,1-3H3	DGLIBALSRMUQDD-UHFFFAOYSA-N	258.051324	diethoxy-(2-ethylsulfanylethoxy)-sulfanylidene-lambda5-phosphane	4	2
9414	YNEVBPNZHBAYOA	8	2939	9414	Mexacarbate	C12H18N2O2	CC1=CC(=CC(=C1N(C)C)C)OC(=O)NC	InChI=1S/C12H18N2O2/c1-8-6-10(16-12(15)13-3)7-9(2)11(8)14(4)5/h6-7H,1-5H3,(H,13,15)	YNEVBPNZHBAYOA-UHFFFAOYSA-N	222.136828	[4-(dimethylamino)-3,5-dimethylphenyl] N-methylcarbamate	5	2
9509	JEZZOKXIXNSKQD	173	622	9507 9509 71312388	1,3-Bis(4-nitrophenyl)urea	C13H10N4O5	C1=CC(=CC=C1NC(=O)NC2=CC=C(C=C2)[N+](=O)[O-])[N+](=O)[O-]	InChI=1S/C13H10N4O5/c18-13(14-9-1-5-11(6-2-9)16(19)20)15-10-3-7-12(8-4-10)17(21)22/h1-8H,(H2,14,15,18)	JEZZOKXIXNSKQD-UHFFFAOYSA-N	302.065119	1,3-bis(4-nitrophenyl)urea	7	2
10693	KHCZSJXTDDHLGJ	34	203	10693	PENTACHLOROANILINE	C6H2Cl5N	C1(=C(C(=C(C(=C1Cl)Cl)Cl)Cl)Cl)N	InChI=1S/C6H2Cl5N/c7-1-2(8)4(10)6(12)5(11)3(1)9/h12H2	KHCZSJXTDDHLGJ-UHFFFAOYSA-N	262.862988	2,3,4,5,6-pentachloroaniline	5	2
10760	OKIJSNGRQAOIGZ	5	3404	10760	Butopyronoxyl	C12H18O4	CCCCOC(=O)C1=CC(=O)CC(O1)(C)C	InChI=1S/C12H18O4/c1-4-5-6-15-11(14)10-7-9(13)8-12(2,3)16-10/h7H,4-6,8H2,1-3H3	OKIJSNGRQAOIGZ-UHFFFAOYSA-N	226.120509	butyl 2,2-dimethyl-4-oxo-3H-pyran-6-carboxylate	4	2
11855	CEOCDNVZRAIOQZ	193	4470	11855	PENTACHLOROBENZENE	C6HCl5	C1=C(C(=C(C(=C1Cl)Cl)Cl)Cl)Cl	InChI=1S/C6HCl5/c7-2-1-3(8)5(10)6(11)4(2)9/h1H	CEOCDNVZRAIOQZ-UHFFFAOYSA-N	247.852089	1,2,3,4,5-pentachlorobenzene	7	2
12688	RJGHQTVXGKYATR	150	137	12688	DIBUTYLTIN DICHLORIDE	C8H18Cl2Sn	CCCC[Sn](CCCC)(Cl)Cl	InChI=1S/2C4H9.2ClH.Sn/c2*1-3-4-2;;;/h2*1,3-4H2,2H3;2*1H;/q;;;;+2/p-2	RJGHQTVXGKYATR-UHFFFAOYSA-L	303.980758	dibutyl(dichloro)stannane	7	2
12988	CPJRRXSHAYUTGL	29	3041	12988	3-METHYL-3-BUTEN-1-OL	C5H10O	CC(=C)CCO	InChI=1S/C5H10O/c1-5(2)3-4-6/h6H,1,3-4H2,2H3	CPJRRXSHAYUTGL-UHFFFAOYSA-N	86.073165	3-methylbut-3-en-1-ol	5	2
13089	CVUGPAFCQJIYDT	253	48	13089 76962563	O,P'-DDT	C14H9Cl5	C1=CC=C(C(=C1)C(C2=CC=C(C=C2)Cl)C(Cl)(Cl)Cl)Cl	InChI=1S/C14H9Cl5/c15-10-7-5-9(6-8-10)13(14(17,18)19)11-3-1-2-4-12(11)16/h1-8,13H	CVUGPAFCQJIYDT-UHFFFAOYSA-N	351.914689	1-chloro-2-[2,2,2-trichloro-1-(4-chlorophenyl)ethyl]benzene	5	2
13232	PHMNXPYGVPEQSJ	2	16042	13232	DIMETHOXANE	C8H14O4	CC1CC(OC(O1)C)OC(=O)C	InChI=1S/C8H14O4/c1-5-4-8(11-6(2)9)12-7(3)10-5/h5,7-8H,4H2,1-3H3	PHMNXPYGVPEQSJ-UHFFFAOYSA-N	174.089209	(2,6-dimethyl-1,3-dioxan-4-yl) acetate	4	2
13387	SECXISVLQFMRJM	549	4079	13387 16217555	1-METHYL-2-PYRROLIDINONE	C5H9NO	CN1CCCC1=O	InChI=1S/C5H9NO/c1-6-4-2-3-5(6)7/h2-4H2,1H3	SECXISVLQFMRJM-UHFFFAOYSA-N	99.068414	1-methylpyrrolidin-2-one	8	2
13583	JRBPAEWTRLWTQC	288	55680	13582 13583 16228 54325 62043 89162 170823 263045 458426 12721583 16217357 73555812	DODECYLAMINE	C12H27N	CCCCCCCCCCCCN	InChI=1S/C12H27N/c1-2-3-4-5-6-7-8-9-10-11-12-13/h2-13H2,1H3	JRBPAEWTRLWTQC-UHFFFAOYSA-N	185.21435	dodecan-1-amine	5	2
13721	OUCCVXVYGFBXSV	0	99	13721	METHYL TRITHION	C9H12ClO2PS3	COP(=S)(OC)SCSC1=CC=C(C=C1)Cl	InChI=1S/C9H12ClO2PS3/c1-11-13(14,12-2)16-7-15-9-5-3-8(10)4-6-9/h3-6H,7H2,1-2H3	OUCCVXVYGFBXSV-UHFFFAOYSA-N	313.942558	(4-chlorophenyl)sulfanylmethylsulfanyl-dimethoxy-sulfanylidene-lambda5-phosphane	6	2
13930	ZXFXBSWRVIQKOD	139	211	13930 12054527 15559699 15559705 15559706 71317194 71774759 98098923 138394051	HEPTACHLOR EPOXIDE	C10H5Cl7O	C12C(C(C3C1O3)Cl)C4(C(=C(C2(C4(Cl)Cl)Cl)Cl)Cl)Cl	InChI=1S/C10H5Cl7O/c11-3-1-2(4-5(3)18-4)9(15)7(13)6(12)8(1,14)10(9,16)17/h1-5H	ZXFXBSWRVIQKOD-UHFFFAOYSA-N	385.816009	1,6,8,9,10,11,11-heptachloro-4-oxatetracyclo[6.2.1.02,7.03,5]undec-9-ene	6	2
14503	QGSRKGWCQSATCL	2	236	14503	4,5-Dichloro-3H-1,2-dithiol-3-one	C3Cl2OS2	C1(=C(SSC1=O)Cl)Cl	InChI=1S/C3Cl2OS2/c4-1-2(5)7-8-3(1)6	QGSRKGWCQSATCL-UHFFFAOYSA-N	185.876762	4,5-dichlorodithiol-3-one	6	2
14768	IJKVHSBPTUYDLN	1	16	14768	Metasilicic acid	H2O3Si	O[Si](=O)O	InChI=1S/H2O3Si/c1-4(2)3/h1-2H	IJKVHSBPTUYDLN-UHFFFAOYSA-N	77.97732	dihydroxy(oxo)silane	5	2
14778	ODINCKMPIJJUCX	1607	68	14778	CALCIUM OXIDE	CaO	O=[Ca]	InChI=1S/Ca.O	ODINCKMPIJJUCX-UHFFFAOYSA-N	55.957506	oxocalcium	6	2
14806	XLOMVQKBTHCTTD	6547	71	14806	ZINC OXIDE	OZn	O=[Zn]	InChI=1S/O.Zn	XLOMVQKBTHCTTD-UHFFFAOYSA-N	79.924056	oxozinc	7	2
14840	LRWRQXJLRYTGCK	1	3	14840	2,4-D-2-butoxypropyl	C15H20Cl2O4	CCCCOC(C)COC(=O)COC1=C(C=C(C=C1)Cl)Cl	InChI=1S/C15H20Cl2O4/c1-3-4-7-19-11(2)9-21-15(18)10-20-14-6-5-12(16)8-13(14)17/h5-6,8,11H,3-4,7,9-10H2,1-2H3	LRWRQXJLRYTGCK-UHFFFAOYSA-N	334.073865	2-butoxypropyl 2-(2,4-dichlorophenoxy)acetate	2	2
14846	YTTFFPATQICAQN	6	2724	14846 642402	2-methoxypropan-1-ol	C4H10O2	CC(CO)OC	InChI=1S/C4H10O2/c1-4(3-5)6-2/h4-5H,3H2,1-2H3	YTTFFPATQICAQN-UHFFFAOYSA-N	90.06808	2-methoxypropan-1-ol	4	2
14957	UIFFUZWRFRDZJC	3045	2132	12550 14957 6420045 6604296 16218979	Antimycin A	C28H40N2O9	CCCCCC[C@@H]1[C@H]([C@@H](OC(=O)[C@H]([C@H](OC1=O)C)NC(=O)C2=C(C(=CC=C2)NC=O)O)C)OC(=O)CC(C)C	InChI=1S/C28H40N2O9/c1-6-7-8-9-11-20-25(39-22(32)14-16(2)3)18(5)38-28(36)23(17(4)37-27(20)35)30-26(34)19-12-10-13-21(24(19)33)29-15-31/h10,12-13,15-18,20,23,25,33H,6-9,11,14H2,1-5H3,(H,29,31)(H,30,34)/t17-,18+,20-,23+,25+/m1/s1	UIFFUZWRFRDZJC-SBOOETFBSA-N	548.273381	[(2R,3S,6S,7R,8R)-3-[(3-formamido-2-hydroxybenzoyl)amino]-8-hexyl-2,6-dimethyl-4,9-dioxo-1,5-dioxonan-7-yl] 3-methylbutanoate	6	2
15533	DQKWXTIYGWPGOO	9	1375	15533	Bromoxynil octanoate	C15H17Br2NO2	CCCCCCCC(=O)OC1=C(C=C(C=C1Br)C#N)Br	InChI=1S/C15H17Br2NO2/c1-2-3-4-5-6-7-14(19)20-15-12(16)8-11(10-18)9-13(15)17/h8-9H,2-7H2,1H3	DQKWXTIYGWPGOO-UHFFFAOYSA-N	400.9626	(2,6-dibromo-4-cyanophenyl) octanoate	5	2
15643	ZKIBFASDNPOJFP	1	1708	15643	Diamidafos	C8H13N2O2P	CNP(=O)(NC)OC1=CC=CC=C1	InChI=1S/C8H13N2O2P/c1-9-13(11,10-2)12-8-6-4-3-5-7-8/h3-7H,1-2H3,(H2,9,10,11)	ZKIBFASDNPOJFP-UHFFFAOYSA-N	200.071465	N-[methylamino(phenoxy)phosphoryl]methanamine	6	2
15649	QCKIOHMRUZJYQZ	1	83	15649 5369103 6433292	AKTON	C12H14Cl3O3PS	CCOP(=S)(OCC)OC(=CCl)C1=C(C=CC(=C1)Cl)Cl	InChI=1S/C12H14Cl3O3PS/c1-3-16-19(20,17-4-2)18-12(8-13)10-7-9(14)5-6-11(10)15/h5-8H,3-4H2,1-2H3	QCKIOHMRUZJYQZ-UHFFFAOYSA-N	373.946686	[2-chloro-1-(2,5-dichlorophenyl)ethenoxy]-diethoxy-sulfanylidene-lambda5-phosphane	4	2
15766	LGZZJTIUEJNNKV	21	31	15766	Pentachlorothioanisole	C7H3Cl5S	CSC1=C(C(=C(C(=C1Cl)Cl)Cl)Cl)Cl	InChI=1S/C7H3Cl5S/c1-13-7-5(11)3(9)2(8)4(10)6(7)12/h1H3	LGZZJTIUEJNNKV-UHFFFAOYSA-N	293.83981	1,2,3,4,5-pentachloro-6-methylsulfanylbenzene	5	2
15967	PNRAZZZISDRWMV	4	3685	15967	Terbucarb	C17H27NO2	CC1=CC(=C(C(=C1)C(C)(C)C)OC(=O)NC)C(C)(C)C	InChI=1S/C17H27NO2/c1-11-9-12(16(2,3)4)14(20-15(19)18-8)13(10-11)17(5,6)7/h9-10H,1-8H3,(H,18,19)	PNRAZZZISDRWMV-UHFFFAOYSA-N	277.204179	(2,6-ditert-butyl-4-methylphenyl) N-methylcarbamate	3	2
15997	KZWPFFFDRDASOU	0	5	15997	2,4-D-3-butoxypropyl	C15H20Cl2O4	CCCCOCCCOC(=O)COC1=C(C=C(C=C1)Cl)Cl	InChI=1S/C15H20Cl2O4/c1-2-3-7-19-8-4-9-20-15(18)11-21-14-6-5-12(16)10-13(14)17/h5-6,10H,2-4,7-9,11H2,1H3	KZWPFFFDRDASOU-UHFFFAOYSA-N	334.073865	3-butoxypropyl 2-(2,4-dichlorophenoxy)acetate	5	2
15998	MNELUOHPQMJXGU	1	2	15998	2,4,5-T-2-ethylhexyl	C16H21Cl3O3	CCCCC(CC)COC(=O)COC1=CC(=C(C=C1Cl)Cl)Cl	InChI=1S/C16H21Cl3O3/c1-3-5-6-11(4-2)9-22-16(20)10-21-15-8-13(18)12(17)7-14(15)19/h7-8,11H,3-6,9-10H2,1-2H3	MNELUOHPQMJXGU-UHFFFAOYSA-N	366.055628	2-ethylhexyl 2-(2,4,5-trichlorophenoxy)acetate	4	2
16000	LLJYINGOCKRAGZ	0	0	16000	2,4,5-t Butoxyethoxypropanol ester	C17H23Cl3O5	CCCCOCCOCCCOC(=O)COC1=CC(=C(C=C1Cl)Cl)Cl	InChI=1S/C17H23Cl3O5/c1-2-3-5-22-8-9-23-6-4-7-24-17(21)12-25-16-11-14(19)13(18)10-15(16)20/h10-11H,2-9,12H2,1H3	LLJYINGOCKRAGZ-UHFFFAOYSA-N	412.061107	3-(2-butoxyethoxy)propyl 2-(2,4,5-trichlorophenoxy)acetate	3	2
16002	ZMWGIGHRZQTQRE	7	76	16002	2,4-D-butotyl	C14H18Cl2O4	CCCCOCCOC(=O)COC1=C(C=C(C=C1)Cl)Cl	InChI=1S/C14H18Cl2O4/c1-2-3-6-18-7-8-19-14(17)10-20-13-5-4-11(15)9-12(13)16/h4-5,9H,2-3,6-8,10H2,1H3	ZMWGIGHRZQTQRE-UHFFFAOYSA-N	320.058214	2-butoxyethyl 2-(2,4-dichlorophenoxy)acetate	5	2
16016	MPVDXIMFBOLMNW	113	3746	16015 16016 57514725 73557544 135436537	orange G free acid	C16H12N2O7S2	C1=CC=C(C=C1)N=NC2=C(C=CC3=CC(=CC(=C32)S(=O)(=O)O)S(=O)(=O)O)O	InChI=1S/C16H12N2O7S2/c19-13-7-6-10-8-12(26(20,21)22)9-14(27(23,24)25)15(10)16(13)18-17-11-4-2-1-3-5-11/h1-9,19H,(H,20,21,22)(H,23,24,25)	MPVDXIMFBOLMNW-UHFFFAOYSA-N	408.008593	7-hydroxy-8-phenyldiazenylnaphthalene-1,3-disulfonic acid	7	2
16072	DSVOTYIOPGIVPP	0	1828	16072	Dichlormate	C9H9Cl2NO2	CNC(=O)OCC1=CC(=C(C=C1)Cl)Cl	InChI=1S/C9H9Cl2NO2/c1-12-9(13)14-5-6-2-3-7(10)8(11)4-6/h2-4H,5H2,1H3,(H,12,13)	DSVOTYIOPGIVPP-UHFFFAOYSA-N	233.001034	(3,4-dichlorophenyl)methyl N-methylcarbamate	3	2
16120	DFNPRTKVCGZMMC	1362	27	16120	Tributyltin fluoride	C12H27FSn	CCCC[Sn](CCCC)(CCCC)F	InChI=1S/3C4H9.FH.Sn/c3*1-3-4-2;;/h3*1,3-4H2,2H3;1H;/q;;;;+1/p-1	DFNPRTKVCGZMMC-UHFFFAOYSA-M	310.111881	tributyl(fluoro)stannane	4	2
16247	IMIDOCRTMDIQIJ	38	4525	16247	AMINOCARB	C11H16N2O2	CC1=C(C=CC(=C1)OC(=O)NC)N(C)C	InChI=1S/C11H16N2O2/c1-8-7-9(15-11(14)12-2)5-6-10(8)13(3)4/h5-7H,1-4H3,(H,12,14)	IMIDOCRTMDIQIJ-UHFFFAOYSA-N	208.121178	[4-(dimethylamino)-3-methylphenyl] N-methylcarbamate	5	2
16421	AIGRXSNSLVJMEA	112	608	16421 15764013	2104-64-5	C14H14NO4PS	CCOP(=S)(C1=CC=CC=C1)OC2=CC=C(C=C2)[N+](=O)[O-]	InChI=1S/C14H14NO4PS/c1-2-18-20(21,14-6-4-3-5-7-14)19-13-10-8-12(9-11-13)15(16)17/h3-11H,2H2,1H3	AIGRXSNSLVJMEA-UHFFFAOYSA-N	323.038116	ethoxy-(4-nitrophenoxy)-phenyl-sulfanylidene-lambda5-phosphane	5	2
16589	RJBJMKAMQIOAML	0	3	16589	Methiocarb sulfone	C11H15NO4S	CC1=CC(=CC(=C1S(=O)(=O)C)C)OC(=O)NC	InChI=1S/C11H15NO4S/c1-7-5-9(16-11(13)12-3)6-8(2)10(7)17(4,14)15/h5-6H,1-4H3,(H,12,13)	RJBJMKAMQIOAML-UHFFFAOYSA-N	257.072179	(3,5-dimethyl-4-methylsulfonylphenyl) N-methylcarbamate	4	2
16726	CEJLBZWIKQJOAT	138	4897	16726 517106 517121 517202 3614338 23617705 23665761 23667638 53379623 86657659 129893375	DICHLOROISOCYANURIC ACID	C3HCl2N3O3	C1(=O)NC(=O)N(C(=O)N1Cl)Cl	InChI=1S/C3HCl2N3O3/c4-7-1(9)6-2(10)8(5)3(7)11/h(H,6,9,10)	CEJLBZWIKQJOAT-UHFFFAOYSA-N	196.939496	1,3-dichloro-1,3,5-triazinane-2,4,6-trione	7	2
17044	FPJNQQRSBJPGHM	0	443	17044	1-Chloro-2-nitropropane	C3H6ClNO2	CC(CCl)[N+](=O)[O-]	InChI=1S/C3H6ClNO2/c1-3(2-4)5(6)7/h3H,2H2,1H3	FPJNQQRSBJPGHM-UHFFFAOYSA-N	123.008706	1-chloro-2-nitropropane	3	2
17112	OXHDYFKENBXUEM	13	804	17112 113392 113393 90684510 90684511	GLYPHOSINE	C4H11NO8P2	C(C(=O)O)N(CP(=O)(O)O)CP(=O)(O)O	InChI=1S/C4H11NO8P2/c6-4(7)1-5(2-14(8,9)10)3-15(11,12)13/h1-3H2,(H,6,7)(H2,8,9,10)(H2,11,12,13)	OXHDYFKENBXUEM-UHFFFAOYSA-N	262.99599	2-[bis(phosphonomethyl)amino]acetic acid	5	2
17239	VMXCTQSDRPKAOC	0	0	17239	Demeton-S Sulfone	C8H19O5PS2	CCOP(=O)(OCC)SCCS(=O)(=O)CC	InChI=1S/C8H19O5PS2/c1-4-12-14(9,13-5-2)15-7-8-16(10,11)6-3/h4-8H2,1-3H3	VMXCTQSDRPKAOC-UHFFFAOYSA-N	290.041153	1-diethoxyphosphorylsulfanyl-2-ethylsulfonylethane	3	2
17241	BKVJOVPVLOJPKJ	3	29	17241	DISULFOTON SULFONE	C8H19O4PS3	CCOP(=S)(OCC)SCCS(=O)(=O)CC	InChI=1S/C8H19O4PS3/c1-4-11-13(14,12-5-2)15-7-8-16(9,10)6-3/h4-8H2,1-3H3	BKVJOVPVLOJPKJ-UHFFFAOYSA-N	306.01831	diethoxy-(2-ethylsulfonylethylsulfanyl)-sulfanylidene-lambda5-phosphane	5	2
17242	UPUGLJYNCXXUQV	7	2796	17242	OXYDISULFOTON	C8H19O3PS3	CCOP(=S)(OCC)SCCS(=O)CC	InChI=1S/C8H19O3PS3/c1-4-10-12(13,11-5-2)14-7-8-15(9)6-3/h4-8H2,1-3H3	UPUGLJYNCXXUQV-UHFFFAOYSA-N	290.023395	diethoxy-(2-ethylsulfinylethylsulfanyl)-sulfanylidene-lambda5-phosphane	4	2
17334	LINPVWIEWJTEEJ	11	4068	17334	Chlorflurenol-methyl	C15H11ClO3	COC(=O)C1(C2=CC=CC=C2C3=C1C=C(C=C3)Cl)O	InChI=1S/C15H11ClO3/c1-19-14(17)15(18)12-5-3-2-4-10(12)11-7-6-9(16)8-13(11)15/h2-8,18H,1H3	LINPVWIEWJTEEJ-UHFFFAOYSA-N	274.039672	methyl 2-chloro-9-hydroxyfluorene-9-carboxylate	3	2
17349	GLDWASBMYWLQGG	0	7	17349	2,4,5-T-butotyl	C14H17Cl3O4	CCCCOCCOC(=O)COC1=CC(=C(C=C1Cl)Cl)Cl	InChI=1S/C14H17Cl3O4/c1-2-3-4-19-5-6-20-14(18)9-21-13-8-11(16)10(15)7-12(13)17/h7-8H,2-6,9H2,1H3	GLDWASBMYWLQGG-UHFFFAOYSA-N	354.019242	2-butoxyethyl 2-(2,4,5-trichlorophenoxy)acetate	5	2
17424	XRQHTUDGPWMPKX	2	19	17424	Phorate sulfoxide	C7H17O3PS3	CCOP(=S)(OCC)SCS(=O)CC	InChI=1S/C7H17O3PS3/c1-4-9-11(12,10-5-2)13-7-14(8)6-3/h4-7H2,1-3H3	XRQHTUDGPWMPKX-UHFFFAOYSA-N	276.007745	diethoxy-(ethylsulfinylmethylsulfanyl)-sulfanylidene-lambda5-phosphane	4	2
17425	YVPSNUIHHFTTRL	1	16	17425	PHORATE SULFONE	C7H17O4PS3	CCOP(=S)(OCC)SCS(=O)(=O)CC	InChI=1S/C7H17O4PS3/c1-4-10-12(13,11-5-2)14-7-15(8,9)6-3/h4-7H2,1-3H3	YVPSNUIHHFTTRL-UHFFFAOYSA-N	292.00266	diethoxy-(ethylsulfonylmethylsulfanyl)-sulfanylidene-lambda5-phosphane	4	2
17520	DMSMPAJRVJJAGA	128	23854	17520 13238744	2634-33-5	C7H5NOS	C1=CC=C2C(=C1)C(=O)NS2	InChI=1S/C7H5NOS/c9-7-5-3-1-2-4-6(5)10-8-7/h1-4H,(H,8,9)	DMSMPAJRVJJAGA-UHFFFAOYSA-N	151.009185	1,2-benzothiazol-3-one	6	2
17521	FNCMBMZOZQAWJA	9	4	17521	Methiocarb sulfoxide	C11H15NO3S	CC1=CC(=CC(=C1S(=O)C)C)OC(=O)NC	InChI=1S/C11H15NO3S/c1-7-5-9(15-11(13)12-3)6-8(2)10(7)16(4)14/h5-6H,1-4H3,(H,12,13)	FNCMBMZOZQAWJA-UHFFFAOYSA-N	241.077265	(3,5-dimethyl-4-methylsulfinylphenyl) N-methylcarbamate	4	2
17560	CTRXDTYTAAKVSM	216	2095	17559 17560 19700 123671 172871 172872 3540259 11979396 54601732 56841154 101116159 129318094 129894326	Alphazurine	C37H37N2O9S3	CCN(CC1=CC(=CC=C1)S(=O)(=O)O)C2=CC=C(C=C2)C(=C3C=CC(=[N+](CC)CC4=CC(=CC=C4)S(=O)(=O)O)C=C3)C5=CC=CC=C5S(=O)(=O)O	InChI=1S/C37H36N2O9S3/c1-3-38(25-27-9-7-11-33(23-27)49(40,41)42)31-19-15-29(16-20-31)37(35-13-5-6-14-36(35)51(46,47)48)30-17-21-32(22-18-30)39(4-2)26-28-10-8-12-34(24-28)50(43,44)45/h5-24H,3-4,25-26H2,1-2H3,(H2-,40,41,42,43,44,45,46,47,48)/p+1	CTRXDTYTAAKVSM-UHFFFAOYSA-O	749.166119	ethyl-[4-[[4-[ethyl-[(3-sulfophenyl)methyl]amino]phenyl]-(2-sulfophenyl)methylidene]cyclohexa-2,5-dien-1-ylidene]-[(3-sulfophenyl)methyl]azanium	7	2
17592	AUQAUAIUNJIIEP	4	8067	17592	3,4,5-Trimethylphenyl methylcarbamate	C11H15NO2	CC1=CC(=CC(=C1C)C)OC(=O)NC	InChI=1S/C11H15NO2/c1-7-5-10(14-11(13)12-4)6-8(2)9(7)3/h5-6H,1-4H3,(H,12,13)	AUQAUAIUNJIIEP-UHFFFAOYSA-N	193.110279	(3,4,5-trimethylphenyl) N-methylcarbamate	3	2
18609	IIDFEIDMIKSJSV	0	440	18609	ASPON	C12H28O5P2S2	CCCOP(=S)(OCCC)OP(=S)(OCCC)OCCC	InChI=1S/C12H28O5P2S2/c1-5-9-13-18(20,14-10-6-2)17-19(21,15-11-7-3)16-12-8-4/h5-12H2,1-4H3	IIDFEIDMIKSJSV-UHFFFAOYSA-N	378.08534	dipropoxyphosphinothioyloxy-dipropoxy-sulfanylidene-lambda5-phosphane	6	2
19079	KXPXKNBDCUOENF	0	5851	19079	2-(Octylthio)ethanol	C10H22OS	CCCCCCCCSCCO	InChI=1S/C10H22OS/c1-2-3-4-5-6-7-9-12-10-8-11/h11H,2-10H2,1H3	KXPXKNBDCUOENF-UHFFFAOYSA-N	190.139137	2-octylsulfanylethanol	4	2
19137	UMIKWXDGXDJQJK	11	1244	19137	4-(3-Oxobutyl)phenyl acetate	C12H14O3	CC(=O)CCC1=CC=C(C=C1)OC(=O)C	InChI=1S/C12H14O3/c1-9(13)3-4-11-5-7-12(8-6-11)15-10(2)14/h5-8H,3-4H2,1-2H3	UMIKWXDGXDJQJK-UHFFFAOYSA-N	206.094294	[4-(3-oxobutyl)phenyl] acetate	6	2
19577	DLAPIMGBBDILHJ	0	3190	19577	Mesulfenfos	C10H15O4PS2	CC1=C(C=CC(=C1)OP(=S)(OC)OC)S(=O)C	InChI=1S/C10H15O4PS2/c1-8-7-9(5-6-10(8)17(4)11)14-15(16,12-2)13-3/h5-7H,1-4H3	DLAPIMGBBDILHJ-UHFFFAOYSA-N	294.014938	dimethoxy-(3-methyl-4-methylsulfinylphenoxy)-sulfanylidene-lambda5-phosphane	5	2
19578	ZDHYERRNXRANLI	0	0	19578	Fenthion sulfone	C10H15O5PS2	CC1=C(C=CC(=C1)OP(=S)(OC)OC)S(=O)(=O)C	InChI=1S/C10H15O5PS2/c1-8-7-9(15-16(17,13-2)14-3)5-6-10(8)18(4,11)12/h5-7H,1-4H3	ZDHYERRNXRANLI-UHFFFAOYSA-N	310.009853	dimethoxy-(3-methyl-4-methylsulfonylphenoxy)-sulfanylidene-lambda5-phosphane	5	2
19583	KNDXZFMNQKSIHU	0	1	19583	GLENBAR	C10H6Cl4O3S	COC(=O)C1=C(C(=C(C(=C1Cl)Cl)C(=O)SC)Cl)Cl	InChI=1S/C10H6Cl4O3S/c1-17-9(15)3-5(11)7(13)4(10(16)18-2)8(14)6(3)12/h1-2H3	KNDXZFMNQKSIHU-UHFFFAOYSA-N	345.879176	methyl 2,3,5,6-tetrachloro-4-methylsulfanylcarbonylbenzoate	3	2
19659	WLPOMAGOKQZDIN	340	1602	19658 84692 205866 3005837 23685289	3811-73-2	C5H4NOS	C1=CC(=S)N(C=C1)[O-]	InChI=1S/C5H4NOS/c7-6-4-2-1-3-5(6)8/h1-4H/q-1	WLPOMAGOKQZDIN-UHFFFAOYSA-N	126.00136	1-oxidopyridine-2-thione	6	2
20056	XIBXUAZIZXDFTG	2	1091	20056 5359965 9570168	PHOSACETIM	C14H13Cl2N2O2PS	CC(=NP(=S)(OC1=CC=C(C=C1)Cl)OC2=CC=C(C=C2)Cl)N	InChI=1S/C14H13Cl2N2O2PS/c1-10(17)18-21(22,19-13-6-2-11(15)3-7-13)20-14-8-4-12(16)5-9-14/h2-9H,1H3,(H2,17,18,22)	XIBXUAZIZXDFTG-UHFFFAOYSA-N	373.981241	N'-bis(4-chlorophenoxy)phosphinothioylethanimidamide	5	2
20105	NPWMZOGDXOFZIN	0	4282	20105	Dipropetryn	C11H21N5S	CCSC1=NC(=NC(=N1)NC(C)C)NC(C)C	InChI=1S/C11H21N5S/c1-6-17-11-15-9(12-7(2)3)14-10(16-11)13-8(4)5/h7-8H,6H2,1-5H3,(H2,12,13,14,15,16)	NPWMZOGDXOFZIN-UHFFFAOYSA-N	255.151767	6-ethylsulfanyl-2-N,4-N-di(propan-2-yl)-1,3,5-triazine-2,4-diamine	4	2
20977	VAZJLPXFVQHDFB	430	2632	20977 9570192	Polyhexanide	C8H19N5	CCCCCCN=C(N)N=C(N)N	InChI=1S/C8H19N5/c1-2-3-4-5-6-12-8(11)13-7(9)10/h2-6H2,1H3,(H6,9,10,11,12,13)	VAZJLPXFVQHDFB-UHFFFAOYSA-N	185.164046	1-(diaminomethylidene)-2-hexylguanidine	6	2
21013	RULKYXXCCZZKDZ	49	1413	21013 23677949	2,3,4,5-TETRACHLOROPHENOL	C6H2Cl4O	C1=C(C(=C(C(=C1Cl)Cl)Cl)Cl)O	InChI=1S/C6H2Cl4O/c7-2-1-3(11)5(9)6(10)4(2)8/h1,11H	RULKYXXCCZZKDZ-UHFFFAOYSA-N	229.885975	2,3,4,5-tetrachlorophenol	6	2
21805	XCBOKUAJQWDYNI	3	2391	21805	Fospirate	C7H7Cl3NO4P	COP(=O)(OC)OC1=NC(=C(C=C1Cl)Cl)Cl	InChI=1S/C7H7Cl3NO4P/c1-13-16(12,14-2)15-7-5(9)3-4(8)6(10)11-7/h3H,1-2H3	XCBOKUAJQWDYNI-UHFFFAOYSA-N	304.917828	dimethyl (3,5,6-trichloropyridin-2-yl) phosphate	4	2
21839	MIFZZKZNMWTHJK	4	423	21839	N,N'-Dimorpholinomethane	C9H18N2O2	C1COCCN1CN2CCOCC2	InChI=1S/C9H18N2O2/c1-5-12-6-2-10(1)9-11-3-7-13-8-4-11/h1-9H2	MIFZZKZNMWTHJK-UHFFFAOYSA-N	186.136828	4-(morpholin-4-ylmethyl)morpholine	4	2
22194	ADRPZEYTIFWCBC	0	521	22194	Nissol	C13H12FNO	CN(C1=CC=CC2=CC=CC=C21)C(=O)CF	InChI=1S/C13H12FNO/c1-15(13(16)9-14)12-8-4-6-10-5-2-3-7-11(10)12/h2-8H,9H2,1H3	ADRPZEYTIFWCBC-UHFFFAOYSA-N	217.090292	2-fluoro-N-methyl-N-naphthalen-1-ylacetamide	3	2
22544	STUSTWKEFDQFFZ	188	9439	22544 29765 12336279	CHLORDIMEFORM	C10H13ClN2	CC1=C(C=CC(=C1)Cl)N=CN(C)C	InChI=1S/C10H13ClN2/c1-8-6-9(11)4-5-10(8)12-7-13(2)3/h4-7H,1-3H3	STUSTWKEFDQFFZ-UHFFFAOYSA-N	196.076726	N'-(4-chloro-2-methylphenyl)-N,N-dimethylmethanimidamide	5	2
22947	WSDISUOETYTPRL	23	10425	22947	6440-58-0	C7H12N2O4	CC1(C(=O)N(C(=O)N1CO)CO)C	InChI=1S/C7H12N2O4/c1-7(2)5(12)8(3-10)6(13)9(7)4-11/h10-11H,3-4H2,1-2H3	WSDISUOETYTPRL-UHFFFAOYSA-N	188.079707	1,3-bis(hydroxymethyl)-5,5-dimethylimidazolidine-2,4-dione	6	2
22959	WABIMBGBOXIAEH	0	121	22958 6433482 20841584	6458-13-5	C22H46N	CCCCCCCCC=CCCCCCCCC[N+](C)(C)CC	InChI=1S/C22H46N/c1-5-7-8-9-10-11-12-13-14-15-16-17-18-19-20-21-22-23(3,4)6-2/h13-14H,5-12,15-22H2,1-4H3/q+1	WABIMBGBOXIAEH-UHFFFAOYSA-N	324.363025	ethyl-dimethyl-octadec-9-enylazanium	3	2
23017	WCYYAQFQZQEUEN	258	170	23017 23662263 23696396	3,5,6-TRICHLORO-2-PYRIDINOL	C5H2Cl3NO	C1=C(C(=O)NC(=C1Cl)Cl)Cl	InChI=1S/C5H2Cl3NO/c6-2-1-3(7)5(10)9-4(2)8/h1H,(H,9,10)	WCYYAQFQZQEUEN-UHFFFAOYSA-N	196.920197	3,5,6-trichloro-1H-pyridin-2-one	6	2
23047	GTZCKTIZOGTWQO	3	0	23047	Fenoxon sulfoxide	C10H15O5PS	CC1=C(C=CC(=C1)OP(=O)(OC)OC)S(=O)C	InChI=1S/C10H15O5PS/c1-8-7-9(5-6-10(8)17(4)12)15-16(11,13-2)14-3/h5-7H,1-4H3	GTZCKTIZOGTWQO-UHFFFAOYSA-N	278.037782	dimethyl (3-methyl-4-methylsulfinylphenyl) phosphate	4	2
23555	SKDNDVDHYMEGNJ	1	866	23555 6433494 6508331	Bromonitrostyrene	C8H6BrNO2	C1=CC=C(C=C1)C=C([N+](=O)[O-])Br	InChI=1S/C8H6BrNO2/c9-8(10(11)12)6-7-4-2-1-3-5-7/h1-6H	SKDNDVDHYMEGNJ-UHFFFAOYSA-N	226.95819	(2-bromo-2-nitroethenyl)benzene	5	2
23714	DTSSCQVCVYZGSI	0	64	23714	Methyl 3-amino-2,5-dichlorobenzoate	C8H7Cl2NO2	COC(=O)C1=C(C(=CC(=C1)Cl)N)Cl	InChI=1S/C8H7Cl2NO2/c1-13-8(12)5-2-4(9)3-6(11)7(5)10/h2-3H,11H2,1H3	DTSSCQVCVYZGSI-UHFFFAOYSA-N	218.985384	methyl 3-amino-2,5-dichlorobenzoate	4	2
23717	PWYIUEFFPNVCMW	5	9483	23717	PROPAPHOS	C13H21O4PS	CCCOP(=O)(OCCC)OC1=CC=C(C=C1)SC	InChI=1S/C13H21O4PS/c1-4-10-15-18(14,16-11-5-2)17-12-6-8-13(19-3)9-7-12/h6-9H,4-5,10-11H2,1-3H3	PWYIUEFFPNVCMW-UHFFFAOYSA-N	304.089817	(4-methylsulfanylphenyl) dipropyl phosphate	5	2
23978	RYGMFSIKBFXOCR	67406	624	23978 42626467	Copper	Cu	[Cu]	InChI=1S/Cu	RYGMFSIKBFXOCR-UHFFFAOYSA-N	62.929597	copper	8	2
23994	HCHKCACWOHOZIP	58783	1294	23994 91574	Zinc	Zn	[Zn]	InChI=1S/Zn	HCHKCACWOHOZIP-UHFFFAOYSA-N	63.929142	zinc	8	2
24085	LWJROJCJINYWOX	2960	58	24085 5284416	MERCURIC CHLORIDE	Cl2Hg	Cl[Hg]Cl	InChI=1S/2ClH.Hg/h2*1H;/q;;+2/p-2	LWJROJCJINYWOX-UHFFFAOYSA-L	271.908349	dichloromercury	7	2
24322	KEPNSIARSTUPGS	0	798	24322	TRICHLOROMELAMINE	C3H3Cl3N6	C1(=NC(=NC(=N1)NCl)NCl)NCl	InChI=1S/C3H3Cl3N6/c4-10-1-7-2(11-5)9-3(8-1)12-6/h(H3,7,8,9,10,11,12)	KEPNSIARSTUPGS-UHFFFAOYSA-N	227.948477	2-N,4-N,6-N-trichloro-1,3,5-triazine-2,4,6-triamine	5	2
24408	GDTBXPJZTBHREO	4048	2327	24408	Bromine	Br2	BrBr	InChI=1S/Br2/c1-2	GDTBXPJZTBHREO-UHFFFAOYSA-N	157.83668	molecular bromine	6	2
24425	KRVSOGSZCMJSLX	119	148	24425	CHROMIC ACID	CrH2O4	O[Cr](=O)(=O)O	InChI=1S/Cr.2H2O.2O/h;2*1H2;;/q+2;;;;/p-2	KRVSOGSZCMJSLX-UHFFFAOYSA-L	117.935814	dihydroxy(dioxo)chromium	6	2
24512	XYRTVIAPRQLSOW	5	643	24512	Vancide TH	C9H21N3	CCN1CN(CN(C1)CC)CC	InChI=1S/C9H21N3/c1-4-10-7-11(5-2)9-12(6-3)8-10/h4-9H2,1-3H3	XYRTVIAPRQLSOW-UHFFFAOYSA-N	171.173548	1,3,5-triethyl-1,3,5-triazinane	5	2
24678	BBPLSOGERZQYQC	11	52	24678	2,4-D ISOOCTYL ESTER	C16H22Cl2O3	CC(C)CCCCCOC(=O)COC1=C(C=C(C=C1)Cl)Cl	InChI=1S/C16H22Cl2O3/c1-12(2)6-4-3-5-9-20-16(19)11-21-15-8-7-13(17)10-14(15)18/h7-8,10,12H,3-6,9,11H2,1-2H3	BBPLSOGERZQYQC-UHFFFAOYSA-N	332.0946	6-methylheptyl 2-(2,4-dichlorophenoxy)acetate	5	2
24723	GRPRVIYRYGLIJU	3	5779	24723	Demeton-S	C8H19O3PS2	CCOP(=O)(OCC)SCCSCC	InChI=1S/C8H19O3PS2/c1-4-10-12(9,11-5-2)14-8-7-13-6-3/h4-8H2,1-3H3	GRPRVIYRYGLIJU-UHFFFAOYSA-N	258.051324	1-diethoxyphosphorylsulfanyl-2-ethylsulfanylethane	5	2
24738	OOHIAOSLOGDBCE	3	4538	24738	Cyprazine	C9H14ClN5	CC(C)NC1=NC(=NC(=N1)NC2CC2)Cl	InChI=1S/C9H14ClN5/c1-5(2)11-8-13-7(10)14-9(15-8)12-6-3-4-6/h5-6H,3-4H2,1-2H3,(H2,11,12,13,14,15)	OOHIAOSLOGDBCE-UHFFFAOYSA-N	227.093773	6-chloro-4-N-cyclopropyl-2-N-propan-2-yl-1,3,5-triazine-2,4-diamine	5	2
24752	CUVLMZNMSPJDON	1	12135	24752	29911-28-2	C10H22O3	CCCCOCC(C)OCC(C)O	InChI=1S/C10H22O3/c1-4-5-6-12-8-10(3)13-7-9(2)11/h9-11H,4-8H2,1-3H3	CUVLMZNMSPJDON-UHFFFAOYSA-N	190.156895	1-(1-butoxypropan-2-yloxy)propan-2-ol	7	2
24947	YKYOUMDCQGMQQO	2982	36	24633 24947	cadmium chloride	CdCl2	Cl[Cd]Cl	InChI=1S/Cd.2ClH/h;2*1H/q+2;;/p-2	YKYOUMDCQGMQQO-UHFFFAOYSA-L	183.84107	dichlorocadmium	6	2
25059	UUIVKBHZENILKB	13	1660	25059	2,2-DIBROMO-2-CYANOACETAMIDE	C3H2Br2N2O	C(#N)C(C(=O)N)(Br)Br	InChI=1S/C3H2Br2N2O/c4-3(5,1-6)2(7)8/h(H2,7,8)	UUIVKBHZENILKB-UHFFFAOYSA-N	239.85339	2,2-dibromo-2-cyanoacetamide	6	2
25355	KKOYBOFPUBHPFO	3	3	25355	TERBUFOS SULFOXIDE	C9H21O3PS3	CCOP(=S)(OCC)SCS(=O)C(C)(C)C	InChI=1S/C9H21O3PS3/c1-6-11-13(14,12-7-2)15-8-16(10)9(3,4)5/h6-8H2,1-5H3	KKOYBOFPUBHPFO-UHFFFAOYSA-N	304.039045	tert-butylsulfinylmethylsulfanyl-diethoxy-sulfanylidene-lambda5-phosphane	4	2
25550	NYOKZHDTNBDPOB	3	10	25550	2,3,5-Trimethacarb	C11H15NO2	CC1=CC(=C(C(=C1)OC(=O)NC)C)C	InChI=1S/C11H15NO2/c1-7-5-8(2)9(3)10(6-7)14-11(13)12-4/h5-6H,1-4H3,(H,12,13)	NYOKZHDTNBDPOB-UHFFFAOYSA-N	193.110279	(2,3,5-trimethylphenyl) N-methylcarbamate	5	2
26049	BQOFWKZOCNGFEC	175	1281	26049 105050 442461 443156	3-Carene	C10H16	CC1=CCC2C(C1)C2(C)C	InChI=1S/C10H16/c1-7-4-5-8-9(6-7)10(8,2)3/h4,8-9H,5-6H2,1-3H3	BQOFWKZOCNGFEC-UHFFFAOYSA-N	136.125201	3,7,7-trimethylbicyclo[4.1.0]hept-3-ene	7	2
26690	HNXNKTMIVROLTK	0	1316	26690	N,N-Dimethyldecanamide	C12H25NO	CCCCCCCCCC(=O)N(C)C	InChI=1S/C12H25NO/c1-4-5-6-7-8-9-10-11-12(14)13(2)3/h4-11H2,1-3H3	HNXNKTMIVROLTK-UHFFFAOYSA-N	199.193614	N,N-dimethyldecanamide	5	2
27975	RHSUJRQZTQNSLL	37	35	27975	3-HYDROXYCARBOFURAN	C12H15NO4	CC1(C(C2=C(O1)C(=CC=C2)OC(=O)NC)O)C	InChI=1S/C12H15NO4/c1-12(2)10(14)7-5-4-6-8(9(7)17-12)16-11(15)13-3/h4-6,10,14H,1-3H3,(H,13,15)	RHSUJRQZTQNSLL-UHFFFAOYSA-N	237.100108	(3-hydroxy-2,2-dimethyl-3H-1-benzofuran-7-yl) N-methylcarbamate	5	2
28292	AWZOLILCOUMRDG	29	18103	28292	Edifenphos	C14H15O2PS2	CCOP(=O)(SC1=CC=CC=C1)SC2=CC=CC=C2	InChI=1S/C14H15O2PS2/c1-2-16-17(15,18-13-9-5-3-6-10-13)19-14-11-7-4-8-12-14/h3-12H,2H2,1H3	AWZOLILCOUMRDG-UHFFFAOYSA-N	310.025109	[ethoxy(phenylsulfanyl)phosphoryl]sulfanylbenzene	5	2
28749	UZXIHLNNJNITMJ	2	0	28749	CARBOXIN SULFOXIDE	C12H13NO3S	CC1=C(S(=O)CCO1)C(=O)NC2=CC=CC=C2	InChI=1S/C12H13NO3S/c1-9-11(17(15)8-7-16-9)12(14)13-10-5-3-2-4-6-10/h2-6H,7-8H2,1H3,(H,13,14)	UZXIHLNNJNITMJ-UHFFFAOYSA-N	251.061614	6-methyl-4-oxo-N-phenyl-2,3-dihydro-1,4-oxathiine-5-carboxamide	3	2
28768	NBNTWDUNCHRWMT	2	59	28768	Parinol	C18H13Cl2NO	C1=CC(=CN=C1)C(C2=CC=C(C=C2)Cl)(C3=CC=C(C=C3)Cl)O	InChI=1S/C18H13Cl2NO/c19-16-7-3-13(4-8-16)18(22,15-2-1-11-21-12-15)14-5-9-17(20)10-6-14/h1-12,22H	NBNTWDUNCHRWMT-UHFFFAOYSA-N	329.037419	bis(4-chlorophenyl)-pyridin-3-ylmethanol	3	2
30709	CVRALZAYCYJELZ	98	2693	30709	LEPTOPHOS	C13H10BrCl2O2PS	COP(=S)(C1=CC=CC=C1)OC2=CC(=C(C=C2Cl)Br)Cl	InChI=1S/C13H10BrCl2O2PS/c1-17-19(20,9-5-3-2-4-6-9)18-13-8-11(15)10(14)7-12(13)16/h2-8H,1H3	CVRALZAYCYJELZ-UHFFFAOYSA-N	409.86996	(4-bromo-2,5-dichlorophenoxy)-methoxy-phenyl-sulfanylidene-lambda5-phosphane	5	2
30856	UKWHYYKOEPRTIC	68	38	30856	MERCURIC OXIDE	HgO	O=[Hg]	InChI=1S/Hg.O	UKWHYYKOEPRTIC-UHFFFAOYSA-N	217.965558	oxomercury	6	2
31068	SLCGUGMPSUYJAY	2	1645	31068 22804255	Benzoylprop-ethyl	C18H17Cl2NO3	CCOC(=O)C(C)N(C1=CC(=C(C=C1)Cl)Cl)C(=O)C2=CC=CC=C2	InChI=1S/C18H17Cl2NO3/c1-3-24-18(23)12(2)21(14-9-10-15(19)16(20)11-14)17(22)13-7-5-4-6-8-13/h4-12H,3H2,1-2H3	SLCGUGMPSUYJAY-UHFFFAOYSA-N	365.058549	ethyl 2-(N-benzoyl-3,4-dichloroanilino)propanoate	4	2
31225	HVGZQCSMLUDISR	7	1161	31225	2-Phenylethyl propionate	C11H14O2	CCC(=O)OCCC1=CC=CC=C1	InChI=1S/C11H14O2/c1-2-11(12)13-9-8-10-6-4-3-5-7-10/h3-7H,2,8-9H2,1H3	HVGZQCSMLUDISR-UHFFFAOYSA-N	178.09938	2-phenylethyl propanoate	6	2
31281	VCAVAURZPNANDQ	32	3503	31280 68650	124-03-8	C20H44N	CCCCCCCCCCCCCCCC[N+](C)(C)CC	InChI=1S/C20H44N/c1-5-7-8-9-10-11-12-13-14-15-16-17-18-19-20-21(3,4)6-2/h5-20H2,1-4H3/q+1	VCAVAURZPNANDQ-UHFFFAOYSA-N	298.347375	ethyl-hexadecyl-dimethylazanium	4	2
31335	PQRDTUFVDILINV	5	1942	31335	3-BROMO-1-CHLORO-5,5-DIMETHYLHYDANTOIN	C5H6BrClN2O2	CC1(C(=O)N(C(=O)N1Cl)Br)C	InChI=1S/C5H6BrClN2O2/c1-5(2)3(10)8(6)4(11)9(5)7/h1-2H3	PQRDTUFVDILINV-UHFFFAOYSA-N	239.93012	3-bromo-1-chloro-5,5-dimethylimidazolidine-2,4-dione	4	2
31337	OLQJQHSAWMFDJE	6	965	31337 71309662	Tris(hydroxymethyl)nitromethane	C4H9NO5	C(C(CO)(CO)[N+](=O)[O-])O	InChI=1S/C4H9NO5/c6-1-4(2-7,3-8)5(9)10/h6-8H,1-3H2	OLQJQHSAWMFDJE-UHFFFAOYSA-N	151.048072	2-(hydroxymethyl)-2-nitropropane-1,3-diol	4	2
32241	GWLLTEXUIOFAFE	18	389	32241	2,6-DIISOPROPYLNAPHTHALENE	C16H20	CC(C)C1=CC2=C(C=C1)C=C(C=C2)C(C)C	InChI=1S/C16H20/c1-11(2)13-5-7-16-10-14(12(3)4)6-8-15(16)9-13/h5-12H,1-4H3	GWLLTEXUIOFAFE-UHFFFAOYSA-N	212.156501	2,6-di(propan-2-yl)naphthalene	4	2
32765	MAKUYRKZFGSMMG	7	1	32765	Leptophos oxon	C13H10BrCl2O3P	COP(=O)(C1=CC=CC=C1)OC2=CC(=C(C=C2Cl)Br)Cl	InChI=1S/C13H10BrCl2O3P/c1-18-20(17,9-5-3-2-4-6-9)19-13-8-11(15)10(14)7-12(13)16/h2-8H,1H3	MAKUYRKZFGSMMG-UHFFFAOYSA-N	393.8928	1-bromo-2,5-dichloro-4-[methoxy(phenyl)phosphoryl]oxybenzene	3	2
33287	YIOJGTBNHQAVBO	710	52536	33286 33287	dimethyldiallylammonium	C8H16N	C[N+](C)(CC=C)CC=C	InChI=1S/C8H16N/c1-5-7-9(3,4)8-6-2/h5-6H,1-2,7-8H2,3-4H3/q+1	YIOJGTBNHQAVBO-UHFFFAOYSA-N	126.128275	dimethyl-bis(prop-2-enyl)azanium	6	2
33344	DHNRXBZYEKSXIM	238	7208	33344 42293 117809	5-Chloro-2-methyl-4-isothiazolin-3-one	C4H4ClNOS	CN1C(=O)C=C(S1)Cl	InChI=1S/C4H4ClNOS/c1-6-4(7)2-3(5)8-6/h2H,1H3	DHNRXBZYEKSXIM-UHFFFAOYSA-N	148.970213	5-chloro-2-methyl-1,2-thiazol-3-one	6	2
33500	ITVQAKZNYJEWKS	6	4197	33500	PROFLURALIN	C14H16F3N3O4	CCCN(CC1CC1)C2=C(C=C(C=C2[N+](=O)[O-])C(F)(F)F)[N+](=O)[O-]	InChI=1S/C14H16F3N3O4/c1-2-5-18(8-9-3-4-9)13-11(19(21)22)6-10(14(15,16)17)7-12(13)20(23)24/h6-7,9H,2-5,8H2,1H3	ITVQAKZNYJEWKS-UHFFFAOYSA-N	347.10929	N-(cyclopropylmethyl)-2,6-dinitro-N-propyl-4-(trifluoromethyl)aniline	5	2
33540	PDIYKJRLQHHRAG	1	10	33540	MCPA-isooctyl	C17H25ClO3	CC1=C(C=CC(=C1)Cl)OCC(=O)OCCCCCC(C)C	InChI=1S/C17H25ClO3/c1-13(2)7-5-4-6-10-20-17(19)12-21-16-9-8-15(18)11-14(16)3/h8-9,11,13H,4-7,10,12H2,1-3H3	PDIYKJRLQHHRAG-UHFFFAOYSA-N	312.149222	6-methylheptyl 2-(4-chloro-2-methylphenoxy)acetate	2	2
33772	VWGNQYSIWFHEQU	223	136	33772 13785700 13785704 46174053 134688275	Oxychlordan	C10H4Cl8O	C12C(C(C3(C1O3)Cl)Cl)C4(C(=C(C2(C4(Cl)Cl)Cl)Cl)Cl)Cl	InChI=1S/C10H4Cl8O/c11-3-1-2(6-9(3,16)19-6)8(15)5(13)4(12)7(1,14)10(8,17)18/h1-3,6H	VWGNQYSIWFHEQU-UHFFFAOYSA-N	419.777036	1,5,6,8,9,10,11,11-octachloro-4-oxatetracyclo[6.2.1.02,7.03,5]undec-9-ene	5	2
34469	RSVPPPHXAASNOL	1	7954	34469	Prodiamine	C13H17F3N4O4	CCCN(CCC)C1=C(C=C(C(=C1[N+](=O)[O-])N)C(F)(F)F)[N+](=O)[O-]	InChI=1S/C13H17F3N4O4/c1-3-5-18(6-4-2)11-9(19(21)22)7-8(13(14,15)16)10(17)12(11)20(23)24/h7H,3-6,17H2,1-2H3	RSVPPPHXAASNOL-UHFFFAOYSA-N	350.12019	2,4-dinitro-3-N,3-N-dipropyl-6-(trifluoromethyl)benzene-1,3-diamine	5	2
36392	MNFMIVVPXOGUMX	20	7403	36392	FLUCHLORALIN	C12H13ClF3N3O4	CCCN(CCCl)C1=C(C=C(C=C1[N+](=O)[O-])C(F)(F)F)[N+](=O)[O-]	InChI=1S/C12H13ClF3N3O4/c1-2-4-17(5-3-13)11-9(18(20)21)6-8(12(14,15)16)7-10(11)19(22)23/h6-7H,2-5H2,1H3	MNFMIVVPXOGUMX-UHFFFAOYSA-N	355.054668	N-(2-chloroethyl)-2,6-dinitro-N-propyl-4-(trifluoromethyl)aniline	5	2
38090	WFKSADNZWSKCRZ	3	1719	38090	Diethatyl-ethyl	C16H22ClNO3	CCC1=C(C(=CC=C1)CC)N(CC(=O)OCC)C(=O)CCl	InChI=1S/C16H22ClNO3/c1-4-12-8-7-9-13(5-2)16(12)18(14(19)10-17)11-15(20)21-6-3/h7-9H,4-6,10-11H2,1-3H3	WFKSADNZWSKCRZ-UHFFFAOYSA-N	311.128821	ethyl 2-(N-(2-chloroacetyl)-2,6-diethylanilino)acetate	4	2
40521	RBNIGDFIUWJJEV	2	2784	40521 5486064	FLAMPROP-METHYL	C17H15ClFNO3	CC(C(=O)OC)N(C1=CC(=C(C=C1)F)Cl)C(=O)C2=CC=CC=C2	InChI=1S/C17H15ClFNO3/c1-11(17(22)23-2)20(13-8-9-15(19)14(18)10-13)16(21)12-6-4-3-5-7-12/h3-11H,1-2H3	RBNIGDFIUWJJEV-UHFFFAOYSA-N	335.072449	methyl 2-(N-benzoyl-3-chloro-4-fluoroanilino)propanoate	4	2
41718	DWZSTEUTHNUVQD	7	4	41718	TERBUFOS SULFONE	C9H21O4PS3	CCOP(=S)(OCC)SCS(=O)(=O)C(C)(C)C	InChI=1S/C9H21O4PS3/c1-6-12-14(15,13-7-2)16-8-17(10,11)9(3,4)5/h6-8H2,1-5H3	DWZSTEUTHNUVQD-UHFFFAOYSA-N	320.03396	tert-butylsulfonylmethylsulfanyl-diethoxy-sulfanylidene-lambda5-phosphane	4	2
43882	SESJCOBCXSACPH	1	19	43882	2,3-Dichlorobenzyl methylcarbamate	C9H9Cl2NO2	CNC(=O)OCC1=C(C(=CC=C1)Cl)Cl	InChI=1S/C9H9Cl2NO2/c1-12-9(13)14-5-6-3-2-4-7(10)8(6)11/h2-4H,5H2,1H3,(H,12,13)	SESJCOBCXSACPH-UHFFFAOYSA-N	233.001034	(2,3-dichlorophenyl)methyl N-methylcarbamate	3	2
47455	IVDRCZNHVGQBHZ	9	619	47455	Triclopyr-butotyl	C13H16Cl3NO4	CCCCOCCOC(=O)COC1=NC(=C(C=C1Cl)Cl)Cl	InChI=1S/C13H16Cl3NO4/c1-2-3-4-19-5-6-20-11(18)8-21-13-10(15)7-9(14)12(16)17-13/h7H,2-6,8H2,1H3	IVDRCZNHVGQBHZ-UHFFFAOYSA-N	355.014491	2-butoxyethyl 2-(3,5,6-trichloropyridin-2-yl)oxyacetate	4	2
52997	ZDXMLEQEMNLCQG	77	5987	52997 44123405	sulfometuron-methyl	C15H16N4O5S	CC1=CC(=NC(=N1)NC(=O)NS(=O)(=O)C2=CC=CC=C2C(=O)OC)C	InChI=1S/C15H16N4O5S/c1-9-8-10(2)17-14(16-9)18-15(21)19-25(22,23)12-7-5-4-6-11(12)13(20)24-3/h4-8H,1-3H3,(H2,16,17,18,19,21)	ZDXMLEQEMNLCQG-UHFFFAOYSA-N	364.084141	methyl 2-[(4,6-dimethylpyrimidin-2-yl)carbamoylsulfamoyl]benzoate	6	2
54745	OLZQTUCTGLHFTQ	11	2100	54745	Fluroxypyr-meptyl	C15H21Cl2FN2O3	CCCCCCC(C)OC(=O)COC1=NC(=C(C(=C1Cl)N)Cl)F	InChI=1S/C15H21Cl2FN2O3/c1-3-4-5-6-7-9(2)23-10(21)8-22-15-12(17)13(19)11(16)14(18)20-15/h9H,3-8H2,1-2H3,(H2,19,20)	OLZQTUCTGLHFTQ-UHFFFAOYSA-N	366.091326	octan-2-yl 2-(4-amino-3,5-dichloro-6-fluoropyridin-2-yl)oxyacetate	5	2
54960	XMQFTWRPUQYINF	74	8654	54960	BENSULFURON-METHYL	C16H18N4O7S	COC1=CC(=NC(=N1)NC(=O)NS(=O)(=O)CC2=CC=CC=C2C(=O)OC)OC	InChI=1S/C16H18N4O7S/c1-25-12-8-13(26-2)18-15(17-12)19-16(22)20-28(23,24)9-10-6-4-5-7-11(10)14(21)27-3/h4-8H,9H2,1-3H3,(H2,17,18,19,20,22)	XMQFTWRPUQYINF-UHFFFAOYSA-N	410.08962	methyl 2-[(4,6-dimethoxypyrimidin-2-yl)carbamoylsulfamoylmethyl]benzoate	5	2
58167	YNEKMCSWRMRXIR	4	0	58167	2,2,5-endo,6-exo,8,8,9,10-Octachlorobornane	C10H10Cl8	C1C2C(C(C(C1(Cl)Cl)(C2(CCl)C(Cl)Cl)CCl)Cl)Cl	InChI=1S/C10H10Cl8/c11-2-8(7(15)16)4-1-10(17,18)9(8,3-12)6(14)5(4)13/h4-7H,1-3H2	YNEKMCSWRMRXIR-UHFFFAOYSA-N	409.829072	2,2,5,6-tetrachloro-1,7-bis(chloromethyl)-7-(dichloromethyl)bicyclo[2.2.1]heptane	3	2
61272	FSIALNWCGBLSCY	0	176	61271	1733-96-6	C25H40N	CCCCCCCCCCCC[N+](C)(C)CC1=CC=CC2=CC=CC=C21	InChI=1S/C25H40N/c1-4-5-6-7-8-9-10-11-12-15-21-26(2,3)22-24-19-16-18-23-17-13-14-20-25(23)24/h13-14,16-20H,4-12,15,21-22H2,1-3H3/q+1	FSIALNWCGBLSCY-UHFFFAOYSA-N	354.316075	dodecyl-dimethyl-(naphthalen-1-ylmethyl)azanium	3	2
61286	QZSFJRIWRPJUOH	1	51	61286	2,4-D 2-Ethylhexyl ester	C16H22Cl2O3	CCCCC(CC)COC(=O)COC1=C(C=C(C=C1)Cl)Cl	InChI=1S/C16H22Cl2O3/c1-3-5-6-12(4-2)10-21-16(19)11-20-15-8-7-13(17)9-14(15)18/h7-9,12H,3-6,10-11H2,1-2H3	QZSFJRIWRPJUOH-UHFFFAOYSA-N	332.0946	2-ethylhexyl 2-(2,4-dichlorophenoxy)acetate	5	2
61579	NMCCNOZOBBWFMN	9	6443	61579	13108-52-6	C6H3Cl4NO2S	CS(=O)(=O)C1=C(C(=NC(=C1Cl)Cl)Cl)Cl	InChI=1S/C6H3Cl4NO2S/c1-14(12,13)4-2(7)5(9)11-6(10)3(4)8/h1H3	NMCCNOZOBBWFMN-UHFFFAOYSA-N	292.86386	2,3,5,6-tetrachloro-4-methylsulfonylpyridine	5	2
61697	CODNYICXDISAEA	14	36	61697	BROMINE CHLORIDE	BrCl	ClBr	InChI=1S/BrCl/c1-2	CODNYICXDISAEA-UHFFFAOYSA-N	113.88719		5	2
61828	PIEXCQIOSMOEOU	13	1723	61828	16079-88-2	C5H6BrClN2O2	CC1(C(=O)N(C(=O)N1Br)Cl)C	InChI=1S/C5H6BrClN2O2/c1-5(2)3(10)8(7)4(11)9(5)6/h1-2H3	PIEXCQIOSMOEOU-UHFFFAOYSA-N	239.93012	1-bromo-3-chloro-5,5-dimethylimidazolidine-2,4-dione	5	2
61929	NWPCFCBFUXXJIE	2	428	61929	2-[(hydroxymethyl)amino]ethanol	C3H9NO2	C(CO)NCO	InChI=1S/C3H9NO2/c5-2-1-4-3-6/h4-6H,1-3H2	NWPCFCBFUXXJIE-UHFFFAOYSA-N	91.063329	2-(hydroxymethylamino)ethanol	4	2
61948	DHVLDKHFGIVEIP	128	5289	61948	1,2-Dibromo-2,4-dicyanobutane	C6H6Br2N2	C(CC(CBr)(C#N)Br)C#N	InChI=1S/C6H6Br2N2/c7-4-6(8,5-10)2-1-3-9/h1-2,4H2	DHVLDKHFGIVEIP-UHFFFAOYSA-N	263.88977	2-bromo-2-(bromomethyl)pentanedinitrile	7	2
62010	GUQMDNQYMMRJPY	2	1169	62010	4,4-DIMETHYLOXAZOLIDINE	C5H11NO	CC1(COCN1)C	InChI=1S/C5H11NO/c1-5(2)3-7-4-6-5/h6H,3-4H2,1-2H3	GUQMDNQYMMRJPY-UHFFFAOYSA-N	101.084064	4,4-dimethyl-1,3-oxazolidine	4	2
62037	NCMJQZVNCFTQPG	2	3	62037	Dichlorprop-butotyl	C15H20Cl2O4	CCCCOCCOC(=O)C(C)OC1=C(C=C(C=C1)Cl)Cl	InChI=1S/C15H20Cl2O4/c1-3-4-7-19-8-9-20-15(18)11(2)21-14-6-5-12(16)10-13(14)17/h5-6,10-11H,3-4,7-9H2,1-2H3	NCMJQZVNCFTQPG-UHFFFAOYSA-N	334.073865	2-butoxyethyl 2-(2,4-dichlorophenoxy)propanoate	4	2
62097	WYVVKGNFXHOCQV	47	3604	62097	55406-53-6	C8H12INO2	CCCCNC(=O)OCC#CI	InChI=1S/C8H12INO2/c1-2-3-6-10-8(11)12-7-4-5-9/h2-3,6-7H2,1H3,(H,10,11)	WYVVKGNFXHOCQV-UHFFFAOYSA-N	280.99128	3-iodoprop-2-ynyl N-butylcarbamate	7	2
62119	BHZWBQPHPLFZSV	0	15	62119	Bromoxynil heptanoate	C14H15Br2NO2	CCCCCCC(=O)OC1=C(C=C(C=C1Br)C#N)Br	InChI=1S/C14H15Br2NO2/c1-2-3-4-5-6-13(18)19-14-11(15)7-10(9-17)8-12(14)16/h7-8H,2-6H2,1H3	BHZWBQPHPLFZSV-UHFFFAOYSA-N	386.94695	(2,6-dibromo-4-cyanophenyl) heptanoate	4	2
62120	LOOVHMYLQJKYRI	0	194	62120	Caswell No. 494CA	C7H13NO4	C1C2(COCN2CO1)COCO	InChI=1S/C7H13NO4/c9-6-12-3-7-1-10-4-8(7)5-11-2-7/h9H,1-6H2	LOOVHMYLQJKYRI-UHFFFAOYSA-N	175.084458	1,3,5,7-tetrahydro-[1,3]oxazolo[3,4-c][1,3]oxazol-7a-ylmethoxymethanol	5	2
62208	DNBMPXLFKQCOBV	0	8840	62208	Debacarb	C14H19N3O4	CCOCCOCCOC(=O)NC1=NC2=CC=CC=C2N1	InChI=1S/C14H19N3O4/c1-2-19-7-8-20-9-10-21-14(18)17-13-15-11-5-3-4-6-12(11)16-13/h3-6H,2,7-10H2,1H3,(H2,15,16,17,18)	DNBMPXLFKQCOBV-UHFFFAOYSA-N	293.137556	2-(2-ethoxyethoxy)ethyl N-(1H-benzimidazol-2-yl)carbamate	3	2
62254	CZIAHOKVOQSYHN	0	201	62253	DISIQUONIUM CHLORIDE	C27H60NO3Si	CCCCCCCCCC[N+](C)(CCCCCCCCCC)CCC[Si](OC)(OC)OC	InChI=1S/C27H60NO3Si/c1-7-9-11-13-15-17-19-21-24-28(3,25-22-20-18-16-14-12-10-8-2)26-23-27-32(29-4,30-5)31-6/h7-27H2,1-6H3/q+1	CZIAHOKVOQSYHN-UHFFFAOYSA-N	474.434246	didecyl-methyl-(3-trimethoxysilylpropyl)azanium	3	2
62277	SOROIESOUPGGFO	41	8920	62277	Diazolidinylurea	C8H14N4O7	C(NC(=O)N(CO)C1C(=O)N(C(=O)N1CO)CO)O	InChI=1S/C8H14N4O7/c13-1-9-7(18)10(2-14)5-6(17)12(4-16)8(19)11(5)3-15/h5,13-16H,1-4H2,(H,9,18)	SOROIESOUPGGFO-UHFFFAOYSA-N	278.086249	1-[1,3-bis(hydroxymethyl)-2,5-dioxoimidazolidin-4-yl]-1,3-bis(hydroxymethyl)urea	4	2
62299	OFTZZDZZNXTWFO	0	765	62299	89415-87-2	C6H8Cl2N2O2	CCC1(C(=O)N(C(=O)N1Cl)Cl)C	InChI=1S/C6H8Cl2N2O2/c1-3-6(2)4(11)9(7)5(12)10(6)8/h3H2,1-2H3	OFTZZDZZNXTWFO-UHFFFAOYSA-N	209.996283	1,3-dichloro-5-ethyl-5-methylimidazolidine-2,4-dione	4	2
62428	XIDPSKQLXKCVQN	0	372	62428	Ethyl 1-naphthaleneacetate	C14H14O2	CCOC(=O)CC1=CC=CC2=CC=CC=C21	InChI=1S/C14H14O2/c1-2-16-14(15)10-12-8-5-7-11-6-3-4-9-13(11)12/h3-9H,2,10H2,1H3	XIDPSKQLXKCVQN-UHFFFAOYSA-N	214.09938	ethyl 2-naphthalen-1-ylacetate	5	2
62440	GQHVWDKJTDUZRP	9	533	62440	4-(2-Nitrobutyl)morpholine	C8H16N2O3	CCC(CN1CCOCC1)[N+](=O)[O-]	InChI=1S/C8H16N2O3/c1-2-8(10(11)12)7-9-3-5-13-6-4-9/h8H,2-7H2,1H3	GQHVWDKJTDUZRP-UHFFFAOYSA-N	188.116092	4-(2-nitrobutyl)morpholine	4	2
62455	RCIYLEACODIIKU	0	29	62455	Biobor	C12H24B2O6	B1(OCCC(O1)C)OCCC(C)OB2OCCC(O2)C	InChI=1S/C12H24B2O6/c1-10-4-7-15-13(18-10)16-8-5-11(2)19-14-17-9-6-12(3)20-14/h10-12H,4-9H2,1-3H3	RCIYLEACODIIKU-UHFFFAOYSA-N	286.175899	4-methyl-2-[4-[(4-methyl-1,3,2-dioxaborinan-2-yl)oxy]butan-2-yloxy]-1,3,2-dioxaborinane	3	2
62459	NJPQAIBZIHNJDO	8	5877	62459	1-dodecylpyrrolidin-2-one	C16H31NO	CCCCCCCCCCCCN1CCCC1=O	InChI=1S/C16H31NO/c1-2-3-4-5-6-7-8-9-10-11-14-17-15-12-13-16(17)18/h2-15H2,1H3	NJPQAIBZIHNJDO-UHFFFAOYSA-N	253.240565	1-dodecylpyrrolidin-2-one	4	2
62478	YBNLWIZAWPBUKQ	5	1054	62478	Chlorosulfona	C2Cl6O2S	C(S(=O)(=O)C(Cl)(Cl)Cl)(Cl)(Cl)Cl	InChI=1S/C2Cl6O2S/c3-1(4,5)11(9,10)2(6,7)8	YBNLWIZAWPBUKQ-UHFFFAOYSA-N	297.775017	trichloro(trichloromethylsulfonyl)methane	5	2
62506	MKUMTCOTMQPYTQ	1	2608	62506 23669621 54606364 102090403	Sulcofuron	C19H12Cl4N2O5S	C1=CC(=C(C=C1NC(=O)NC2=C(C=CC(=C2)Cl)OC3=C(C=C(C=C3)Cl)S(=O)(=O)O)Cl)Cl	InChI=1S/C19H12Cl4N2O5S/c20-10-1-5-16(30-17-6-2-11(21)8-18(17)31(27,28)29)15(7-10)25-19(26)24-12-3-4-13(22)14(23)9-12/h1-9H,(H2,24,25,26)(H,27,28,29)	MKUMTCOTMQPYTQ-UHFFFAOYSA-N	519.922103	5-chloro-2-[4-chloro-2-[(3,4-dichlorophenyl)carbamoylamino]phenoxy]benzenesulfonic acid	4	2
62526	PGMZYNZXIYOOHJ	0	416	62526	Bromoxynil butyrate	C11H9Br2NO2	CCCC(=O)OC1=C(C=C(C=C1Br)C#N)Br	InChI=1S/C11H9Br2NO2/c1-2-3-10(15)16-11-8(12)4-7(6-14)5-9(11)13/h4-5H,2-3H2,1H3	PGMZYNZXIYOOHJ-UHFFFAOYSA-N	344.9	(2,6-dibromo-4-cyanophenyl) butanoate	4	2
62576	JHVLLYQQQYIWKX	3	4270	62576	Benzyl 2-bromoacetate	C9H9BrO2	C1=CC=C(C=C1)COC(=O)CBr	InChI=1S/C9H9BrO2/c10-6-9(11)12-7-8-4-2-1-3-5-8/h1-5H,6-7H2	JHVLLYQQQYIWKX-UHFFFAOYSA-N	227.97859	benzyl 2-bromoacetate	5	2
62738	XOILGBPDXMVFIP	6	4299	62738	1-((Diiodomethyl)sulfonyl)-4-methylbenzene	C8H8I2O2S	CC1=CC=C(C=C1)S(=O)(=O)C(I)I	InChI=1S/C8H8I2O2S/c1-6-2-4-7(5-3-6)13(11,12)8(9)10/h2-5,8H,1H3	XOILGBPDXMVFIP-UHFFFAOYSA-N	421.83344	1-(diiodomethylsulfonyl)-4-methylbenzene	6	2
62828	XTAKDLWEWPRLGB	34	1641	62827	27668-52-6	C26H58NO3Si	CCCCCCCCCCCCCCCCCC[N+](C)(C)CCC[Si](OC)(OC)OC	InChI=1S/C26H58NO3Si/c1-7-8-9-10-11-12-13-14-15-16-17-18-19-20-21-22-24-27(2,3)25-23-26-31(28-4,29-5)30-6/h7-26H2,1-6H3/q+1	XTAKDLWEWPRLGB-UHFFFAOYSA-N	460.418596	dimethyl-octadecyl-(3-trimethoxysilylpropyl)azanium	5	2
62849	CYRYBYQBGSMZMK	0	58	62849 121689	Caswell No. 495A	C4H10O3S2	CC(CSS(=O)(=O)C)O	InChI=1S/C4H10O3S2/c1-4(5)3-8-9(2,6)7/h4-5H,3H2,1-2H3	CYRYBYQBGSMZMK-UHFFFAOYSA-N	170.007137	1-methylsulfonylsulfanylpropan-2-ol	4	2
64148	AGGKEGLBGGJEBZ	140	1	64148	Tetramine	C4H8N4O4S2	C1N2CN3CN(S2(=O)=O)CN1S3(=O)=O	InChI=1S/C4H8N4O4S2/c9-13(10)5-1-6-3-8(13)4-7(2-5)14(6,11)12/h1-4H2	AGGKEGLBGGJEBZ-UHFFFAOYSA-N	239.998697	2lambda6,6lambda6-dithia-1,3,5,7-tetrazatricyclo[3.3.1.13,7]decane 2,2,6,6-tetraoxide	4	2
65508	COLDCYHZWGSLEJ	0	0	23667641 138394600	Metasol J 26	C11H17N3O2	CC(C1=CC=CC=C1CNCCN)[N+](=O)[O-]	InChI=1S/C11H17N3O2/c1-9(14(15)16)11-5-3-2-4-10(11)8-13-7-6-12/h2-5,9,13H,6-8,12H2,1H3	COLDCYHZWGSLEJ-UHFFFAOYSA-N	223.132077	N'-[[2-(1-nitroethyl)phenyl]methyl]ethane-1,2-diamine	2	2
66347	BGRWYDHXPHLNKA	4	14917	66347	Tetraacetylethylenediamine	C10H16N2O4	CC(=O)N(CCN(C(=O)C)C(=O)C)C(=O)C	InChI=1S/C10H16N2O4/c1-7(13)11(8(2)14)5-6-12(9(3)15)10(4)16/h5-6H2,1-4H3	BGRWYDHXPHLNKA-UHFFFAOYSA-N	228.111007	N-acetyl-N-[2-(diacetylamino)ethyl]acetamide	6	2
68490	ZWVHTXAYIKBMEE	448	10282	68490	2-Hydroxyacetophenone	C8H8O2	C1=CC=C(C=C1)C(=O)CO	InChI=1S/C8H8O2/c9-6-8(10)7-4-2-1-3-5-7/h1-5,9H,6H2	ZWVHTXAYIKBMEE-UHFFFAOYSA-N	136.052429	2-hydroxy-1-phenylethanone	6	2
72476	JPFWJDMDPLEUBD	37	105	72476 76570326	polyoxin d	C17H23N5O14	C1=C(C(=O)NC(=O)N1[C@H]2[C@@H]([C@@H]([C@H](O2)[C@@H](C(=O)O)NC(=O)[C@H]([C@@H]([C@H](COC(=O)N)O)O)N)O)O)C(=O)O	InChI=1S/C17H23N5O14/c18-5(7(24)4(23)2-35-16(19)33)12(28)20-6(15(31)32)10-8(25)9(26)13(36-10)22-1-3(14(29)30)11(27)21-17(22)34/h1,4-10,13,23-26H,2,18H2,(H2,19,33)(H,20,28)(H,29,30)(H,31,32)(H,21,27,34)/t4-,5-,6-,7+,8-,9+,10+,13+/m0/s1	JPFWJDMDPLEUBD-ITJAGOAWSA-N	521.12415	1-[(2R,3R,4S,5R)-5-[(S)-[[(2S,3S,4S)-2-amino-5-carbamoyloxy-3,4-dihydroxypentanoyl]amino]-carboxymethyl]-3,4-dihydroxyoxolan-2-yl]-2,4-dioxopyrimidine-5-carboxylic acid	4	2
74483	YFSUTJLHUFNCNZ	1960	12410	74483 92531 112394 120124 2778188 3736298 15607692 20154086 23669238 23677927 44150587	Perfluorooctanesulfonic acid	C8HF17O3S	C(C(C(C(C(F)(F)S(=O)(=O)O)(F)F)(F)F)(F)F)(C(C(C(F)(F)F)(F)F)(F)F)(F)F	InChI=1S/C8HF17O3S/c9-1(10,3(13,14)5(17,18)7(21,22)23)2(11,12)4(15,16)6(19,20)8(24,25)29(26,27)28/h(H,26,27,28)	YFSUTJLHUFNCNZ-UHFFFAOYSA-N	499.937494	1,1,2,2,3,3,4,4,5,5,6,6,7,7,8,8,8-heptadecafluorooctane-1-sulfonic acid	6	2
75048	YCRYSVKEWAWTGI	4	0	75048	p,p'-Methoxychlor olefin	C16H14Cl2O2	COC1=CC=C(C=C1)C(=C(Cl)Cl)C2=CC=C(C=C2)OC	InChI=1S/C16H14Cl2O2/c1-19-13-7-3-11(4-8-13)15(16(17)18)12-5-9-14(20-2)10-6-12/h3-10H,1-2H3	YCRYSVKEWAWTGI-UHFFFAOYSA-N	308.037085	1-[2,2-dichloro-1-(4-methoxyphenyl)ethenyl]-4-methoxybenzene	2	2
75407	NYNKJVPRTLBJNQ	10	1359	75407	2372-82-9	C18H41N3	CCCCCCCCCCCCN(CCCN)CCCN	InChI=1S/C18H41N3/c1-2-3-4-5-6-7-8-9-10-11-16-21(17-12-14-19)18-13-15-20/h2-20H2,1H3	NYNKJVPRTLBJNQ-UHFFFAOYSA-N	299.330048	N'-(3-aminopropyl)-N'-dodecylpropane-1,3-diamine	4	2
75778	BILPUZXRUDPOOF	8	3616	75778	Stearyl palmitate	C34H68O2	CCCCCCCCCCCCCCCCCCOC(=O)CCCCCCCCCCCCCCC	InChI=1S/C34H68O2/c1-3-5-7-9-11-13-15-17-18-19-21-23-25-27-29-31-33-36-34(35)32-30-28-26-24-22-20-16-14-12-10-8-6-4-2/h3-33H2,1-2H3	BILPUZXRUDPOOF-UHFFFAOYSA-N	508.521931	octadecyl hexadecanoate	7	2
75780	FMXFZNGITFNSAG	2	6	75780	Phoratoxon	C7H17O3PS2	CCOP(=O)(OCC)SCSCC	InChI=1S/C7H17O3PS2/c1-4-9-11(8,10-5-2)13-7-12-6-3/h4-7H2,1-3H3	FMXFZNGITFNSAG-UHFFFAOYSA-N	244.035674	1-[ethoxy(ethylsulfanylmethylsulfanyl)phosphoryl]oxyethane	3	2
76025	LHYALRHWTJKPFK	0	1	76025	Shell SD 7,438	C11H18O4P2S4	COP(=S)(OC)SCC1=CC=C(C=C1)SP(=S)(OC)OC	InChI=1S/C11H18O4P2S4/c1-12-16(18,13-2)20-9-10-5-7-11(8-6-10)21-17(19,14-3)15-4/h5-8H,9H2,1-4H3	LHYALRHWTJKPFK-UHFFFAOYSA-N	403.956318	[4-(dimethoxyphosphinothioylsulfanylmethyl)phenyl]sulfanyl-dimethoxy-sulfanylidene-lambda5-phosphane	3	2
77264	HWTBOKMYXXIASI	0	24	77264	2,4-dichlorophenyl methanesulfonate	C7H6Cl2O3S	CS(=O)(=O)OC1=C(C=C(C=C1)Cl)Cl	InChI=1S/C7H6Cl2O3S/c1-13(10,11)12-7-3-2-5(8)4-6(7)9/h2-4H,1H3	HWTBOKMYXXIASI-UHFFFAOYSA-N	239.941471	(2,4-dichlorophenyl) methanesulfonate	3	2
77797	CCEKAJIANROZEO	51	6696	77797	Sulfluramid	C10H6F17NO2S	CCNS(=O)(=O)C(C(C(C(C(C(C(C(F)(F)F)(F)F)(F)F)(F)F)(F)F)(F)F)(F)F)(F)F	InChI=1S/C10H6F17NO2S/c1-2-28-31(29,30)10(26,27)8(21,22)6(17,18)4(13,14)3(11,12)5(15,16)7(19,20)9(23,24)25/h28H,2H2,1H3	CCEKAJIANROZEO-UHFFFAOYSA-N	526.984778	N-ethyl-1,1,2,2,3,3,4,4,5,5,6,6,7,7,8,8,8-heptadecafluorooctane-1-sulfonamide	5	2
78458	DSUPUOGOCIFZBG	8	330	78458	phthalanillic acid	C14H11NO3	C1=CC=C(C=C1)NC(=O)C2=CC=CC=C2C(=O)O	InChI=1S/C14H11NO3/c16-13(15-10-6-2-1-3-7-10)11-8-4-5-9-12(11)14(17)18/h1-9H,(H,15,16)(H,17,18)	DSUPUOGOCIFZBG-UHFFFAOYSA-N	241.073893	2-(phenylcarbamoyl)benzoic acid	4	2
79241	ARRJJHJQSNPJFV	0	145	79241	2-(Butylthio)ethanol	C6H14OS	CCCCSCCO	InChI=1S/C6H14OS/c1-2-3-5-8-6-4-7/h7H,2-6H2,1H3	ARRJJHJQSNPJFV-UHFFFAOYSA-N	134.076536	2-butylsulfanylethanol	3	2
79372	UUGLSEIATNSHRI	0	513	79372	5395-50-6	C8H14N4O6	C(N1C2C(N(C1=O)CO)N(C(=O)N2CO)CO)O	InChI=1S/C8H14N4O6/c13-1-9-5-6(11(3-15)7(9)17)12(4-16)8(18)10(5)2-14/h5-6,13-16H,1-4H2	UUGLSEIATNSHRI-UHFFFAOYSA-N	262.091334	1,3,4,6-tetrakis(hydroxymethyl)-3a,6a-dihydroimidazo[4,5-d]imidazole-2,5-dione	4	2
82190	ZRCMGIXRGFOXNT	6	722	82190	7747-35-5	C7H13NO2	CCC12COCN1COC2	InChI=1S/C7H13NO2/c1-2-7-3-9-5-8(7)6-10-4-7/h2-6H2,1H3	ZRCMGIXRGFOXNT-UHFFFAOYSA-N	143.094629	7a-ethyl-1,3,5,7-tetrahydro-[1,3]oxazolo[3,4-c][1,3]oxazole	4	2
85158	WBTIFBJEYFLFFW	9	1821	85158 23664641 23677333	n-(hydroxymethyl)glycine	C3H7NO3	C(C(=O)O)NCO	InChI=1S/C3H7NO3/c5-2-4-1-3(6)7/h4-5H,1-2H2,(H,6,7)	WBTIFBJEYFLFFW-UHFFFAOYSA-N	105.042593	2-(hydroxymethylamino)acetic acid	4	2
86414	LXKOADMMGWXPJQ	0	6551	86414	Halosulfuron	C12H13ClN6O7S	CN1C(=C(C(=N1)Cl)C(=O)O)S(=O)(=O)NC(=O)NC2=NC(=CC(=N2)OC)OC	InChI=1S/C12H13ClN6O7S/c1-19-9(7(10(20)21)8(13)17-19)27(23,24)18-12(22)16-11-14-5(25-2)4-6(15-11)26-3/h4H,1-3H3,(H,20,21)(H2,14,15,16,18,22)	LXKOADMMGWXPJQ-UHFFFAOYSA-N	420.025496	3-chloro-5-[(4,6-dimethoxypyrimidin-2-yl)carbamoylsulfamoyl]-1-methylpyrazole-4-carboxylic acid	2	2
86866	HKEDNNONOKONNF	0	1	86866	Fenoprop-butotyl	C15H19Cl3O4	CCCCOCCOC(=O)C(C)OC1=CC(=C(C=C1Cl)Cl)Cl	InChI=1S/C15H19Cl3O4/c1-3-4-5-20-6-7-21-15(19)10(2)22-14-9-12(17)11(16)8-13(14)18/h8-10H,3-7H2,1-2H3	HKEDNNONOKONNF-UHFFFAOYSA-N	368.034892	2-butoxyethyl 2-(2,4,5-trichlorophenoxy)propanoate	3	2
90479	YFVOXLJXJBQDEF	38	2639	90479	Isocarbophos	C11H16NO4PS	CC(C)OC(=O)C1=CC=CC=C1OP(=S)(N)OC	InChI=1S/C11H16NO4PS/c1-8(2)15-11(13)9-6-4-5-7-10(9)16-17(12,18)14-3/h4-8H,1-3H3,(H2,12,18)	YFVOXLJXJBQDEF-UHFFFAOYSA-N	289.053766	propan-2-yl 2-[amino(methoxy)phosphinothioyl]oxybenzoate	5	2
91566	LUXSISXJGNCOKN	0	8	91566	o,p'-Dicofol	C14H9Cl5O	C1=CC=C(C(=C1)C(C2=CC=C(C=C2)Cl)(C(Cl)(Cl)Cl)O)Cl	InChI=1S/C14H9Cl5O/c15-10-7-5-9(6-8-10)13(20,14(17,18)19)11-3-1-2-4-12(11)16/h1-8,20H	LUXSISXJGNCOKN-UHFFFAOYSA-N	367.909603	2,2,2-trichloro-1-(2-chlorophenyl)-1-(4-chlorophenyl)ethanol	2	2
91590	HDHLIWCXDDZUFH	160	4104	91590	Cybutryne	C11H19N5S	CC(C)(C)NC1=NC(=NC(=N1)NC2CC2)SC	InChI=1S/C11H19N5S/c1-11(2,3)16-9-13-8(12-7-5-6-7)14-10(15-9)17-4/h7H,5-6H2,1-4H3,(H2,12,13,14,15,16)	HDHLIWCXDDZUFH-UHFFFAOYSA-N	253.136117	2-N-tert-butyl-4-N-cyclopropyl-6-methylsulfanyl-1,3,5-triazine-2,4-diamine	4	2
91687	NXQDBZGWYSEGFL	19	15069	91687	Anilofos	C13H19ClNO3PS2	CC(C)N(C1=CC=C(C=C1)Cl)C(=O)CSP(=S)(OC)OC	InChI=1S/C13H19ClNO3PS2/c1-10(2)15(12-7-5-11(14)6-8-12)13(16)9-21-19(20,17-3)18-4/h5-8,10H,9H2,1-4H3	NXQDBZGWYSEGFL-UHFFFAOYSA-N	367.023251	N-(4-chlorophenyl)-2-dimethoxyphosphinothioylsulfanyl-N-propan-2-ylacetamide	5	2
91688	PORQOHRXAJJKGK	48	5222	91688	64359-81-5	C11H17Cl2NOS	CCCCCCCCN1C(=O)C(=C(S1)Cl)Cl	InChI=1S/C11H17Cl2NOS/c1-2-3-4-5-6-7-8-14-11(15)9(12)10(13)16-14/h2-8H2,1H3	PORQOHRXAJJKGK-UHFFFAOYSA-N	281.040791	4,5-dichloro-2-octyl-1,2-thiazol-3-one	5	2
91756	ZINJLDJMHCUBIP	11	5313	91756	Ethametsulfuron-methyl	C15H18N6O6S	CCOC1=NC(=NC(=N1)NC(=O)NS(=O)(=O)C2=CC=CC=C2C(=O)OC)NC	InChI=1S/C15H18N6O6S/c1-4-27-15-19-12(16-2)17-13(20-15)18-14(23)21-28(24,25)10-8-6-5-7-9(10)11(22)26-3/h5-8H,4H2,1-3H3,(H3,16,17,18,19,20,21,23)	ZINJLDJMHCUBIP-UHFFFAOYSA-N	410.100854	methyl 2-[[4-ethoxy-6-(methylamino)-1,3,5-triazin-2-yl]carbamoylsulfamoyl]benzoate	4	2
92243	TYEVWCPZVQACAE	3	9	92243 5365286 6391575	Methomyl oxime	C3H7NOS	CC(=NO)SC	InChI=1S/C3H7NOS/c1-3(4-5)6-2/h5H,1-2H3	TYEVWCPZVQACAE-UHFFFAOYSA-N	105.024835	methyl N-hydroxyethanimidothioate	3	2
92301	NHMKYUHMPXBMFI	19	1269	85734 92301 181296	35628-00-3	C10H16O	CC(=C[C@H](CC(=C)C=C)O)C	InChI=1S/C10H16O/c1-5-9(4)7-10(11)6-8(2)3/h5-6,10-11H,1,4,7H2,2-3H3/t10-/m1/s1	NHMKYUHMPXBMFI-SNVBAGLBSA-N	152.120115	(4S)-2-methyl-6-methylideneocta-2,7-dien-4-ol	5	2
92414	GQQIAHNFBAFBCS	0	6184	92414	Flumiclorac	C16H13ClFNO5	C1CCC2=C(C1)C(=O)N(C2=O)C3=CC(=C(C=C3F)Cl)OCC(=O)O	InChI=1S/C16H13ClFNO5/c17-10-5-11(18)12(6-13(10)24-7-14(20)21)19-15(22)8-3-1-2-4-9(8)16(19)23/h5-6H,1-4,7H2,(H,20,21)	GQQIAHNFBAFBCS-UHFFFAOYSA-N	353.046628	2-[2-chloro-5-(1,3-dioxo-4,5,6,7-tetrahydroisoindol-2-yl)-4-fluorophenoxy]acetic acid	3	2
92421	RVKCCVTVZORVGD	8	3587	92421	Trinexapac-ethyl	C13H16O5	CCOC(=O)C1CC(=O)C(=C(C2CC2)O)C(=O)C1	InChI=1S/C13H16O5/c1-2-18-13(17)8-5-9(14)11(10(15)6-8)12(16)7-3-4-7/h7-8,16H,2-6H2,1H3	RVKCCVTVZORVGD-UHFFFAOYSA-N	252.099774	ethyl 4-[cyclopropyl(hydroxy)methylidene]-3,5-dioxocyclohexane-1-carboxylate	4	2
92430	HPYNBECUCCGGPA	8	6383	92430	Silafluofen	C25H29FO2Si	CCOC1=CC=C(C=C1)[Si](C)(C)CCCC2=CC(=C(C=C2)F)OC3=CC=CC=C3	InChI=1S/C25H29FO2Si/c1-4-27-21-13-15-23(16-14-21)29(2,3)18-8-9-20-12-17-24(26)25(19-20)28-22-10-6-5-7-11-22/h5-7,10-17,19H,4,8-9,18H2,1-3H3	HPYNBECUCCGGPA-UHFFFAOYSA-N	408.192085	(4-ethoxyphenyl)-[3-(4-fluoro-3-phenoxyphenyl)propyl]-dimethylsilane	3	2
92431	JBDHZKLJNAIJNC	16	5290	92431	Clodinafop-Propargyl	C17H13ClFNO4	C[C@H](C(=O)OCC#C)OC1=CC=C(C=C1)OC2=C(C=C(C=N2)Cl)F	InChI=1S/C17H13ClFNO4/c1-3-8-22-17(21)11(2)23-13-4-6-14(7-5-13)24-16-15(19)9-12(18)10-20-16/h1,4-7,9-11H,8H2,2H3/t11-/m1/s1	JBDHZKLJNAIJNC-LLVKDONJSA-N	349.051714	prop-2-ynyl (2R)-2-[4-(5-chloro-3-fluoropyridin-2-yl)oxyphenoxy]propanoate	5	2
92434	IMEVJVISCHQJRM	8	4220	92434	Triflusulfuron-methyl	C17H19F3N6O6S	CC1=C(C(=CC=C1)C(=O)OC)S(=O)(=O)NC(=O)NC2=NC(=NC(=N2)OCC(F)(F)F)N(C)C	InChI=1S/C17H19F3N6O6S/c1-9-6-5-7-10(12(27)31-4)11(9)33(29,30)25-15(28)22-13-21-14(26(2)3)24-16(23-13)32-8-17(18,19)20/h5-7H,8H2,1-4H3,(H2,21,22,23,24,25,28)	IMEVJVISCHQJRM-UHFFFAOYSA-N	492.103888	methyl 2-[[4-(dimethylamino)-6-(2,2,2-trifluoroethoxy)-1,3,5-triazin-2-yl]carbamoylsulfamoyl]-3-methylbenzoate	4	2
93128	IDGRPSMONFWWEK	0	31	93128	MCPA-2-ethylhexyl	C17H25ClO3	CCCCC(CC)COC(=O)COC1=C(C=C(C=C1)Cl)C	InChI=1S/C17H25ClO3/c1-4-6-7-14(5-2)11-21-17(19)12-20-16-9-8-15(18)10-13(16)3/h8-10,14H,4-7,11-12H2,1-3H3	IDGRPSMONFWWEK-UHFFFAOYSA-N	312.149222	2-ethylhexyl 2-(4-chloro-2-methylphenoxy)acetate	4	2
93186	RHAXCOKCIAVHPB	10	1285	85712 93186	Ipsenol	C10H18O	CC(C)C[C@@H](CC(=C)C=C)O	InChI=1S/C10H18O/c1-5-9(4)7-10(11)6-8(2)3/h5,8,10-11H,1,4,6-7H2,2-3H3/t10-/m0/s1	RHAXCOKCIAVHPB-JTQLQIEISA-N	154.135765	(4S)-2-methyl-6-methylideneoct-7-en-4-ol	2	2
93516	AWYOMXWDGWUJHS	8	9410	93516	Tebupirimfos	C13H23N2O3PS	CCOP(=S)(OC1=CN=C(N=C1)C(C)(C)C)OC(C)C	InChI=1S/C13H23N2O3PS/c1-7-16-19(20,17-10(2)3)18-11-8-14-12(15-9-11)13(4,5)6/h8-10H,7H2,1-6H3	AWYOMXWDGWUJHS-UHFFFAOYSA-N	318.116701	(2-tert-butylpyrimidin-5-yl)oxy-ethoxy-propan-2-yloxy-sulfanylidene-lambda5-phosphane	5	2
96393	OBENDWOJIFFDLZ	2	744	96393	85264-33-1	C6H10N2O	CC1=CC(=NN1CO)C	InChI=1S/C6H10N2O/c1-5-3-6(2)8(4-9)7-5/h3,9H,4H2,1-2H3	OBENDWOJIFFDLZ-UHFFFAOYSA-N	126.079313	(3,5-dimethylpyrazol-1-yl)methanol	4	2
99213	OTLLEIBWKHEHGU	4742	5698	99213 304586 20056441 133126397	DTXSID4035706	C22H32N5O19P	C1=NC(=C2C(=N1)N(C=N2)[C@H]3[C@@H]([C@@H]([C@H](O3)CO[C@@H]4[C@H](O[C@@H]([C@@H]([C@H]4O)O)OC(C(C(C(C(=O)O)O)OP(=O)(O)O)O)C(=O)O)CO)O)O)N	InChI=1S/C22H32N5O19P/c23-17-7-18(25-3-24-17)27(4-26-7)19-10(31)8(29)6(43-19)2-42-14-5(1-28)44-22(11(32)9(14)30)45-16(21(37)38)12(33)15(13(34)20(35)36)46-47(39,40)41/h3-6,8-16,19,22,28-34H,1-2H2,(H,35,36)(H,37,38)(H2,23,24,25)(H2,39,40,41)/t5-,6-,8-,9-,10-,11-,12?,13?,14-,15?,16?,19-,22-/m1/s1	OTLLEIBWKHEHGU-BZSGWPIQSA-N	701.142911	2-[(2R,3R,4R,5S,6R)-5-[[(2R,3S,4R,5R)-5-(6-aminopurin-9-yl)-3,4-dihydroxyoxolan-2-yl]methoxy]-3,4-dihydroxy-6-(hydroxymethyl)oxan-2-yl]oxy-3,5-dihydroxy-4-phosphonooxyhexanedioic acid	3	2
104556	HUHGPYXAVBJSJV	14	2583	104555 104556 73050808 73555860 118989588	4/04/4719	C9H21N3O3	C1N(CN(CN1CCO)CCO)CCO	InChI=1S/C9H21N3O3/c13-4-1-10-7-11(2-5-14)9-12(8-10)3-6-15/h13-15H,1-9H2	HUHGPYXAVBJSJV-UHFFFAOYSA-N	219.158292	2-[3,5-bis(2-hydroxyethyl)-1,3,5-triazinan-1-yl]ethanol	4	2
107282	ZZXUZKXVROWEIF	1	2912	107282	4-Ethyl-1,3-dioxolan-2-one	C5H8O3	CCC1COC(=O)O1	InChI=1S/C5H8O3/c1-2-4-3-7-5(6)8-4/h4H,2-3H2,1H3	ZZXUZKXVROWEIF-UHFFFAOYSA-N	116.047344	4-ethyl-1,3-dioxolan-2-one	4	2
108227	VNENJHUOPQAPAT	17	3	108227	948-71-0	C10H7N3OS	C1=CC2=C(C=C1O)NC(=N2)C3=CSC=N3	InChI=1S/C10H7N3OS/c14-6-1-2-7-8(3-6)13-10(12-7)9-4-15-5-11-9/h1-5,14H,(H,12,13)	VNENJHUOPQAPAT-UHFFFAOYSA-N	217.030983	2-(1,3-thiazol-4-yl)-3H-benzimidazol-5-ol	3	2
114809	XSWVFEQKZFUULO	27	27	114809	Bromodichloroacetic acid	C2HBrCl2O2	C(=O)(C(Cl)(Cl)Br)O	InChI=1S/C2HBrCl2O2/c3-2(4,5)1(6)7/h(H,6,7)	XSWVFEQKZFUULO-UHFFFAOYSA-N	205.8537	2-bromo-2,2-dichloroacetic acid	5	2
114994	CNKHSLKYRMDDNQ	47	11874	114994	Halofenozide	C18H19ClN2O2	CC(C)(C)N(C(=O)C1=CC=CC=C1)NC(=O)C2=CC=C(C=C2)Cl	InChI=1S/C18H19ClN2O2/c1-18(2,3)21(17(23)14-7-5-4-6-8-14)20-16(22)13-9-11-15(19)12-10-13/h4-12H,1-3H3,(H,20,22)	CNKHSLKYRMDDNQ-UHFFFAOYSA-N	330.113506	N'-benzoyl-N'-tert-butyl-4-chlorobenzohydrazide	5	2
115266	UCZDDMGNCJJAHK	15	20	115266	Dibromochloroacetic acid	C2HBr2ClO2	C(=O)(C(Cl)(Br)Br)O	InChI=1S/C2HBr2ClO2/c3-2(4,5)1(6)7/h(H,6,7)	UCZDDMGNCJJAHK-UHFFFAOYSA-N	249.80318	2,2-dibromo-2-chloroacetic acid	5	2
119361	HHUQPWODPBDTLI	2	265	119361 92289820 92289822 117094727 117094728	Prothioconazole-desthio	C14H15Cl2N3O	C1CC1(C(CC2=CC=CC=C2Cl)(CN3C=NC=N3)O)Cl	InChI=1S/C14H15Cl2N3O/c15-12-4-2-1-3-11(12)7-14(20,13(16)5-6-13)8-19-10-17-9-18-19/h1-4,9-10,20H,5-8H2	HHUQPWODPBDTLI-UHFFFAOYSA-N	311.059217	2-(1-chlorocyclopropyl)-1-(2-chlorophenyl)-3-(1,2,4-triazol-1-yl)propan-2-ol	4	2
119490	IOPTXXRNXCPJGO	0	0	119490	Ethiofencarb-sulfone	C11H15NO4S	CCS(=O)(=O)CC1=CC=CC=C1OC(=O)NC	InChI=1S/C11H15NO4S/c1-3-17(14,15)8-9-6-4-5-7-10(9)16-11(13)12-2/h4-7H,3,8H2,1-2H3,(H,12,13)	IOPTXXRNXCPJGO-UHFFFAOYSA-N	257.072179	[2-(ethylsulfonylmethyl)phenyl] N-methylcarbamate	4	2
119653	GLPZEHFBLBYFHN	1	1152	119653	Ethychlozate	C11H11ClN2O2	CCOC(=O)CC1=C2C=C(C=CC2=NN1)Cl	InChI=1S/C11H11ClN2O2/c1-2-16-11(15)6-10-8-5-7(12)3-4-9(8)13-14-10/h3-5H,2,6H2,1H3,(H,13,14)	GLPZEHFBLBYFHN-UHFFFAOYSA-N	238.050905	ethyl 2-(5-chloro-2H-indazol-3-yl)acetate	3	2
119843	GGBJOVSUUMMPCG	0	0	119843	2-Butoxypropyl 2-(2,4,5-trichlorophenoxy)propanoate	C16H21Cl3O4	CCCCOC(C)COC(=O)C(C)OC1=CC(=C(C=C1Cl)Cl)Cl	InChI=1S/C16H21Cl3O4/c1-4-5-6-21-10(2)9-22-16(20)11(3)23-15-8-13(18)12(17)7-14(15)19/h7-8,10-11H,4-6,9H2,1-3H3	GGBJOVSUUMMPCG-UHFFFAOYSA-N	382.050542	2-butoxypropyl 2-(2,4,5-trichlorophenoxy)propanoate	3	2
123377	CJWNFAKWHDOUKL	1	4224	123377	o-Cumylphenol	C15H16O	CC(C)(C1=CC=CC=C1)C2=CC=CC=C2O	InChI=1S/C15H16O/c1-15(2,12-8-4-3-5-9-12)13-10-6-7-11-14(13)16/h3-11,16H,1-2H3	CJWNFAKWHDOUKL-UHFFFAOYSA-N	212.120115	2-(2-phenylpropan-2-yl)phenol	2	2
125098	QLHULAHOXSSASE	87	1924	125098 40571966	Icaridin	C12H23NO3	CCC(C)OC(=O)N1CCCCC1CCO	InChI=1S/C12H23NO3/c1-3-10(2)16-12(15)13-8-5-4-6-11(13)7-9-14/h10-11,14H,3-9H2,1-2H3	QLHULAHOXSSASE-UHFFFAOYSA-N	229.167794	butan-2-yl 2-(2-hydroxyethyl)piperidine-1-carboxylate	7	2
127198	PYNKFIVDSJSNGL	10	1	127198 162117 23666830	thiosultap	C5H13NO6S4	CN(C)C(CSS(=O)(=O)O)CSS(=O)(=O)O	InChI=1S/C5H13NO6S4/c1-6(2)5(3-13-15(7,8)9)4-14-16(10,11)12/h5H,3-4H2,1-2H3,(H,7,8,9)(H,10,11,12)	PYNKFIVDSJSNGL-UHFFFAOYSA-N	310.962572	2-(dimethylamino)-1,3-bis(sulfosulfanyl)propane	5	2
128853	JKHRCGUTYDNCLE	508	4651	68245 128853	Delphinidin	C15H11O7	C1=C(C=C(C(=C1O)O)O)C2=[O+]C3=CC(=CC(=C3C=C2O)O)O	InChI=1S/C15H10O7/c16-7-3-9(17)8-5-12(20)15(22-13(8)4-7)6-1-10(18)14(21)11(19)2-6/h1-5H,(H5-,16,17,18,19,20,21)/p+1	JKHRCGUTYDNCLE-UHFFFAOYSA-O	303.050478	2-(3,4,5-trihydroxyphenyl)chromenylium-3,5,7-triol	8	2
134472	QMHAHUAQAJVBIW	3	2496	134472	N,N-Dimethylsulfamide	C2H8N2O2S	CN(C)S(=O)(=O)N	InChI=1S/C2H8N2O2S/c1-4(2)7(3,5)6/h1-2H3,(H2,3,5,6)	QMHAHUAQAJVBIW-UHFFFAOYSA-N	124.030649	[methyl(sulfamoyl)amino]methane	3	2
151161	OIWXLVBZDMAARO	0	389	151162	2-(Decylthio)ethanamine hydrochloride	C12H27NS	CCCCCCCCCCSCCN	InChI=1S/C12H27NS/c1-2-3-4-5-6-7-8-9-11-14-12-10-13/h2-13H2,1H3	OIWXLVBZDMAARO-UHFFFAOYSA-N	217.186421	2-decylsulfanylethanamine	4	2
158190	PZOGAKOZVSTZSO	3	777	158190	Promexal	C7H9NOS	CN1C(=O)C2=C(S1)CCC2	InChI=1S/C7H9NOS/c1-8-7(9)5-3-2-4-6(5)10-8/h2-4H2,1H3	PZOGAKOZVSTZSO-UHFFFAOYSA-N	155.040485	2-methyl-5,6-dihydro-4H-cyclopenta[d][1,2]thiazol-3-one	4	2
164047	ZVAJJLYQUHJURI	0	53	164047	3-(ethylsulfonyl)pyridine-2-sulfonamide	C7H10N2O4S2	CCS(=O)(=O)C1=C(N=CC=C1)S(=O)(=O)N	InChI=1S/C7H10N2O4S2/c1-2-14(10,11)6-4-3-5-9-7(6)15(8,12)13/h3-5H,2H2,1H3,(H2,8,12,13)	ZVAJJLYQUHJURI-UHFFFAOYSA-N	250.008199	3-ethylsulfonylpyridine-2-sulfonamide	3	2
167454	KZNDFYDURHAESM	16	7480	167454	Propisochlor	C15H22ClNO2	CCC1=CC=CC(=C1N(COC(C)C)C(=O)CCl)C	InChI=1S/C15H22ClNO2/c1-5-13-8-6-7-12(4)15(13)17(14(18)9-16)10-19-11(2)3/h6-8,11H,5,9-10H2,1-4H3	KZNDFYDURHAESM-UHFFFAOYSA-N	283.133907	2-chloro-N-(2-ethyl-6-methylphenyl)-N-(propan-2-yloxymethyl)acetamide	4	2
168841	ROWKCXLLOLDVIO	10	193	43153 43154 92226 92227 168841 11062103 44148186 49868295 76963026	exo,exo-7-Oxabicyclo(2.2.1)hept-5-ene-2,3-dicarboxylic acid	C8H8O5	C1=C[C@H]2[C@H]([C@H]([C@@H]1O2)C(=O)O)C(=O)O	InChI=1S/C8H8O5/c9-7(10)5-3-1-2-4(13-3)6(5)8(11)12/h1-6H,(H,9,10)(H,11,12)/t3-,4+,5+,6-	ROWKCXLLOLDVIO-GUCUJZIJSA-N	184.037173	(1R,2R,3S,4S)-7-oxabicyclo[2.2.1]hept-5-ene-2,3-dicarboxylic acid	4	2
169202	SJKPJXGGNKMRPD	13	123	117314 169202 10964732	Grandisol	C10H18O	CC(=C)[C@@H]1CC[C@]1(C)CCO	InChI=1S/C10H18O/c1-8(2)9-4-5-10(9,3)6-7-11/h9,11H,1,4-7H2,2-3H3/t9-,10+/m0/s1	SJKPJXGGNKMRPD-VHSXEESVSA-N	154.135765	2-[(1R,2S)-1-methyl-2-prop-1-en-2-ylcyclobutyl]ethanol	3	2
170539	HHHSDHBVFQHIPK	1	177	170538 170539	Dimethyltetradecyl(3-(trimethoxysilyl)propyl)ammonium chloride	C22H50NO3Si	CCCCCCCCCCCCCC[N+](C)(C)CCC[Si](OC)(OC)OC	InChI=1S/C22H50NO3Si/c1-7-8-9-10-11-12-13-14-15-16-17-18-20-23(2,3)21-19-22-27(24-4,25-5)26-6/h7-22H2,1-6H3/q+1	HHHSDHBVFQHIPK-UHFFFAOYSA-N	404.355996	dimethyl-tetradecyl-(3-trimethoxysilylpropyl)azanium	4	2
177919	AFOZBVKCZXHDER	0	0	177919	UNII-26UT80P0SK	C13H16N4O4S	CCS(=O)(=O)C1=C(N=CC=C1)NC2=NC(=CC(=N2)OC)OC	InChI=1S/C13H16N4O4S/c1-4-22(18,19)9-6-5-7-14-12(9)17-13-15-10(20-2)8-11(16-13)21-3/h5-8H,4H2,1-3H3,(H,14,15,16,17)	AFOZBVKCZXHDER-UHFFFAOYSA-N	324.089226	N-(3-ethylsulfonylpyridin-2-yl)-4,6-dimethoxypyrimidin-2-amine	2	2
181154	SJDSOBWGZRPKSB	4	1659	181154	1-Tricosene	C23H46	CCCCCCCCCCCCCCCCCCCCCC=C	InChI=1S/C23H46/c1-3-5-7-9-11-13-15-17-19-21-23-22-20-18-16-14-12-10-8-6-4-2/h3H,1,4-23H2,2H3	SJDSOBWGZRPKSB-UHFFFAOYSA-N	322.359951	tricos-1-ene	3	2
183559	XNFIRYXKTXAHAC	10	1360	183559	Tralopyril	C12H5BrClF3N2	C1=CC(=CC=C1C2=C(C(=C(N2)C(F)(F)F)Br)C#N)Cl	InChI=1S/C12H5BrClF3N2/c13-9-8(5-18)10(19-11(9)12(15,16)17)6-1-3-7(14)4-2-6/h1-4,19H	XNFIRYXKTXAHAC-UHFFFAOYSA-N	347.92767	4-bromo-2-(4-chlorophenyl)-5-(trifluoromethyl)-1H-pyrrole-3-carbonitrile	4	2
183729	YCBRTSYWJMECAH	0	860	183728 9889168	125792-14-5	C26H56P	CCCCCCCCCCCCCC[P+](CCCC)(CCCC)CCCC	InChI=1S/C26H56P/c1-5-9-13-14-15-16-17-18-19-20-21-22-26-27(23-10-6-2,24-11-7-3)25-12-8-4/h5-26H2,1-4H3/q+1	YCBRTSYWJMECAH-UHFFFAOYSA-N	399.411964	tributyl(tetradecyl)phosphanium	4	2
186049	CBNFNKWKGZYTCK	0	0	186049	19821-06-8	C10H14NO4PS2	CCOP(=S)(OCC)SC1=CC=C(C=C1)[N+](=O)[O-]	InChI=1S/C10H14NO4PS2/c1-3-14-16(17,15-4-2)18-10-7-5-9(6-8-10)11(12)13/h5-8H,3-4H2,1-2H3	CBNFNKWKGZYTCK-UHFFFAOYSA-N	307.010187	diethoxy-(4-nitrophenyl)sulfanyl-sulfanylidene-lambda5-phosphane	3	2
206594	QCQPGRMMDFIQMB	0	14	27167 206594 5365211 5374946 9576757 76970394 91996922	TRANID	C10H12ClN3O2	CNC(=O)ON=C1C2CC(C1Cl)CC2C#N	InChI=1S/C10H12ClN3O2/c1-13-10(15)16-14-9-7-3-5(8(9)11)2-6(7)4-12/h5-8H,2-3H2,1H3,(H,13,15)	QCQPGRMMDFIQMB-UHFFFAOYSA-N	241.061804	[(3-chloro-6-cyano-2-bicyclo[2.2.1]heptanylidene)amino] N-methylcarbamate	4	2
246598	ZDYJWDIWLRZXDB	54	19	246598	O,P'-DDE	C14H8Cl4	C1=CC=C(C(=C1)C(=C(Cl)Cl)C2=CC=C(C=C2)Cl)Cl	InChI=1S/C14H8Cl4/c15-10-7-5-9(6-8-10)13(14(17)18)11-3-1-2-4-12(11)16/h1-8H	ZDYJWDIWLRZXDB-UHFFFAOYSA-N	315.938011	1-chloro-2-[2,2-dichloro-1-(4-chlorophenyl)ethenyl]benzene	4	2
351236	RDWXSJCICPOOKO	5	736	351236	2527-66-4	C8H7NOS	CN1C(=O)C2=CC=CC=C2S1	InChI=1S/C8H7NOS/c1-9-8(10)6-4-2-3-5-7(6)11-9/h2-5H,1H3	RDWXSJCICPOOKO-UHFFFAOYSA-N	165.024835	2-methyl-1,2-benzothiazol-3-one	3	2
518275	LRDPQMJVRJVAOH	2	9	518275	2,4,5-T-isoctyl	C16H21Cl3O3	CC(C)CCCCCOC(=O)COC1=CC(=C(C=C1Cl)Cl)Cl	InChI=1S/C16H21Cl3O3/c1-11(2)6-4-3-5-7-21-16(20)10-22-15-9-13(18)12(17)8-14(15)19/h8-9,11H,3-7,10H2,1-2H3	LRDPQMJVRJVAOH-UHFFFAOYSA-N	366.055628	6-methylheptyl 2-(2,4,5-trichlorophenoxy)acetate	5	2
522251	QRTXZGIQTYDABO	5	2501	522251	CARBANOLATE	C10H12ClNO2	CC1=CC(=C(C=C1C)Cl)OC(=O)NC	InChI=1S/C10H12ClNO2/c1-6-4-8(11)9(5-7(6)2)14-10(13)12-3/h4-5H,1-3H3,(H,12,13)	QRTXZGIQTYDABO-UHFFFAOYSA-N	213.055656	(2-chloro-4,5-dimethylphenyl) N-methylcarbamate	5	2
594330	XNSGCNYTNLWRKM	0	7	594330	17254-80-7	C5H6ClN3O	CN1C(=O)C(=C(C=N1)N)Cl	InChI=1S/C5H6ClN3O/c1-9-5(10)4(6)3(7)2-8-9/h2H,7H2,1H3	XNSGCNYTNLWRKM-UHFFFAOYSA-N	159.019939	5-amino-4-chloro-2-methylpyridazin-3-one	4	2
637563	RUVINXPYWBROJD	372	22639	7703 637563 1549040 6441684	ANETHOLE	C10H12O	C/C=C/C1=CC=C(C=C1)OC	InChI=1S/C10H12O/c1-3-4-9-5-7-10(11-2)8-6-9/h3-8H,1-2H3/b4-3+	RUVINXPYWBROJD-ONEGZZNKSA-N	148.088815	1-methoxy-4-[(E)-prop-1-enyl]benzene	7	2
643684	WBHHMMIMDMUBKC	312	50455	8839 81307 107581 114610 117411 445641 643684 5282942 5282943 5312852 5312853 5351453 6436347 6436470 6436492 6436544 6437335 6437429 6437456 6437808 6438030 6441835 6441836 9843407 16219928 21158588 21881347 23665581 23665644 23687338 23716429 25022170 25630959 44135423 44135714 44135894 44146837 46173162 56842169 56846241 57347843 57348851 57350089 57350591 57353383 57370510 72941488 73555508 7…	RICINOLEIC ACID	C18H34O3	CCCCCC[C@H](C/C=C\\CCCCCCCC(=O)O)O	InChI=1S/C18H34O3/c1-2-3-4-11-14-17(19)15-12-9-7-5-6-8-10-13-16-18(20)21/h9,12,17,19H,2-8,10-11,13-16H2,1H3,(H,20,21)/b12-9-/t17-/m1/s1	WBHHMMIMDMUBKC-QJWNTBNXSA-N	298.250795	(Z,12R)-12-hydroxyoctadec-9-enoic acid	8	2
656612	DDVNRFNDOPPVQJ	57	11569	656612	Transfluthrin	C15H12Cl2F4O2	CC1([C@@H]([C@H]1C(=O)OCC2=C(C(=CC(=C2F)F)F)F)C=C(Cl)Cl)C	InChI=1S/C15H12Cl2F4O2/c1-15(2)7(3-10(16)17)11(15)14(22)23-5-6-12(20)8(18)4-9(19)13(6)21/h3-4,7,11H,5H2,1-2H3/t7-,11+/m1/s1	DDVNRFNDOPPVQJ-HQJQHLMTSA-N	370.015048	(2,3,5,6-tetrafluorophenyl)methyl (1R,3S)-3-(2,2-dichloroethenyl)-2,2-dimethylcyclopropane-1-carboxylate	5	2
695679	IHNSIFFSNUQGQN	3	196	695679	Tioxazafen	C12H8N2OS	C1=CC=C(C=C1)C2=NOC(=N2)C3=CC=CS3	InChI=1S/C12H8N2OS/c1-2-5-9(6-3-1)11-13-12(15-14-11)10-7-4-8-16-10/h1-8H	IHNSIFFSNUQGQN-UHFFFAOYSA-N	228.035734	3-phenyl-5-thiophen-2-yl-1,2,4-oxadiazole	3	2
1747818	NTKDSWPSEFZZOZ	1	189	93292 1747814 1747816 1747817 1747818	53880-51-6	C14H24O2	C/C=C/C=C/CCCCCCCOC(=O)C	InChI=1S/C14H24O2/c1-3-4-5-6-7-8-9-10-11-12-13-16-14(2)15/h3-6H,7-13H2,1-2H3/b4-3+,6-5+	NTKDSWPSEFZZOZ-VNKDHWASSA-N	224.17763	[(8E,10E)-dodeca-8,10-dienyl] acetate	3	2
2723650	PDQAZBWRQCGBEV	349	2712	2723650 45039552	2-Imidazolidinethione	C3H6N2S	C1CNC(=S)N1	InChI=1S/C3H6N2S/c6-3-4-1-2-5-3/h1-2H2,(H2,4,5,6)	PDQAZBWRQCGBEV-UHFFFAOYSA-N	102.025169	imidazolidine-2-thione	6	2
3033833	FKTUXVQEOXYNMO	1	101	61088 83179 43831519	Disodium cyanodithioimidocarbonate	C2H2N2S2	C(#N)NC(=S)S	InChI=1S/C2H2N2S2/c3-1-4-2(5)6/h(H2,4,5,6)	FKTUXVQEOXYNMO-UHFFFAOYSA-N	117.96594	cyanocarbamodithioic acid	5	2
3033871	WPPOGHDFAVQKLN	7	9203	3033871	1-octylpyrrolidin-2-one	C12H23NO	CCCCCCCCN1CCCC1=O	InChI=1S/C12H23NO/c1-2-3-4-5-6-7-10-13-11-8-9-12(13)14/h2-11H2,1H3	WPPOGHDFAVQKLN-UHFFFAOYSA-N	197.177964	1-octylpyrrolidin-2-one	4	2
3034287	CFRPSFYHXJZSBI	76	14093	86457 3034287	Nitenpyram	C11H15ClN4O2	CCN(CC1=CN=C(C=C1)Cl)/C(=C/[N+](=O)[O-])/NC	InChI=1S/C11H15ClN4O2/c1-3-15(11(13-2)8-16(17)18)7-9-4-5-10(12)14-6-9/h4-6,8,13H,3,7H2,1-2H3/b11-8+	CFRPSFYHXJZSBI-DHZHZOJOSA-N	270.088353	(E)-1-N'-[(6-chloropyridin-3-yl)methyl]-1-N'-ethyl-1-N-methyl-2-nitroethene-1,1-diamine	6	2
3035207	OMOLDRXZKFFGJI	0	0	3035207	Ethiofencarb sulfoxide	C11H15NO3S	CCS(=O)CC1=CC=CC=C1OC(=O)NC	InChI=1S/C11H15NO3S/c1-3-16(14)8-9-6-4-5-7-10(9)15-11(13)12-2/h4-7H,3,8H2,1-2H3,(H,12,13)	OMOLDRXZKFFGJI-UHFFFAOYSA-N	241.077265	[2-(ethylsulfinylmethyl)phenyl] N-methylcarbamate	4	2
3078139	LGHZJDKSVUTELU	29	133	3078139	fipronil sulfone	C12H4Cl2F6N4O2S	C1=C(C=C(C(=C1Cl)N2C(=C(C(=N2)C#N)S(=O)(=O)C(F)(F)F)N)Cl)C(F)(F)F	InChI=1S/C12H4Cl2F6N4O2S/c13-5-1-4(11(15,16)17)2-6(14)8(5)24-10(22)9(7(3-21)23-24)27(25,26)12(18,19)20/h1-2H,22H2	LGHZJDKSVUTELU-UHFFFAOYSA-N	451.933621	5-amino-1-[2,6-dichloro-4-(trifluoromethyl)phenyl]-4-(trifluoromethylsulfonyl)pyrazole-3-carbonitrile	5	2
3081365	DGBPBDHXEBEPBN	0	2	3081365	Isazophos-methyl	C7H13ClN3O3PS	CC(C)N1C(=NC(=N1)OP(=S)(OC)OC)Cl	InChI=1S/C7H13ClN3O3PS/c1-5(2)11-6(8)9-7(10-11)14-15(16,12-3)13-4/h5H,1-4H3	DGBPBDHXEBEPBN-UHFFFAOYSA-N	285.010377	(5-chloro-1-propan-2-yl-1,2,4-triazol-3-yl)oxy-dimethoxy-sulfanylidene-lambda5-phosphane	3	2
3083546	DNUAYCRATWAJQE	2	3968	3083546	Flufenpyr-ethyl	C16H13ClF4N2O4	CCOC(=O)COC1=C(C=C(C(=C1)N2C(=O)C(=C(C=N2)C(F)(F)F)C)F)Cl	InChI=1S/C16H13ClF4N2O4/c1-3-26-14(24)7-27-13-5-12(11(18)4-10(13)17)23-15(25)8(2)9(6-22-23)16(19,20)21/h4-6H,3,7H2,1-2H3	DNUAYCRATWAJQE-UHFFFAOYSA-N	408.049997	ethyl 2-[2-chloro-4-fluoro-5-[5-methyl-6-oxo-4-(trifluoromethyl)pyridazin-1-yl]phenoxy]acetate	3	2
5281162	OPCRGEVPIBLWAY	23	786	81769 5281162 5371455 134688144	ethyl (2E,4Z)-deca-2,4-dienoate	C12H20O2	CCCCC/C=C\\C=C\\C(=O)OCC	InChI=1S/C12H20O2/c1-3-5-6-7-8-9-10-11-12(13)14-4-2/h8-11H,3-7H2,1-2H3/b9-8-,11-10+	OPCRGEVPIBLWAY-QNRZBPGKSA-N	196.14633	ethyl (2E,4Z)-deca-2,4-dienoate	6	2
5281166	ZNJFBWYDHIGLCU	2978	6940	5281166 6504478 7251177 7251180 7251181 7251182 7251183 25245888	Jasmonic acid	C12H18O3	CC/C=C\\C[C@@H]1[C@H](CCC1=O)CC(=O)O	InChI=1S/C12H18O3/c1-2-3-4-5-10-9(8-12(14)15)6-7-11(10)13/h3-4,9-10H,2,5-8H2,1H3,(H,14,15)/b4-3-/t9-,10-/m1/s1	ZNJFBWYDHIGLCU-HWKXXFMVSA-N	210.125594	2-[(1R,2R)-3-oxo-2-[(Z)-pent-2-enyl]cyclopentyl]acetic acid	4	2
5281228	VYIRVAXUEZSDNC	56	3172	5281228 6384252 9873131 46783386 97299228 139597564	Capsanthin	C40H56O3	CC1=C(C(C[C@@H](C1)O)(C)C)/C=C/C(=C/C=C/C(=C/C=C/C=C(\\C)/C=C/C=C(\\C)/C=C/C(=O)[C@@]2(C[C@H](CC2(C)C)O)C)/C)/C	InChI=1S/C40H56O3/c1-29(17-13-19-31(3)21-23-36-33(5)25-34(41)26-38(36,6)7)15-11-12-16-30(2)18-14-20-32(4)22-24-37(43)40(10)28-35(42)27-39(40,8)9/h11-24,34-35,41-42H,25-28H2,1-10H3/b12-11+,17-13+,18-14+,23-21+,24-22+,29-15+,30-16+,31-19+,32-20+/t34-,35+,40+/m1/s1	VYIRVAXUEZSDNC-RDJLEWNRSA-N	584.422946	(2E,4E,6E,8E,10E,12E,14E,16E,18E)-19-[(4R)-4-hydroxy-2,6,6-trimethylcyclohexen-1-yl]-1-[(1R,4S)-4-hydroxy-1,2,2-trimethylcyclopentyl]-4,8,13,17-tetramethylnonadeca-2,4,6,8,10,12,14,16,18-nonaen-1-one	7	2
5282227	KVIZNNVXXNFLMU	43	6157	656636 5282227 11462536 12128785	Metofluthrin	C18H20F4O3	C/C=C/C1C(C1(C)C)C(=O)OCC2=C(C(=C(C(=C2F)F)COC)F)F	InChI=1S/C18H20F4O3/c1-5-6-11-12(18(11,2)3)17(23)25-8-10-15(21)13(19)9(7-24-4)14(20)16(10)22/h5-6,11-12H,7-8H2,1-4H3/b6-5+	KVIZNNVXXNFLMU-AATRIKPKSA-N	360.134857	[2,3,5,6-tetrafluoro-4-(methoxymethyl)phenyl]methyl 2,2-dimethyl-3-[(E)-prop-1-enyl]cyclopropane-1-carboxylate	5	2
5284469	OEJNXTAZZBRGDN	463	4	5284469	8001-35-2	C10H8Cl8	C=C1C(C2(C(C(C1(C2(Cl)Cl)Cl)Cl)Cl)Cl)(CCl)CCl	InChI=1S/C10H8Cl8/c1-4-7(2-11,3-12)9(16)6(14)5(13)8(4,15)10(9,17)18/h5-6H,1-3H2	OEJNXTAZZBRGDN-UHFFFAOYSA-N	407.813422	1,4,5,6,7,7-hexachloro-2,2-bis(chloromethyl)-3-methylidenebicyclo[2.2.1]heptane	5	2
5354393	MNCUCCJMXIWMJJ	0	0	5354393	Vinylene bisthiocyanate	C4H2N2S2	C(=C/SC#N)\\SC#N	InChI=1S/C4H2N2S2/c5-3-7-1-2-8-4-6/h1-2H/b2-1+	MNCUCCJMXIWMJJ-OWOJBTEDSA-N	141.96594	[(E)-2-thiocyanatoethenyl] thiocyanate	4	2
5363351	NOEQSPUVXRMJBW	0	17	5363351	6994-89-4	C10H16O	CC(C)(/C=C/CC(=C)C=C)O	InChI=1S/C10H16O/c1-5-9(2)7-6-8-10(3,4)11/h5-6,8,11H,1-2,7H2,3-4H3/b8-6+	NOEQSPUVXRMJBW-SOFGYWHQSA-N	152.120115	(3E)-2-methyl-6-methylideneocta-3,7-dien-2-ol	1	2
5365747	DUCVQKMNGSZPAV	1	692	62236 5365747 5365748	(Z)-4-Tridecen-1-yl acetate	C15H28O2	CCCCCCCC/C=C\\CCCOC(=O)C	InChI=1S/C15H28O2/c1-3-4-5-6-7-8-9-10-11-12-13-14-17-15(2)16/h10-11H,3-9,12-14H2,1-2H3/b11-10-	DUCVQKMNGSZPAV-KHPPLWFESA-N	240.20893	[(Z)-tridec-4-enyl] acetate	3	2
5475987	LDLCEGCJYSDJLX	56	2896	20011 5475987 6433396 6435993	Quaternium-15	C9H16ClN4	C1N2CN3CN1C[N+](C2)(C3)C/C=C/Cl	InChI=1S/C9H16ClN4/c10-2-1-3-14-7-11-4-12(8-14)6-13(5-11)9-14/h1-2H,3-9H2/q+1/b2-1+	LDLCEGCJYSDJLX-OWOJBTEDSA-N	215.106349	1-[(E)-3-chloroprop-2-enyl]-3,5,7-triaza-1-azoniatricyclo[3.3.1.13,7]decane	7	2
5497163	PHYFQTYBJUILEZ	2149	24597	31207 5322115 5364673 5497163 12313707 12313712 45253964 133065513	Triolein	C57H104O6	CCCCCCCC/C=C\\CCCCCCCC(=O)OCC(OC(=O)CCCCCCC/C=C\\CCCCCCCC)COC(=O)CCCCCCC/C=C\\CCCCCCCC	InChI=1S/C57H104O6/c1-4-7-10-13-16-19-22-25-28-31-34-37-40-43-46-49-55(58)61-52-54(63-57(60)51-48-45-42-39-36-33-30-27-24-21-18-15-12-9-6-3)53-62-56(59)50-47-44-41-38-35-32-29-26-23-20-17-14-11-8-5-2/h25-30,54H,4-24,31-53H2,1-3H3/b28-25-,29-26-,30-27-	PHYFQTYBJUILEZ-IUPFWZBJSA-N	884.783291	2,3-bis[[(Z)-octadec-9-enoyl]oxy]propyl (Z)-octadec-9-enoate	7	2
5818813	SIHKVAXULDBIIY	1	265	62744 5355029 5818813	20679-58-7	C8H10Br2O4	C(/C=C/COC(=O)CBr)OC(=O)CBr	InChI=1S/C8H10Br2O4/c9-5-7(11)13-3-1-2-4-14-8(12)6-10/h1-2H,3-6H2/b2-1+	SIHKVAXULDBIIY-OWOJBTEDSA-N	327.89458	[(E)-4-(2-bromoacetyl)oxybut-2-enyl] 2-bromoacetate	4	2
6399420	KIDWGGCIROEJJW	0	2	6399255 6399420 59846971	Oxamyl oxime	C5H10N2O2S	CN(C)C(=O)/C(=N\\O)/SC	InChI=1S/C5H10N2O2S/c1-7(2)5(8)4(6-9)10-3/h9H,1-3H3/b6-4+	KIDWGGCIROEJJW-GQCTYLIASA-N	162.046299	methyl (1E)-2-(dimethylamino)-N-hydroxy-2-oxoethanimidothioate	4	2
6433156	BZSSHIWHSJYWAD	1	464	31199 6433156 6444672	BOMYL	C9H15O8P	COC(=O)C/C(=C/C(=O)OC)/OP(=O)(OC)OC	InChI=1S/C9H15O8P/c1-13-8(10)5-7(6-9(11)14-2)17-18(12,15-3)16-4/h5H,6H2,1-4H3/b7-5-	BZSSHIWHSJYWAD-ALCCZGGFSA-N	282.050454	dimethyl (Z)-3-dimethoxyphosphoryloxypent-2-enedioate	6	2
6433329	QSGNQELHULIMSJ	0	9015	6433329 12573513	Dimethylvinphos	C10H10Cl3O4P	COP(=O)(OC)O/C(=C\\Cl)/C1=C(C=C(C=C1)Cl)Cl	InChI=1S/C10H10Cl3O4P/c1-15-18(14,16-2)17-10(6-11)8-4-3-7(12)5-9(8)13/h3-6H,1-2H3/b10-6-	QSGNQELHULIMSJ-POHAHGRESA-N	329.938229	[(Z)-2-chloro-1-(2,4-dichlorophenyl)ethenyl] dimethyl phosphate	4	2
6439708	YGBMMMOLNODPBP	1	3446	6439708	Triprene	C18H32O2S	CCSC(=O)/C=C(\\C)/C=C/CC(C)CCCC(C)(C)OC	InChI=1S/C18H32O2S/c1-7-21-17(19)14-16(3)11-8-10-15(2)12-9-13-18(4,5)20-6/h8,11,14-15H,7,9-10,12-13H2,1-6H3/b11-8+,16-14+	YGBMMMOLNODPBP-GWGZPXPZSA-N	312.212301	S-ethyl (2E,4E)-11-methoxy-3,7,11-trimethyldodeca-2,4-dienethioate	3	2
6451139	ITKAIUGKVKDENI	1	10976	6451139	Pyrimidifen	C20H28ClN3O2	CCC1=C(C(=NC=N1)NCCOC2=C(C(=C(C=C2)CCOCC)C)C)Cl	InChI=1S/C20H28ClN3O2/c1-5-17-19(21)20(24-13-23-17)22-10-12-26-18-8-7-16(9-11-25-6-2)14(3)15(18)4/h7-8,13H,5-6,9-12H2,1-4H3,(H,22,23,24)	ITKAIUGKVKDENI-UHFFFAOYSA-N	377.187005	5-chloro-N-[2-[4-(2-ethoxyethyl)-2,3-dimethylphenoxy]ethyl]-6-ethylpyrimidin-4-amine	4	2
6513641	IWRFWZPCCDGEFJ	0	2384	5360854 6513641	cis-Thiocarboxime	C7H11N3O2S	C/C(=N/OC(=O)NC)/SCCC#N	InChI=1S/C7H11N3O2S/c1-6(13-5-3-4-8)10-12-7(11)9-2/h3,5H2,1-2H3,(H,9,11)/b10-6-	IWRFWZPCCDGEFJ-POHAHGRESA-N	201.057198	2-cyanoethyl (1Z)-N-(methylcarbamoyloxy)ethanimidothioate	3	2
6524654	LZTIMERBDGGAJD	7	77	42853 3033155 6524654	Nithiazine	C5H8N2O2S	C1CN/C(=C/[N+](=O)[O-])/SC1	InChI=1S/C5H8N2O2S/c8-7(9)4-5-6-2-1-3-10-5/h4,6H,1-3H2/b5-4-	LZTIMERBDGGAJD-PLNGDYQASA-N	160.030649	(2Z)-2-(nitromethylidene)-1,3-thiazinane	5	2
[truncated: 57 more rows]
